# Supplementary material for: From desert flora to cancer therapy: systematic exploration of multi-pathway mechanisms using network pharmacology and molecular modeling approaches
Source: Front Pharmacol. 2024 Apr 11;15:1345415. doi: 10.3389/fphar.2024.1345415 (PMC11043532; doi:10.3389/fphar.2024.1345415)
Supplement: Supplementary file 1 [file DataSheet1.ZIP]

Archive with 7 entries (7 files):
- Supplementary File 1.xlsx
- Supplementary File 2.xlsx
- Supplementary File 3.xlsx
- Supplementary File 4.xlsx
- Supplementary File 5.R
- Supplementary File 6.csv
- Supplementary File 7.docx
