# Supplementary material for: From desert flora to cancer therapy: systematic exploration of multi-pathway mechanisms using network pharmacology and molecular modeling approaches
Source: Front Pharmacol. 2024 Apr 11;15:1345415. doi: 10.3389/fphar.2024.1345415 (PMC11043532; doi:10.3389/fphar.2024.1345415)
Supplement: Supplementary file 1 [file DataSheet1.ZIP › Supplementary File 1.xlsx]

## Sheet: Sheet1
Table S1: Predicted Target genens of Selected compoudns using SwissTargetPrediction and STITCH databases
Compounds	Target	Common name	Uniprot ID	ChEMBL ID	Target Class
Hispidulin	Serine/threonine-protein kinase PIM1	PIM1	P11309	CHEMBL2147	Kinase
Hispidulin	Adenosine A1 receptor (by homology)	ADORA1	P30542	CHEMBL226	Family A G protein-coupled receptor
Hispidulin	Adenosine A2a receptor (by homology)	ADORA2A	P29274	CHEMBL251	Family A G protein-coupled receptor
Hispidulin	Aldose reductase (by homology)	AKR1B1	P15121	CHEMBL1900	Enzyme
Hispidulin	Receptor-type tyrosine-protein phosphatase S	PTPRS	Q13332	CHEMBL2396508	Phosphatase
Hispidulin	Stem cell growth factor receptor	KIT	P10721	CHEMBL1936	Kinase
Hispidulin	Delta opioid receptor	OPRD1	P41143	CHEMBL236	Family A G protein-coupled receptor
Hispidulin	Tyrosine-protein kinase receptor FLT3	FLT3	P36888	CHEMBL1974	Kinase
Hispidulin	Estrogen receptor beta	ESR2	Q92731	CHEMBL242	Nuclear receptor
Hispidulin	AMY1C	AMY1A	P04745	CHEMBL2478	Enzyme
Hispidulin	G protein-coupled receptor kinase 6	GRK6	P43250	CHEMBL6144	Kinase
Hispidulin	Nitric oxide synthase, inducible (by homology)	NOS2	P35228	CHEMBL4481	Enzyme
Hispidulin	NADPH oxidase 4	NOX4	Q9NPH5	CHEMBL1250375	Enzyme
Hispidulin	Estrogen receptor alpha	ESR1	P03372	CHEMBL206	Nuclear receptor
Hispidulin	Estradiol 17-beta-dehydrogenase 1	HSD17B1	P14061	CHEMBL3181	Enzyme
Hispidulin	Epidermal growth factor receptor erbB1	EGFR	P00533	CHEMBL203	Kinase
Hispidulin	Cytochrome P450 1B1	CYP1B1	Q16678	CHEMBL4878	Cytochrome P450
Hispidulin	Cyclin-dependent kinase 5/CDK5 activator 1	CDK5R1 CDK5	Q15078 Q00535	CHEMBL1907600	Kinase
Hispidulin	Beta amyloid A4 protein	APP	P05067	CHEMBL2487	Membrane receptor
Hispidulin	Telomerase reverse transcriptase	TERT	O14746	CHEMBL2916	Enzyme
Hispidulin	Multidrug resistance-associated protein 1	ABCC1	P33527	CHEMBL3004	Primary active transporter
Hispidulin	Carbonyl reductase [NADPH] 1	CBR1	P16152	CHEMBL5586	Enzyme
Hispidulin	Androgen Receptor	AR	P10275	CHEMBL1871	Nuclear receptor
Hispidulin	Xanthine dehydrogenase	XDH	P47989	CHEMBL1929	Oxidoreductase
Hispidulin	6-phosphofructo-2-kinase/fructose-2,6-bisphosphatase 3	PFKFB3	Q16875	CHEMBL2331053	Enzyme
Hispidulin	Arachidonate 5-lipoxygenase	ALOX5	P09917	CHEMBL215	Oxidoreductase
Hispidulin	Lysine-specific demethylase 4D-like	KDM4E	B2RXH2	CHEMBL1293226	Eraser
Hispidulin	Arachidonate 15-lipoxygenase	ALOX15	P16050	CHEMBL2903	Enzyme
Hispidulin	Cyclin-dependent kinase 1	CDK1	P06493	CHEMBL308	Kinase
Hispidulin	Arachidonate 12-lipoxygenase	ALOX12	P18054	CHEMBL3687	Enzyme
Hispidulin	ATP-binding cassette sub-family G member 2	ABCG2	Q9UNQ0	CHEMBL5393	Primary active transporter
Hispidulin	Estradiol 17-beta-dehydrogenase 2	HSD17B2	P37059	CHEMBL2789	Enzyme
Hispidulin	Adenosine A3 receptor	ADORA3	P0DMS8	CHEMBL256	Family A G protein-coupled receptor
Hispidulin	P-glycoprotein 1	ABCB1	P08183	CHEMBL4302	Primary active transporter
Hispidulin	Tankyrase-2	TNKS2	Q9H2K2	CHEMBL6154	Enzyme
Hispidulin	Tankyrase-1	TNKS	O95271	CHEMBL6164	Enzyme
Hispidulin	Monoamine oxidase A	MAOA	P21397	CHEMBL1951	Oxidoreductase
Hispidulin	Cytochrome P450 19A1	CYP19A1	P11511	CHEMBL1978	Cytochrome P450
Hispidulin	Cyclin-dependent kinase 1/cyclin B	CCNB3 CDK1 CCNB1 CCNB2	Q8WWL7 P06493 P14635 O95067	CHEMBL2094127	Other cytosolic protein
Hispidulin	Acetylcholinesterase	ACHE	P22303	CHEMBL220	Hydrolase
Hispidulin	Cyclooxygenase-2	PTGS2	P35354	CHEMBL230	Oxidoreductase
Hispidulin	Cyclin-dependent kinase 6	CDK6	Q00534	CHEMBL2508	Kinase
Hispidulin	Tyrosine-protein kinase SYK	SYK	P43405	CHEMBL2599	Kinase
Hispidulin	Glycogen synthase kinase-3 beta	GSK3B	P49841	CHEMBL262	Kinase
Hispidulin	Transthyretin	TTR	P02766	CHEMBL3194	Secreted protein
Hispidulin	Casein kinase II alpha	CSNK2A1	P68400	CHEMBL3629	Kinase
Hispidulin	Cystic fibrosis transmembrane conductance regulator	CFTR	P13569	CHEMBL4051	Other ion channel
Hispidulin	Aldo-keto reductase family 1 member B10	AKR1B10	O60218	CHEMBL5983	Enzyme
Hispidulin	Carbonic anhydrase II	CA2	P00918	CHEMBL205	Lyase
Hispidulin	Carbonic anhydrase VII	CA7	P43166	CHEMBL2326	Lyase
Hispidulin	Carbonic anhydrase XII	CA12	O43570	CHEMBL3242	Lyase
Hispidulin	Carbonic anhydrase IV	CA4	P22748	CHEMBL3729	Lyase
Hispidulin	Plasminogen	PLG	P00747	CHEMBL1801	Protease
Hispidulin	Phospholipase A2 group IIA	PLA2G2A	P14555	CHEMBL3474	Enzyme
Hispidulin	Solute carrier family 22 member 12	SLC22A12	Q96S37	CHEMBL6120	Electrochemical transporter
Hispidulin	Carbonic anhydrase I	CA1	P00915	CHEMBL261	Lyase
Hispidulin	Carbonic anhydrase IX	CA9	Q16790	CHEMBL3594	Lyase
Hispidulin	Thrombin	F2	P00734	CHEMBL204	Protease
Hispidulin	NEDD8-activating enzyme E1 regulatory subunit	NAE1	Q13564	CHEMBL2016431	Unclassified protein
Hispidulin	Ornithine decarboxylase	ODC1	P11926	CHEMBL1869	Lyase
Hispidulin	Induced myeloid leukemia cell differentiation protein Mcl-1	MCL1	Q07820	CHEMBL4361	Other cytosolic protein
Hispidulin	Glyoxalase I	GLO1	Q04760	CHEMBL2424	Enzyme
Hispidulin	Poly [ADP-ribose] polymerase-1	PARP1	P09874	CHEMBL3105	Enzyme
Hispidulin	Matrix metalloproteinase 9	MMP9	P14780	CHEMBL321	Protease
Hispidulin	Matrix metalloproteinase 2	MMP2	P08253	CHEMBL333	Protease
Hispidulin	Matrix metalloproteinase 12	MMP12	P39900	CHEMBL4393	Protease
Hispidulin	Lymphocyte differentiation antigen CD38	CD38	P28907	CHEMBL4660	Enzyme
Hispidulin	DNA topoisomerase I (by homology)	TOP1	P11387	CHEMBL1781	Isomerase
Hispidulin	Arginase-1 (by homology)	ARG1	P05089	CHEMBL1075097	Enzyme
Hispidulin	Beta-secretase 1	BACE1	P56817	CHEMBL4822	Protease
Hispidulin	Tyrosinase	TYR	P14679	CHEMBL1973	Oxidoreductase
Hispidulin	Aryl hydrocarbon receptor	AHR	P35869	CHEMBL3201	Transcription factor
Hispidulin	Estrogen-related receptor alpha	ESRRA	P11474	CHEMBL3429	Nuclear receptor
Hispidulin	Calmodulin	CALM1	P62158	CHEMBL6093	Unclassified protein
Hispidulin	Monoamine oxidase B	MAOB	P27338	CHEMBL2039	Oxidoreductase
Hispidulin	Insulin-like growth factor I receptor	IGF1R	P08069	CHEMBL1957	Kinase
Hispidulin	Beta-galactoside alpha-2,6-sialyltransferase 1	ST6GAL1	P15907	CHEMBL3596075	Transferase
Hispidulin	Mu opioid receptor	OPRM1	P35372	CHEMBL233	Family A G protein-coupled receptor
Hispidulin	Tyrosine-protein kinase LCK	LCK	P06239	CHEMBL258	Kinase
Hispidulin	Sigma opioid receptor	SIGMAR1	Q99720	CHEMBL287	Membrane receptor
Hispidulin	Dopamine D2 receptor (by homology)	DRD2	P14416	CHEMBL217	Family A G protein-coupled receptor
Hispidulin	Cytochrome P450 1A1	CYP1A1	P04798	CHEMBL2231	Cytochrome P450
Hispidulin	Cytochrome P450 1A2	CYP1A2	P05177	CHEMBL3356	Cytochrome P450
Hispidulin	Protein-tyrosine phosphatase 1B	PTPN1	P18031	CHEMBL335	Phosphatase
Hispidulin	G-protein coupled receptor 35	GPR35	Q9HC97	CHEMBL1293267	Family A G protein-coupled receptor
Hispidulin	Death-associated protein kinase 1	DAPK1	P53355	CHEMBL2558	Kinase
Hispidulin	DNA-3-methyladenine glycosylase	MPG	P29372	CHEMBL3396943	Enzyme
Hispidulin	PI3-kinase p110-gamma subunit	PIK3CG	P48736	CHEMBL3267	Enzyme
Hispidulin	Serine/threonine-protein kinase Aurora-B	AURKB	Q96GD4	CHEMBL2185	Kinase
Hispidulin	Tyrosine-protein kinase SRC	SRC	P12931	CHEMBL267	Kinase
Hispidulin	Focal adhesion kinase 1	PTK2	Q05397	CHEMBL2695	Kinase
Hispidulin	Vascular endothelial growth factor receptor 2	KDR	P35968	CHEMBL279	Kinase
Hispidulin	Serine/threonine-protein kinase PLK1	PLK1	P53350	CHEMBL3024	Kinase
Hispidulin	Protein kinase N1	PKN1	Q16512	CHEMBL3384	Kinase
Hispidulin	Hepatocyte growth factor receptor	MET	P08581	CHEMBL3717	Kinase
Hispidulin	Serine/threonine-protein kinase NEK2	NEK2	P51955	CHEMBL3835	Kinase
Hispidulin	ALK tyrosine kinase receptor	ALK	Q9UM73	CHEMBL4247	Kinase
Hispidulin	Serine/threonine-protein kinase AKT	AKT1	P31749	CHEMBL4282	Kinase
Hispidulin	Serine/threonine-protein kinase NEK6	NEK6	Q9HC98	CHEMBL4309	Kinase
Hispidulin	Tyrosine-protein kinase receptor UFO	AXL	P30530	CHEMBL4895	Kinase
beta-Sitosterol	HMG-CoA reductase	HMGCR	P04035	CHEMBL402	Oxidoreductase	0.680955	54 / 7
beta-Sitosterol	Cytochrome P450 51 (by homology)	CYP51A1	Q16850	CHEMBL3849	Cytochrome P450	0.680955	3 / 2
beta-Sitosterol	Androgen Receptor	AR	P10275	CHEMBL1871	Nuclear receptor	0.656004	26 / 102
beta-Sitosterol	Niemann-Pick C1-like protein 1	NPC1L1	Q9UHC9	CHEMBL2027	Other membrane protein	0.647647	9 / 13
beta-Sitosterol	LXR-alpha	NR1H3	Q13133	CHEMBL2808	Nuclear receptor	0.622656	19 / 20
beta-Sitosterol	Cytochrome P450 17A1	CYP17A1	P05093	CHEMBL3522	Cytochrome P450	0.506041	48 / 50
beta-Sitosterol	Nuclear receptor ROR-gamma	RORC	P51449	CHEMBL1741186	Nuclear receptor	0.431039	11 / 9
beta-Sitosterol	Cytochrome P450 19A1	CYP19A1	P11511	CHEMBL1978	Cytochrome P450	0.314405	10 / 161
beta-Sitosterol	Estrogen receptor beta	ESR2	Q92731	CHEMBL242	Nuclear receptor	0.306044	5 / 47
beta-Sitosterol	Estrogen receptor alpha	ESR1	P03372	CHEMBL206	Nuclear receptor	0.222798	6 / 39
beta-Sitosterol	Testis-specific androgen-binding protein	SHBG	P04278	CHEMBL3305	Secreted protein	0.189458	1 / 48
beta-Sitosterol	Sterol regulatory element-binding protein 2	SREBF2	Q12772	CHEMBL1795166	Unclassified protein	0.17281	1 / 1
beta-Sitosterol	Cytochrome P450 2C19	CYP2C19	P33261	CHEMBL3622	Cytochrome P450	0.131156	0 / 3
beta-Sitosterol	Norepinephrine transporter	SLC6A2	P23975	CHEMBL222	Electrochemical transporter	0.122827	2 / 2
beta-Sitosterol	Butyrylcholinesterase	BCHE	P06276	CHEMBL1914	Hydrolase	0.122827	3 / 2
beta-Sitosterol	Nuclear receptor ROR-alpha	RORA	P35398	CHEMBL5868	Nuclear receptor	0.122827	3 / 3
beta-Sitosterol	Protein-tyrosine phosphatase 1B	PTPN1	P18031	CHEMBL335	Phosphatase	0.122827	14 / 47
beta-Sitosterol	Corticosteroid binding globulin	SERPINA6	P08185	CHEMBL2421	Secreted protein	0.114495	0 / 18
beta-Sitosterol	Serotonin transporter	SLC6A4	P31645	CHEMBL228	Electrochemical transporter	0.106166	12 / 5
beta-Sitosterol	Glucose-6-phosphate 1-dehydrogenase	G6PD	P11413	CHEMBL5347	Enzyme	0.106166	4 / 2
beta-Sitosterol	Nuclear receptor subfamily 1 group I member 3 (by homology)	NR1I3	Q14994	CHEMBL5503	Nuclear receptor	0.106166	0 / 3
beta-Sitosterol	Muscarinic acetylcholine receptor M2	CHRM2	P08172	CHEMBL211	Family A G protein-coupled receptor	0.106166	1 / 1
beta-Sitosterol	Acetylcholinesterase	ACHE	P22303	CHEMBL220	Hydrolase	0.106166	3 / 1
beta-Sitosterol	Vitamin D receptor	VDR	P11473	CHEMBL1977	Nuclear receptor	0.106166	17 / 49
beta-Sitosterol	Carboxylesterase 2	CES2	O00748	CHEMBL3180	Enzyme	0.106166	6 / 10
beta-Sitosterol	LXR-beta	NR1H2	P55055	CHEMBL4093	Nuclear receptor	0.106166	6 / 1
beta-Sitosterol	Dual specificity phosphatase Cdc25A	CDC25A	P30304	CHEMBL3775	Phosphatase	0.106166	5 / 11
beta-Sitosterol	Prostanoid EP1 receptor (by homology)	PTGER1	P34995	CHEMBL1811	Family A G protein-coupled receptor	0.106166	0 / 9
beta-Sitosterol	Prostanoid EP2 receptor (by homology)	PTGER2	P43116	CHEMBL1881	Family A G protein-coupled receptor	0.106166	0 / 20
beta-Sitosterol	11-beta-hydroxysteroid dehydrogenase 1	HSD11B1	P28845	CHEMBL4235	Enzyme	0.106166	61 / 23
beta-Sitosterol	Anti-estrogen binding site (AEBS) (by homology)	DHCR7	Q9UBM7	CHEMBL2169735	Enzyme	0.106166	3 / 5
beta-Sitosterol	Glycine receptor subunit alpha-1	GLRA1	P23415	CHEMBL5845	Ligand-gated ion channel	0.106166	1 / 1
beta-Sitosterol	Peroxisome proliferator-activated receptor delta	PPARD	Q03181	CHEMBL3979	Nuclear receptor	0.106166	0 / 8
beta-Sitosterol	Squalene monooxygenase	SQLE	Q14534	CHEMBL3592	Enzyme	0.106166	0 / 4
beta-Sitosterol	Protein-tyrosine phosphatase 1C	PTPN6	P29350	CHEMBL3166	Phosphatase	0.106166	0 / 1
beta-Sitosterol	Squalene synthetase (by homology)	FDFT1	P37268	CHEMBL3338	Enzyme	0.106166	0 / 1
beta-Sitosterol	Nitric oxide synthase, inducible (by homology)	NOS2	P35228	CHEMBL4481	Enzyme	0.106166	2 / 16
beta-Sitosterol	Glucocorticoid receptor	NR3C1	P04150	CHEMBL2034	Nuclear receptor	0.106166	15 / 25
beta-Sitosterol	Dual specificity phosphatase Cdc25B	CDC25B	P30305	CHEMBL4804	Phosphatase	0.106166	5 / 7
beta-Sitosterol	Sonic hedgehog protein (by homology)	SHH	Q15465	CHEMBL5602	Unclassified protein	0.106166	0 / 1
beta-Sitosterol	UDP-glucuronosyltransferase 2B7	UGT2B7	P16662	CHEMBL4370	Enzyme	0.106166	0 / 8
beta-Sitosterol	11-beta-hydroxysteroid dehydrogenase 2	HSD11B2	P80365	CHEMBL3746	Enzyme	0.106166	8 / 8
beta-Sitosterol	Dopamine D2 receptor	DRD2	P14416	CHEMBL217	Family A G protein-coupled receptor	0.106166	16 / 0
beta-Sitosterol	DNA polymerase beta (by homology)	POLB	P06746	CHEMBL2392	Enzyme	0.106166	0 / 6
beta-Sitosterol	Prolyl endopeptidase	PREP	P48147	CHEMBL3202	Protease	0	0 / 1
beta-Sitosterol	Thromboxane-A synthase	TBXAS1	P24557	CHEMBL1835	Cytochrome P450	0	3 / 1
beta-Sitosterol	Prostanoid EP4 receptor (by homology)	PTGER4	P35408	CHEMBL1836	Family A G protein-coupled receptor	0	0 / 6
beta-Sitosterol	Indoleamine 2,3-dioxygenase	IDO1	P14902	CHEMBL4685	Enzyme	0	0 / 1
beta-Sitosterol	Protein Mdm4	MDM4	O15151	CHEMBL1255126	Unclassified protein	0	4 / 0
beta-Sitosterol	C-C chemokine receptor type 1	CCR1	P32246	CHEMBL2413	Family A G protein-coupled receptor	0	48 / 0
beta-Sitosterol	p53-binding protein Mdm-2	MDM2	Q00987	CHEMBL5023	Other nuclear protein	0	36 / 0
beta-Sitosterol	Sigma opioid receptor	SIGMAR1	Q99720	CHEMBL287	Membrane receptor	0	9 / 5
beta-Sitosterol	Muscarinic acetylcholine receptor M4	CHRM4	P08173	CHEMBL1821	Family A G protein-coupled receptor	0	5 / 0
beta-Sitosterol	Potassium-transporting ATPase alpha chain 2	ATP12A	P54707	CHEMBL2933	Primary active transporter	0	0 / 2
beta-Sitosterol	Prostanoid IP receptor	PTGIR	P43119	CHEMBL1995	Family A G protein-coupled receptor	0	0 / 6
beta-Sitosterol	Protein kinase C gamma	PRKCG	P05129	CHEMBL2938	Kinase	0	6 / 0
beta-Sitosterol	Protein kinase C delta	PRKCD	Q05655	CHEMBL2996	Kinase	0	11 / 0
beta-Sitosterol	Protein kinase C beta	PRKCB	P05771	CHEMBL3045	Kinase	0	5 / 0
beta-Sitosterol	Protein kinase C epsilon	PRKCE	Q02156	CHEMBL3582	Kinase	0	6 / 0
beta-Sitosterol	Protein kinase C theta	PRKCQ	Q04759	CHEMBL3920	Kinase	0	5 / 0
beta-Sitosterol	Anti-estrogen binding site (AEBS)	DHCR7 EBP	Q9UBM7 Q15125	CHEMBL612409	Enzyme	0	0 / 1
beta-Sitosterol	Fatty acid binding protein adipocyte	FABP4	P15090	CHEMBL2083	Fatty acid binding protein family	0	0 / 3
beta-Sitosterol	Fatty acid binding protein muscle	FABP3	P05413	CHEMBL3344	Fatty acid binding protein family	0	0 / 4
beta-Sitosterol	Fatty acid binding protein epidermal	FABP5	Q01469	CHEMBL3674	Fatty acid binding protein family	0	0 / 1
beta-Sitosterol	Fatty acid-binding protein, liver	FABP1	P07148	CHEMBL5421	Fatty acid binding protein family	0	0 / 3
beta-Sitosterol	Prostaglandin E synthase	PTGES	O14684	CHEMBL5658	Enzyme	0	2 / 10
beta-Sitosterol	T-cell protein-tyrosine phosphatase	PTPN2	P17706	CHEMBL3807	Phosphatase	0	3 / 15
beta-Sitosterol	Adenosine A3 receptor	ADORA3	P0DMS8	CHEMBL256	Family A G protein-coupled receptor	0	0 / 1
beta-Sitosterol	MAP kinase ERK1	MAPK3	P27361	CHEMBL3385	Kinase	0	0 / 1
beta-Sitosterol	Protein-tyrosine phosphatase 2C	PTPN11	Q06124	CHEMBL3864	Phosphatase	0	0 / 1
beta-Sitosterol	Aldo-keto reductase family 1 member B10	AKR1B10	O60218	CHEMBL5983	Enzyme	0	0 / 6
beta-Sitosterol	Voltage-gated potassium channel subunit Kv1.5	KCNA5	P22460	CHEMBL4306	Voltage-gated ion channel	0	6 / 0
beta-Sitosterol	Acetyl-CoA carboxylase 2	ACACB	O00763	CHEMBL4829	Ligase	0	22 / 0
beta-Sitosterol	Receptor-type tyrosine-protein phosphatase F (LAR)	PTPRF	P10586	CHEMBL3521	Membrane receptor	0	0 / 1
beta-Sitosterol	Phospholipase A2 group 1B	PLA2G1B	P04054	CHEMBL4426	Enzyme	0	0 / 1
beta-Sitosterol	Low molecular weight phosphotyrosine protein phosphatase	ACP1	P24666	CHEMBL4903	Phosphatase	0	0 / 1
beta-Sitosterol	Beta-secretase 1	BACE1	P56817	CHEMBL4822	Protease	0	18 / 1
beta-Sitosterol	Serotonin 2b (5-HT2b) receptor	HTR2B	P41595	CHEMBL1833	Family A G protein-coupled receptor	0	2 / 0
beta-Sitosterol	Platelet activating factor receptor	PTAFR	P25105	CHEMBL250	Family A G protein-coupled receptor	0	2 / 0
beta-Sitosterol	Metabotropic glutamate receptor 2	GRM2	Q14416	CHEMBL5137	Family C G protein-coupled receptor	0	3 / 0
beta-Sitosterol	Acyl-CoA desaturase	SCD	O00767	CHEMBL5555	Enzyme	0	0 / 1
beta-Sitosterol	Beta secretase 2	BACE2	Q9Y5Z0	CHEMBL2525	Protease	0	1 / 0
beta-Sitosterol	Monoglyceride lipase	MGLL	Q99685	CHEMBL4191	Enzyme	0	5 / 0
beta-Sitosterol	Protein kinase C eta	PRKCH	P24723	CHEMBL3616	Kinase	0	5 / 1
beta-Sitosterol	Neurokinin 1 receptor (by homology)	TACR1	P25103	CHEMBL249	Family A G protein-coupled receptor	0	20 / 0
beta-Sitosterol	Peroxisome proliferator-activated receptor alpha	PPARA	Q07869	CHEMBL239	Nuclear receptor	0	1 / 11
beta-Sitosterol	Proteinase-activated receptor 1	F2R	P25116	CHEMBL3974	Family A G protein-coupled receptor	0	3 / 0
beta-Sitosterol	ALK tyrosine kinase receptor	ALK	Q9UM73	CHEMBL4247	Kinase	0	6 / 0
beta-Sitosterol	Insulin-like growth factor I receptor	IGF1R	P08069	CHEMBL1957	Kinase	0	7 / 0
beta-Sitosterol	Tyrosine-protein kinase SRC	SRC	P12931	CHEMBL267	Kinase	0	6 / 0
beta-Sitosterol	Vascular endothelial growth factor receptor 2	KDR	P35968	CHEMBL279	Kinase	0	11 / 0
beta-Sitosterol	Type-1 angiotensin II receptor (by homology)	AGTR1	P30556	CHEMBL227	Family A G protein-coupled receptor	0	4 / 0
beta-Sitosterol	DNA topoisomerase II alpha	TOP2A	P11388	CHEMBL1806	Isomerase	0	0 / 2
beta-Sitosterol	Vasopressin V2 receptor	AVPR2	P30518	CHEMBL1790	Family A G protein-coupled receptor	0	2 / 0
beta-Sitosterol	Vasopressin V1a receptor	AVPR1A	P37288	CHEMBL1889	Family A G protein-coupled receptor	0	5 / 0
beta-Sitosterol	Melatonin receptor 1A	MTNR1A	P48039	CHEMBL1945	Family A G protein-coupled receptor	0	4 / 0
beta-Sitosterol	Melatonin receptor 1B	MTNR1B	P49286	CHEMBL1946	Family A G protein-coupled receptor	0	4 / 0
beta-Sitosterol	Muscarinic acetylcholine receptor M5	CHRM5	P08912	CHEMBL2035	Family A G protein-coupled receptor	0	4 / 0
beta-Sitosterol	Interleukin-6 receptor subunit beta	IL6ST	P40189	CHEMBL3124734	Membrane receptor	0	1 / 0
beta-Sitosterol	MAP kinase p38 alpha	MAPK14	Q16539	CHEMBL260	Kinase	0	10 / 0
Stigmasterol	Cytochrome P450 51 (by homology)	CYP51A1	Q16850	CHEMBL3849	Cytochrome P450	0.664324	6 / 2
Stigmasterol	HMG-CoA reductase	HMGCR	P04035	CHEMBL402	Oxidoreductase	0.664324	79 / 7
Stigmasterol	LXR-alpha	NR1H3	Q13133	CHEMBL2808	Nuclear receptor	0.630968	18 / 20
Stigmasterol	Niemann-Pick C1-like protein 1	NPC1L1	Q9UHC9	CHEMBL2027	Other membrane protein	0.589276	8 / 13
Stigmasterol	Cytochrome P450 17A1	CYP17A1	P05093	CHEMBL3522	Cytochrome P450	0.506041	53 / 50
Stigmasterol	Androgen Receptor	AR	P10275	CHEMBL1871	Nuclear receptor	0.497677	40 / 102
Stigmasterol	Sterol regulatory element-binding protein 2	SREBF2	Q12772	CHEMBL1795166	Unclassified protein	0.456018	0 / 1
Stigmasterol	Cytochrome P450 19A1	CYP19A1	P11511	CHEMBL1978	Cytochrome P450	0.431039	19 / 161
Stigmasterol	Nuclear receptor ROR-gamma	RORC	P51449	CHEMBL1741186	Nuclear receptor	0.356071	10 / 9
Stigmasterol	Estrogen receptor alpha	ESR1	P03372	CHEMBL206	Nuclear receptor	0.314405	10 / 39
Stigmasterol	Estrogen receptor beta	ESR2	Q92731	CHEMBL242	Nuclear receptor	0.314405	8 / 47
Stigmasterol	Testis-specific androgen-binding protein	SHBG	P04278	CHEMBL3305	Secreted protein	0.239432	1 / 48
Stigmasterol	Norepinephrine transporter	SLC6A2	P23975	CHEMBL222	Electrochemical transporter	0.131156	6 / 2
Stigmasterol	Corticosteroid binding globulin	SERPINA6	P08185	CHEMBL2421	Secreted protein	0.114495	0 / 18
Stigmasterol	Protein-tyrosine phosphatase 1B	PTPN1	P18031	CHEMBL335	Phosphatase	0.114495	17 / 47
Stigmasterol	Muscarinic acetylcholine receptor M2	CHRM2	P08172	CHEMBL211	Family A G protein-coupled receptor	0.114495	12 / 1
Stigmasterol	Nuclear receptor ROR-alpha	RORA	P35398	CHEMBL5868	Nuclear receptor	0.114495	3 / 3
Stigmasterol	Butyrylcholinesterase	BCHE	P06276	CHEMBL1914	Hydrolase	0.114495	5 / 2
Stigmasterol	Serotonin transporter	SLC6A4	P31645	CHEMBL228	Electrochemical transporter	0.106166	22 / 5
Stigmasterol	Acetylcholinesterase	ACHE	P22303	CHEMBL220	Hydrolase	0.106166	4 / 1
Stigmasterol	Cytochrome P450 2C19	CYP2C19	P33261	CHEMBL3622	Cytochrome P450	0.106166	2 / 3
Stigmasterol	Glucose-6-phosphate 1-dehydrogenase	G6PD	P11413	CHEMBL5347	Enzyme	0.106166	4 / 2
Stigmasterol	Dual specificity phosphatase Cdc25A	CDC25A	P30304	CHEMBL3775	Phosphatase	0.106166	9 / 11
Stigmasterol	Carboxylesterase 2	CES2	O00748	CHEMBL3180	Enzyme	0.106166	5 / 10
Stigmasterol	LXR-beta	NR1H2	P55055	CHEMBL4093	Nuclear receptor	0.106166	4 / 1
Stigmasterol	Vitamin D receptor	VDR	P11473	CHEMBL1977	Nuclear receptor	0.106166	12 / 49
Stigmasterol	Prostanoid EP1 receptor (by homology)	PTGER1	P34995	CHEMBL1811	Family A G protein-coupled receptor	0.106166	0 / 9
Stigmasterol	Prostanoid EP2 receptor (by homology)	PTGER2	P43116	CHEMBL1881	Family A G protein-coupled receptor	0.106166	0 / 20
Stigmasterol	11-beta-hydroxysteroid dehydrogenase 1	HSD11B1	P28845	CHEMBL4235	Enzyme	0.106166	129 / 23
Stigmasterol	Peroxisome proliferator-activated receptor delta	PPARD	Q03181	CHEMBL3979	Nuclear receptor	0.106166	0 / 8
Stigmasterol	Glycine receptor subunit alpha-1	GLRA1	P23415	CHEMBL5845	Ligand-gated ion channel	0.106166	1 / 1
Stigmasterol	Squalene monooxygenase	SQLE	Q14534	CHEMBL3592	Enzyme	0.106166	0 / 4
Stigmasterol	Nuclear receptor subfamily 1 group I member 3 (by homology)	NR1I3	Q14994	CHEMBL5503	Nuclear receptor	0.106166	2 / 3
Stigmasterol	Anti-estrogen binding site (AEBS) (by homology)	DHCR7	Q9UBM7	CHEMBL2169735	Enzyme	0.106166	3 / 5
Stigmasterol	Protein-tyrosine phosphatase 1C	PTPN6	P29350	CHEMBL3166	Phosphatase	0.106166	0 / 1
Stigmasterol	Glucocorticoid receptor	NR3C1	P04150	CHEMBL2034	Nuclear receptor	0.106166	78 / 25
Stigmasterol	Thromboxane-A synthase	TBXAS1	P24557	CHEMBL1835	Cytochrome P450	0.106166	3 / 1
Stigmasterol	Glucagon receptor	GCGR	P47871	CHEMBL1985	Family B G protein-coupled receptor	0.106166	22 / 0
Stigmasterol	Nitric oxide synthase, inducible (by homology)	NOS2	P35228	CHEMBL4481	Enzyme	0.106166	2 / 16
Stigmasterol	11-beta-hydroxysteroid dehydrogenase 2	HSD11B2	P80365	CHEMBL3746	Enzyme	0.106166	9 / 8
Stigmasterol	DNA polymerase beta (by homology)	POLB	P06746	CHEMBL2392	Enzyme	0.106166	0 / 6
Stigmasterol	Prolyl endopeptidase	PREP	P48147	CHEMBL3202	Protease	0	0 / 1
Stigmasterol	Protein Mdm4	MDM4	O15151	CHEMBL1255126	Unclassified protein	0	5 / 0
Stigmasterol	p53-binding protein Mdm-2	MDM2	Q00987	CHEMBL5023	Other nuclear protein	0	40 / 0
Stigmasterol	Dopamine D2 receptor	DRD2	P14416	CHEMBL217	Family A G protein-coupled receptor	0	17 / 0
Stigmasterol	T-cell protein-tyrosine phosphatase	PTPN2	P17706	CHEMBL3807	Phosphatase	0	1 / 15
Stigmasterol	Prostanoid EP4 receptor (by homology)	PTGER4	P35408	CHEMBL1836	Family A G protein-coupled receptor	0	0 / 6
Stigmasterol	Indoleamine 2,3-dioxygenase	IDO1	P14902	CHEMBL4685	Enzyme	0	0 / 1
Stigmasterol	Potassium-transporting ATPase alpha chain 2	ATP12A	P54707	CHEMBL2933	Primary active transporter	0	0 / 2
Stigmasterol	C-C chemokine receptor type 1	CCR1	P32246	CHEMBL2413	Family A G protein-coupled receptor	0	68 / 0
Stigmasterol	Sigma opioid receptor	SIGMAR1	Q99720	CHEMBL287	Membrane receptor	0	11 / 5
Stigmasterol	Prostaglandin E synthase	PTGES	O14684	CHEMBL5658	Enzyme	0	2 / 10
Stigmasterol	Prostanoid IP receptor	PTGIR	P43119	CHEMBL1995	Family A G protein-coupled receptor	0	0 / 6
Stigmasterol	Vasopressin V1a receptor	AVPR1A	P37288	CHEMBL1889	Family A G protein-coupled receptor	0	10 / 0
Stigmasterol	Protein kinase C delta	PRKCD	Q05655	CHEMBL2996	Kinase	0	17 / 0
Stigmasterol	Anti-estrogen binding site (AEBS)	DHCR7 EBP	Q9UBM7 Q15125	CHEMBL612409	Enzyme	0	0 / 1
Stigmasterol	Fatty acid binding protein adipocyte	FABP4	P15090	CHEMBL2083	Fatty acid binding protein family	0	0 / 3
Stigmasterol	Fatty acid binding protein muscle	FABP3	P05413	CHEMBL3344	Fatty acid binding protein family	0	0 / 4
Stigmasterol	Fatty acid binding protein epidermal	FABP5	Q01469	CHEMBL3674	Fatty acid binding protein family	0	0 / 1
Stigmasterol	Fatty acid-binding protein, liver	FABP1	P07148	CHEMBL5421	Fatty acid binding protein family	0	0 / 3
Stigmasterol	Monoglyceride lipase	MGLL	Q99685	CHEMBL4191	Enzyme	0	4 / 0
Stigmasterol	Dual specificity phosphatase Cdc25B	CDC25B	P30305	CHEMBL4804	Phosphatase	0	8 / 7
Stigmasterol	MAP kinase ERK1	MAPK3	P27361	CHEMBL3385	Kinase	0	0 / 1
Stigmasterol	Protein-tyrosine phosphatase 2C	PTPN11	Q06124	CHEMBL3864	Phosphatase	0	0 / 1
Stigmasterol	Aldo-keto reductase family 1 member B10	AKR1B10	O60218	CHEMBL5983	Enzyme	0	0 / 6
Stigmasterol	Muscarinic acetylcholine receptor M4	CHRM4	P08173	CHEMBL1821	Family A G protein-coupled receptor	0	8 / 0
Stigmasterol	Cannabinoid receptor 1 (by homology)	CNR1	P21554	CHEMBL218	Family A G protein-coupled receptor	0	153 / 16
Stigmasterol	Neurokinin 1 receptor	TACR1	P25103	CHEMBL249	Family A G protein-coupled receptor	0	23 / 0
Stigmasterol	Cytochrome P450 11B1	CYP11B1	P15538	CHEMBL1908	Cytochrome P450	0	2 / 0
Stigmasterol	Cytochrome P450 11B2	CYP11B2	P19099	CHEMBL2722	Cytochrome P450	0	3 / 0
Stigmasterol	Cytochrome P450 3A4	CYP3A4	P08684	CHEMBL340	Cytochrome P450	0	4 / 0
Stigmasterol	Receptor-type tyrosine-protein phosphatase F (LAR)	PTPRF	P10586	CHEMBL3521	Membrane receptor	0	0 / 1
Stigmasterol	Phospholipase A2 group 1B	PLA2G1B	P04054	CHEMBL4426	Enzyme	0	0 / 1
Stigmasterol	Low molecular weight phosphotyrosine protein phosphatase	ACP1	P24666	CHEMBL4903	Phosphatase	0	0 / 1
Stigmasterol	Beta secretase 2	BACE2	Q9Y5Z0	CHEMBL2525	Protease	0	1 / 0
Stigmasterol	MAP kinase p38 alpha	MAPK14	Q16539	CHEMBL260	Kinase	0	15 / 0
Stigmasterol	Beta amyloid A4 protein	APP	P05067	CHEMBL2487	Membrane receptor	0	10 / 0
Stigmasterol	Interleukin-6 receptor subunit beta	IL6ST	P40189	CHEMBL3124734	Membrane receptor	0	1 / 0
Stigmasterol	Acyl-CoA desaturase	SCD	O00767	CHEMBL5555	Enzyme	0	0 / 1
Stigmasterol	Acetyl-CoA carboxylase 2	ACACB	O00763	CHEMBL4829	Ligase	0	18 / 0
Stigmasterol	Muscarinic acetylcholine receptor M1	CHRM1	P11229	CHEMBL216	Family A G protein-coupled receptor	0	14 / 0
Stigmasterol	C5a anaphylatoxin chemotactic receptor	C5AR1	P21730	CHEMBL2373	Family A G protein-coupled receptor	0	7 / 0
Stigmasterol	Muscarinic acetylcholine receptor M3	CHRM3	P20309	CHEMBL245	Family A G protein-coupled receptor	0	13 / 0
Stigmasterol	Nociceptin receptor	OPRL1	P41146	CHEMBL2014	Family A G protein-coupled receptor	0	8 / 0
Stigmasterol	Mu opioid receptor	OPRM1	P35372	CHEMBL233	Family A G protein-coupled receptor	0	15 / 0
Stigmasterol	Protein kinase C gamma	PRKCG	P05129	CHEMBL2938	Kinase	0	7 / 0
Stigmasterol	Protein kinase C epsilon	PRKCE	Q02156	CHEMBL3582	Kinase	0	8 / 0
Stigmasterol	Protein kinase C theta	PRKCQ	Q04759	CHEMBL3920	Kinase	0	6 / 0
Stigmasterol	GABA-B receptor (by homology)	GABBR1	Q9UBS5	CHEMBL2064	Family C G protein-coupled receptor	0	2 / 0
Stigmasterol	Oxytocin receptor (by homology)	OXTR	P30559	CHEMBL2049	Family A G protein-coupled receptor	0	27 / 0
Stigmasterol	Serotonin 2b (5-HT2b) receptor	HTR2B	P41595	CHEMBL1833	Family A G protein-coupled receptor	0	2 / 0
Stigmasterol	Platelet activating factor receptor	PTAFR	P25105	CHEMBL250	Family A G protein-coupled receptor	0	4 / 0
Stigmasterol	Metabotropic glutamate receptor 2	GRM2	Q14416	CHEMBL5137	Family C G protein-coupled receptor	0	4 / 0
Stigmasterol	Insulin-like growth factor I receptor	IGF1R	P08069	CHEMBL1957	Kinase	0	6 / 0
Stigmasterol	Tyrosine-protein kinase SRC	SRC	P12931	CHEMBL267	Kinase	0	6 / 0
Stigmasterol	Vascular endothelial growth factor receptor 2	KDR	P35968	CHEMBL279	Kinase	0	13 / 0
Stigmasterol	Coagulation factor XI	F11	P03951	CHEMBL2820	Protease	0	8 / 0
Stigmasterol	Neuropeptide Y receptor type 2	NPY2R	P49146	CHEMBL4018	Family A G protein-coupled receptor	0	4 / 0
Stigmasterol	ALK tyrosine kinase receptor	ALK	Q9UM73	CHEMBL4247	Kinase	0	6 / 0
Stigmasterol	DNA topoisomerase II alpha	TOP2A	P11388	CHEMBL1806	Isomerase	0	0 / 2
Ascorbic acid	Glycogen synthase kinase-3 beta	GSK3B	P49841	CHEMBL262	Kinase	0.141787	0 / 2
Ascorbic acid	Protein kinase C alpha	PRKCA	P17252	CHEMBL299	Kinase	0	0 / 168
Ascorbic acid	Protein-tyrosine phosphatase 1B	PTPN1	P18031	CHEMBL335	Phosphatase	0	0 / 9
Ascorbic acid	T-cell protein-tyrosine phosphatase	PTPN2	P17706	CHEMBL3807	Phosphatase	0	0 / 1
Ascorbic acid	Dual specificity phosphatase Cdc25B (by homology)	CDC25B	P30305	CHEMBL4804	Phosphatase	0	0 / 3
Ascorbic acid	Low molecular weight phosphotyrosine protein phosphatase	ACP1	P24666	CHEMBL4903	Phosphatase	0	0 / 1
Ascorbic acid	Programmed cell death protein 4	PDCD4	Q53EL6	CHEMBL1781868	Unclassified protein	0	0 / 8
Ascorbic acid	Tubulin--tyrosine ligase	TTL	Q8NG68	CHEMBL5549	Enzyme	0	0 / 9
Ascorbic acid	Dual specificity protein phosphatase 3	DUSP3	P51452	CHEMBL2635	Phosphatase	0	0 / 1
Ascorbic acid	Protein kinase C delta	PRKCD	Q05655	CHEMBL2996	Kinase	0	0 / 22
Ascorbic acid	Isoleucyl-tRNA synthetase	IARS	P41252	CHEMBL3235	Enzyme	0	0 / 1
Ascorbic acid	Glutathione S-transferase Mu 1	GSTM1	P09488	CHEMBL2081	Enzyme	0	0 / 1
Ascorbic acid	Protein kinase C epsilon	PRKCE	Q02156	CHEMBL3582	Kinase	0	0 / 25
Ascorbic acid	Lysine-specific demethylase 3A	KDM3A	Q9Y4C1	CHEMBL1938209	Eraser	0	1 / 0
Ascorbic acid	Lysine-specific demethylase 6B	KDM6B	O15054	CHEMBL1938211	Eraser	0	1 / 0
Ascorbic acid	Lysine-specific demethylase 5C	KDM5C	P41229	CHEMBL2163176	Eraser	0	1 / 0
Ascorbic acid	Hypoxia-inducible factor prolyl hydroxylase 1	EGLN2	Q96KS0	CHEMBL3028	Enzyme	0	1 / 0
Ascorbic acid	Egl nine homolog 1	EGLN1	Q9GZT9	CHEMBL5697	Oxidoreductase	0	2 / 0
Ascorbic acid	Glutamate carboxypeptidase II	FOLH1	Q04609	CHEMBL1892	Protease	0	1 / 0
Ascorbic acid	Phosphodiesterase 4D	PDE4D	Q08499	CHEMBL288	Phosphodiesterase	0	0 / 1
Ascorbic acid	Telomerase reverse transcriptase	TERT	O14746	CHEMBL2916	Enzyme	0	0 / 1
Ascorbic acid	Ribosomal protein S6 kinase alpha 5	RPS6KA5	O75582	CHEMBL4237	Kinase	0	0 / 2
Ascorbic acid	Carbonic anhydrase II	CA2	P00918	CHEMBL205	Lyase	0	1 / 0
Ascorbic acid	Sarcoplasmic/endoplasmic reticulum calcium ATPase 1	ATP2A1	O14983	CHEMBL3136	Hydrolase	0	0 / 2
Ascorbic acid	Proto-oncogene c-JUN	JUN	P05412	CHEMBL4977	Transcription factor	0	0 / 1
Ascorbic acid	Protein kinase C gamma	PRKCG	P05129	CHEMBL2938	Kinase	0	0 / 3
Ascorbic acid	Protein kinase C beta	PRKCB	P05771	CHEMBL3045	Kinase	0	0 / 6
Ascorbic acid	Proto-oncogene vav	VAV1	P15498	CHEMBL3259472	Unclassified protein	0	0 / 1
Ascorbic acid	Protein kinase C eta	PRKCH	P24723	CHEMBL3616	Kinase	0	0 / 4
Ascorbic acid	Protein kinase C theta	PRKCQ	Q04759	CHEMBL3920	Kinase	0	0 / 6
Ascorbic acid	Transient receptor potential cation channel subfamily V member 4 (by homology)	TRPV4	Q9HBA0	CHEMBL3119	Voltage-gated ion channel	0	0 / 4
Ascorbic acid	Gamma-glutamyl hydrolase	GGH	Q92820	CHEMBL2223	Protease	0	1 / 0
Ascorbic acid	Cyclooxygenase-2	PTGS2	P35354	CHEMBL230	Oxidoreductase	0	0 / 4
Ascorbic acid	Voltage-gated potassium channel subunit Kv1.3	KCNA3	P22001	CHEMBL4633	Voltage-gated ion channel	0	0 / 2
Ascorbic acid	Signal transducer and activator of transcription 3	STAT3	P40763	CHEMBL4026	Transcription factor	0	0 / 3
Ascorbic acid	Interleukin-8 receptor A	CXCR1	P25024	CHEMBL4029	Family A G protein-coupled receptor	0	0 / 2
Ascorbic acid	Androgen Receptor	AR	P10275	CHEMBL1871	Nuclear receptor	0	0 / 6
Ascorbic acid	Proteinase-activated receptor 2	F2RL1	P55085	CHEMBL5963	Family A G protein-coupled receptor	0	0 / 1
Ascorbic acid	P-glycoprotein 1	ABCB1	P08183	CHEMBL4302	Primary active transporter	0	0 / 2
Ascorbic acid	Progesterone receptor	PGR	P06401	CHEMBL208	Nuclear receptor	0	0 / 2
Ascorbic acid	Peroxisome proliferator-activated receptor gamma	PPARG	P37231	CHEMBL235	Nuclear receptor	0	0 / 1
Ascorbic acid	Vacuolar ATP synthase subunit S1	ATP6AP1	Q15904	CHEMBL4790	Hydrolase	0	0 / 1
Ascorbic acid	Nuclear receptor ROR-gamma	RORC	P51449	CHEMBL1741186	Nuclear receptor	0	0 / 1
Ascorbic acid	Sodium/potassium-transporting ATPase alpha-1 chain	ATP1A1	P05023	CHEMBL1807	Primary active transporter	0	0 / 1
Ascorbic acid	Carbonic anhydrase IX	CA9	Q16790	CHEMBL3594	Lyase	0	0 / 1
Ascorbic acid	Carbonic anhydrase I	CA1	P00915	CHEMBL261	Lyase	0	1 / 1
Octopamine	Serotonin 3a (5-HT3a) receptor	HTR3A	P46098	CHEMBL1899	Ligand-gated ion channel	0.936391	2 / 1
Octopamine	Alpha-2a adrenergic receptor	ADRA2A	P08913	CHEMBL1867	Family A G protein-coupled receptor	0.168421	5 / 7
Octopamine	Adrenergic receptor alpha-2	ADRA2C	P18825	CHEMBL1916	Family A G protein-coupled receptor	0.168421	2 / 5
Octopamine	Alpha-2b adrenergic receptor	ADRA2B	P18089	CHEMBL1942	Family A G protein-coupled receptor	0.168421	4 / 7
Octopamine	Adrenergic receptor beta	ADRB2	P07550	CHEMBL210	Family A G protein-coupled receptor	0.168421	8 / 76
Octopamine	Beta-1 adrenergic receptor (by homology)	ADRB1	P08588	CHEMBL213	Family A G protein-coupled receptor	0.168421	13 / 34
Octopamine	Dopamine D2 receptor	DRD2	P14416	CHEMBL217	Family A G protein-coupled receptor	0.168421	5 / 81
Octopamine	Alpha-1a adrenergic receptor	ADRA1A	P35348	CHEMBL229	Family A G protein-coupled receptor	0.168421	9 / 14
Octopamine	Neuromedin-U receptor 2	NMUR2	Q9GZQ4	CHEMBL1075144	Family A G protein-coupled receptor	0.130294	1 / 1
Octopamine	Alpha-1d adrenergic receptor	ADRA1D	P25100	CHEMBL223	Family A G protein-coupled receptor	0.101229	1 / 5
Octopamine	Mu opioid receptor (by homology)	OPRM1	P35372	CHEMBL233	Family A G protein-coupled receptor	0.101229	2 / 80
Octopamine	Alpha-1b adrenergic receptor	ADRA1B	P35368	CHEMBL232	Family A G protein-coupled receptor	0.0630257	2 / 2
Octopamine	Trace amine-associated receptor 1 (by homology)	TAAR1	Q96RJ0	CHEMBL5857	Family A G protein-coupled receptor	0.0535179	0 / 12
Octopamine	Lysine-specific demethylase 4D-like	KDM4E	B2RXH2	CHEMBL1293226	Eraser	0.0535179	0 / 3
Octopamine	Dopamine D5 receptor	DRD5	P21918	CHEMBL1850	Family A G protein-coupled receptor	0.0535179	0 / 9
Octopamine	Melatonin receptor 1A	MTNR1A	P48039	CHEMBL1945	Family A G protein-coupled receptor	0.0535179	0 / 50
Octopamine	Melatonin receptor 1B	MTNR1B	P49286	CHEMBL1946	Family A G protein-coupled receptor	0.0535179	0 / 22
Octopamine	Dopamine D1 receptor	DRD1	P21728	CHEMBL2056	Family A G protein-coupled receptor	0.0535179	0 / 23
Octopamine	Norepinephrine transporter	SLC6A2	P23975	CHEMBL222	Electrochemical transporter	0.0439186	7 / 22
Octopamine	Dopamine transporter	SLC6A3	Q01959	CHEMBL238	Electrochemical transporter	0	2 / 48
Octopamine	Purine nucleoside phosphorylase	PNP	P00491	CHEMBL4338	Enzyme	0	47 / 0
Octopamine	Dopamine D4 receptor	DRD4	P21917	CHEMBL219	Family A G protein-coupled receptor	0	1 / 14
Octopamine	Dopamine D3 receptor	DRD3	P35462	CHEMBL234	Family A G protein-coupled receptor	0	1 / 29
Octopamine	Beta-3 adrenergic receptor	ADRB3	P13945	CHEMBL246	Family A G protein-coupled receptor	0	2 / 9
Octopamine	Glyceraldehyde-3-phosphate dehydrogenase liver	GAPDH	P04406	CHEMBL2284	Oxidoreductase	0	0 / 1
Octopamine	Beta-glucocerebrosidase	GBA	P04062	CHEMBL2179	Enzyme	0	22 / 0
Octopamine	Amine oxidase, copper containing	AOC3	Q16853	CHEMBL3437	Enzyme	0	1 / 42
Octopamine	Macrophage migration inhibitory factor	MIF	P14174	CHEMBL2085	Enzyme	0	0 / 5
Octopamine	Kappa Opioid receptor	OPRK1	P41145	CHEMBL237	Family A G protein-coupled receptor	0	0 / 19
Octopamine	Glutamate [NMDA] receptor subunit epsilon 2	GRIN2B	Q13224	CHEMBL1904	Ligand-gated ion channel	0	0 / 5
Octopamine	Glutamate NMDA receptor; GRIN1/GRIN2B	GRIN1 GRIN2B	Q05586 Q13224	CHEMBL1907603	Ligand-gated ion channel	0	0 / 8
Octopamine	Histamine H1 receptor	HRH1	P35367	CHEMBL231	Family A G protein-coupled receptor	0	0 / 6
Octopamine	HERG	KCNH2	Q12809	CHEMBL240	Voltage-gated ion channel	0	0 / 5
Octopamine	Sigma opioid receptor	SIGMAR1	Q99720	CHEMBL287	Membrane receptor	0	0 / 55
Octopamine	Anti-estrogen binding site (AEBS)	EBP	Q15125	CHEMBL4931	Enzyme	0	0 / 2
Octopamine	Alpha-L-fucosidase I	FUCA1	P04066	CHEMBL4176	Enzyme	0	30 / 0
Octopamine	Androgen Receptor	AR	P10275	CHEMBL1871	Nuclear receptor	0	0 / 4
Octopamine	Estrogen receptor alpha	ESR1	P03372	CHEMBL206	Nuclear receptor	0	0 / 45
Octopamine	Serotonin 6 (5-HT6) receptor	HTR6	P50406	CHEMBL3371	Family A G protein-coupled receptor	0	0 / 2
Octopamine	Estrogen-related receptor gamma	ESRRG	P62508	CHEMBL4245	Nuclear receptor	0	0 / 1
Octopamine	Dipeptidyl peptidase IV	DPP4	P27487	CHEMBL284	Protease	0	5 / 0
Octopamine	Histamine H3 receptor	HRH3	Q9Y5N1	CHEMBL264	Family A G protein-coupled receptor	0	0 / 32
Octopamine	Serotonin transporter	SLC6A4	P31645	CHEMBL228	Electrochemical transporter	0	8 / 37
Octopamine	GABA-A receptor; alpha-1/beta-2/gamma-2	GABRA1 GABRB2 GABRG2	P14867 P47870 P18507	CHEMBL2095172	Ligand-gated ion channel	0	0 / 3
Octopamine	S-methyl-5-thioadenosine phosphorylase	MTAP	Q13126	CHEMBL4941	Enzyme	0	19 / 0
Octopamine	Dipeptidyl peptidase II	DPP7	Q9UHL4	CHEMBL3976	Protease	0	1 / 0
Octopamine	Uridine phosphorylase 1	UPP1	Q16831	CHEMBL4811	Enzyme	0	4 / 0
Octopamine	Ornithine decarboxylase (by homology)	ODC1	P11926	CHEMBL1869	Lyase	0	5 / 0
Octopamine	Serotonin 2a (5-HT2a) receptor	HTR2A	P28223	CHEMBL224	Family A G protein-coupled receptor	0	10 / 63
Octopamine	Serotonin 2b (5-HT2b) receptor	HTR2B	P41595	CHEMBL1833	Family A G protein-coupled receptor	0	0 / 5
Octopamine	GABA-A receptor; alpha-1/beta-3/gamma-2	GABRB3 GABRG2 GABRA1	P28472 P18507 P14867	CHEMBL2094121	Ligand-gated ion channel	0	0 / 1
Octopamine	Cyclooxygenase-1	PTGS1	P23219	CHEMBL221	Oxidoreductase	0	0 / 5
Octopamine	Leukotriene A4 hydrolase	LTA4H	P09960	CHEMBL4618	Protease	0	0 / 7
Octopamine	Epoxide hydratase (by homology)	EPHX2	P34913	CHEMBL2409	Protease	0	0 / 1
Octopamine	Steroid 5-alpha-reductase 2	SRD5A2	P31213	CHEMBL1856	Oxidoreductase	0	0 / 6
Octopamine	Tyrosine-protein kinase FYN	FYN	P06241	CHEMBL1841	Kinase	0	0 / 4
Octopamine	Epidermal growth factor receptor erbB1	EGFR	P00533	CHEMBL203	Kinase	0	0 / 4
Octopamine	Tyrosine-protein kinase LCK	LCK	P06239	CHEMBL258	Kinase	0	0 / 3
Octopamine	Cyclin-dependent kinase 1	CDK1	P06493	CHEMBL308	Kinase	0	0 / 1
Octopamine	Transient receptor potential cation channel subfamily A member 1	TRPA1	O75762	CHEMBL6007	Voltage-gated ion channel	0	0 / 2
Octopamine	Testis-specific androgen-binding protein	SHBG	P04278	CHEMBL3305	Secreted protein	0	0 / 3
Octopamine	GABA receptor rho-1 subunit	GABRR1	P24046	CHEMBL3561	Ligand-gated ion channel	0	1 / 0
Octopamine	Adenosylhomocysteinase	AHCY	P23526	CHEMBL2664	Enzyme	0	32 / 0
Octopamine	Plasminogen	PLG	P00747	CHEMBL1801	Protease	0	1 / 0
Octopamine	Carbonic anhydrase III	CA3	P07451	CHEMBL2885	Lyase	0	0 / 3
Octopamine	Neuronal acetylcholine receptor protein alpha-4 subunit	CHRNA4	P43681	CHEMBL1882	Ligand-gated ion channel	0	2 / 0
Octopamine	Nitric-oxide synthase, brain	NOS1	P29475	CHEMBL3568	Enzyme	0	2 / 0
Octopamine	Polyadenylate-binding protein 1	PABPC1	P11940	CHEMBL1293286	Unclassified protein	0	0 / 2
Octopamine	Arachidonate 5-lipoxygenase	ALOX5	P09917	CHEMBL215	Oxidoreductase	0	0 / 9
Octopamine	GABA-B receptor	GABBR2 GABBR1	O75899 Q9UBS5	CHEMBL2111463	Family C G protein-coupled receptor	0	0 / 1
Octopamine	Beta-galactosidase	GLB1	P16278	CHEMBL2522	Hydrolase	0	1 / 0
Octopamine	Hydroxyacid oxidase 2 (by homology)	HAO2	Q9NYQ3	CHEMBL2169732	Enzyme	0	2 / 0
Octopamine	Monoamine oxidase A	MAOA	P21397	CHEMBL1951	Oxidoreductase	0	0 / 14
Octopamine	Monoamine oxidase B	MAOB	P27338	CHEMBL2039	Oxidoreductase	0	0 / 21
Octopamine	Cytochrome P450 2D6	CYP2D6	P10635	CHEMBL289	Cytochrome P450	0	0 / 2
Octopamine	Cytochrome P450 2C9	CYP2C9	P11712	CHEMBL3397	Cytochrome P450	0	0 / 2
Octopamine	Cytochrome P450 3A4	CYP3A4	P08684	CHEMBL340	Cytochrome P450	0	0 / 1
Octopamine	Cytochrome P450 2C19	CYP2C19	P33261	CHEMBL3622	Cytochrome P450	0	0 / 1
Octopamine	Squalene synthetase (by homology)	FDFT1	P37268	CHEMBL3338	Enzyme	0	0 / 5
Octopamine	Adenosylhomocysteinase 2	AHCYL1	O43865	CHEMBL3751646	Enzyme	0	3 / 0
Octopamine	Leukotriene B4 receptor 1	LTB4R	Q15722	CHEMBL3911	Family A G protein-coupled receptor	0	0 / 3
Octopamine	Muscarinic acetylcholine receptor M2	CHRM2	P08172	CHEMBL211	Family A G protein-coupled receptor	0	0 / 2
Octopamine	Muscarinic acetylcholine receptor M1	CHRM1	P11229	CHEMBL216	Family A G protein-coupled receptor	0	0 / 3
Octopamine	Cyclooxygenase-2	PTGS2	P35354	CHEMBL230	Oxidoreductase	0	0 / 4
Octopamine	Neurokinin 2 receptor	TACR2	P21452	CHEMBL2327	Family A G protein-coupled receptor	0	0 / 3
Octopamine	Muscarinic acetylcholine receptor M3	CHRM3	P20309	CHEMBL245	Family A G protein-coupled receptor	0	0 / 3
Octopamine	Metabotropic glutamate receptor 5	GRM5	P41594	CHEMBL3227	Family C G protein-coupled receptor	0	0 / 1
Octopamine	Beta-glucosidase	GBA2	Q9HCG7	CHEMBL3761	Enzyme	0	3 / 0
Octopamine	Glutathione reductase	GSR	P00390	CHEMBL2755	Oxidoreductase	0	1 / 0
Octopamine	Lysine-specific histone demethylase 1	KDM1A	O60341	CHEMBL6136	Eraser	0	0 / 12
Octopamine	Quinone reductase 2	NQO2	P16083	CHEMBL3959	Enzyme	0	0 / 6
Octopamine	L-type amino acid transporter 1	SLC7A5	Q01650	CHEMBL4459	Electrochemical transporter	0	0 / 1
Octopamine	Glutathione S-transferase Pi	GSTP1	P09211	CHEMBL3902	Enzyme	0	1 / 0
Octopamine	Glutathione S-transferase Mu 2	GSTM2	P28161	CHEMBL4589	Enzyme	0	1 / 0
Octopamine	D-amino-acid oxidase	DAO	P14920	CHEMBL5485	Enzyme	0	4 / 0
Octopamine	Thymidine kinase, cytosolic	TK1	P04183	CHEMBL2883	Transferase	0	2 / 0
Octopamine	Serotonin 1b (5-HT1b) receptor	HTR1B	P28222	CHEMBL1898	Family A G protein-coupled receptor	0	0 / 2
Octopamine	Leukocyte elastase	ELANE	P08246	CHEMBL248	Protease	0	0 / 1
Octopamine	Serine/threonine-protein kinase Chk2	CHEK2	O96017	CHEMBL2527	Kinase	0	1 / 0
Octopamine	Serine/threonine-protein kinase Chk1	CHEK1	O14757	CHEMBL4630	Kinase	0	1 / 0
Cyperene	Peroxisome proliferator-activated receptor alpha	PPARA	Q07869	CHEMBL239	Nuclear receptor	0.0619466	1 / 7
Cyperene	Cannabinoid receptor 2	CNR2	P34972	CHEMBL253	Family A G protein-coupled receptor	0.0619466	1 / 1
Cyperene	Nuclear receptor subfamily 1 group I member 3 (by homology)	NR1I3	Q14994	CHEMBL5503	Nuclear receptor	0.0428942	0 / 2
Cyperene	Androgen Receptor (by homology)	AR	P10275	CHEMBL1871	Nuclear receptor	0.0428942	0 / 53
Cyperene	Cytochrome P450 19A1	CYP19A1	P11511	CHEMBL1978	Cytochrome P450	0.0428942	0 / 171
Cyperene	Estrogen receptor alpha	ESR1	P03372	CHEMBL206	Nuclear receptor	0.0428942	0 / 30
Cyperene	Muscarinic acetylcholine receptor M2	CHRM2	P08172	CHEMBL211	Family A G protein-coupled receptor	0.0428942	0 / 1
Cyperene	Norepinephrine transporter	SLC6A2	P23975	CHEMBL222	Electrochemical transporter	0.0428942	0 / 1
Cyperene	Serotonin transporter	SLC6A4	P31645	CHEMBL228	Electrochemical transporter	0.0428942	0 / 1
Cyperene	Cytochrome P450 2C19	CYP2C19	P33261	CHEMBL3622	Cytochrome P450	0.0428942	0 / 1
Cyperene	UDP-glucuronosyltransferase 2B7	UGT2B7	P16662	CHEMBL4370	Enzyme	0.0428942	0 / 8
Cyperene	Butyrylcholinesterase	BCHE	P06276	CHEMBL1914	Hydrolase	0.0428942	0 / 2
Cyperene	Anandamide amidohydrolase	FAAH	O00519	CHEMBL2243	Enzyme	0	0 / 10
Cyperene	Vanilloid receptor	TRPV1	Q8NER1	CHEMBL4794	Voltage-gated ion channel	0	0 / 2
Cyperene	Estrogen receptor beta	ESR2	Q92731	CHEMBL242	Nuclear receptor	0	0 / 38
Cyperene	Acetylcholinesterase	ACHE	P22303	CHEMBL220	Hydrolase	0	4 / 1
Cyperene	Protein-tyrosine phosphatase 1B	PTPN1	P18031	CHEMBL335	Phosphatase	0	0 / 24
Cyperene	Nuclear receptor ROR-gamma	RORC	P51449	CHEMBL1741186	Nuclear receptor	0	0 / 9
Cyperene	Sterol regulatory element-binding protein 2	SREBF2	Q12772	CHEMBL1795166	Unclassified protein	0	0 / 1
Cyperene	Niemann-Pick C1-like protein 1	NPC1L1	Q9UHC9	CHEMBL2027	Other membrane protein	0	0 / 5
Cyperene	Cathepsin D	CTSD	P07339	CHEMBL2581	Protease	0	0 / 1
Cyperene	LXR-alpha	NR1H3	Q13133	CHEMBL2808	Nuclear receptor	0	0 / 16
Cyperene	Testis-specific androgen-binding protein	SHBG	P04278	CHEMBL3305	Secreted protein	0	0 / 28
Cyperene	Cytochrome P450 17A1	CYP17A1	P05093	CHEMBL3522	Cytochrome P450	0	0 / 14
Cyperene	HMG-CoA reductase	HMGCR	P04035	CHEMBL402	Oxidoreductase	0	0 / 3
Cyperene	Cytochrome P450 51 (by homology)	CYP51A1	Q16850	CHEMBL3849	Cytochrome P450	0	0 / 2
Cyperene	Progesterone receptor	PGR	P06401	CHEMBL208	Nuclear receptor	0	0 / 6
Cyperene	T-cell protein-tyrosine phosphatase	PTPN2	P17706	CHEMBL3807	Phosphatase	0	0 / 13
Cyperene	Steroid 5-alpha-reductase 1	SRD5A1	P18405	CHEMBL1787	Oxidoreductase	0	0 / 1
Cyperene	Steroid 5-alpha-reductase 2	SRD5A2	P31213	CHEMBL1856	Oxidoreductase	0	0 / 2
Cyperene	Mineralocorticoid receptor	NR3C2	P08235	CHEMBL1994	Nuclear receptor	0	0 / 4
Cyperene	Glucocorticoid receptor	NR3C1	P04150	CHEMBL2034	Nuclear receptor	0	0 / 6
Cyperene	Corticosteroid binding globulin	SERPINA6	P08185	CHEMBL2421	Secreted protein	0	0 / 13
Cyperene	Sigma opioid receptor	SIGMAR1	Q99720	CHEMBL287	Membrane receptor	0	0 / 2
Cyperene	Pregnane X receptor	NR1I2	O75469	CHEMBL3401	Nuclear receptor	0	0 / 2
Cyperene	Estradiol 17-beta-dehydrogenase 3	HSD17B3	P37058	CHEMBL4234	Enzyme	0	0 / 1
Cyperene	Fatty acid-binding protein, liver (by homology)	FABP1	P07148	CHEMBL5421	Fatty acid binding protein family	0	0 / 2
Cyperene	Cyclooxygenase-1	PTGS1	P23219	CHEMBL221	Oxidoreductase	0	0 / 2
Cyperene	C-C chemokine receptor type 5	CCR5	P51681	CHEMBL274	Family A G protein-coupled receptor	0	0 / 1
Cyperene	11-beta-hydroxysteroid dehydrogenase 1	HSD11B1	P28845	CHEMBL4235	Enzyme	0	0 / 8
Cyperene	C-X-C chemokine receptor type 3	CXCR3	P49682	CHEMBL4441	Family A G protein-coupled receptor	0	1 / 0
Cyperene	Protein-tyrosine phosphatase 1C	PTPN6	P29350	CHEMBL3166	Phosphatase	0	0 / 1
Cyperene	Prostaglandin E synthase	PTGES	O14684	CHEMBL5658	Enzyme	0	0 / 6
Cyperene	Nuclear receptor ROR-alpha	RORA	P35398	CHEMBL5868	Nuclear receptor	0	0 / 2
Cyperene	Squalene monooxygenase	SQLE	Q14534	CHEMBL3592	Enzyme	0	0 / 3
Cyperene	Fatty acid binding protein adipocyte	FABP4	P15090	CHEMBL2083	Fatty acid binding protein family	0	0 / 2
Cyperene	Peroxisome proliferator-activated receptor gamma	PPARG	P37231	CHEMBL235	Nuclear receptor	0	0 / 5
Cyperene	Telomerase reverse transcriptase	TERT	O14746	CHEMBL2916	Enzyme	0	0 / 1
Cyperene	Fatty acid binding protein muscle	FABP3	P05413	CHEMBL3344	Fatty acid binding protein family	0	0 / 4
Cyperene	Fatty acid binding protein epidermal	FABP5	Q01469	CHEMBL3674	Fatty acid binding protein family	0	0 / 1
Cyperene	Dual specificity phosphatase Cdc25A	CDC25A	P30304	CHEMBL3775	Phosphatase	0	0 / 4
Cyperene	Peroxisome proliferator-activated receptor delta	PPARD	Q03181	CHEMBL3979	Nuclear receptor	0	0 / 4
Cyperene	Dual specificity phosphatase Cdc25B	CDC25B	P30305	CHEMBL4804	Phosphatase	0	0 / 2
Cyperene	Cannabinoid receptor 1 (by homology)	CNR1	P21554	CHEMBL218	Family A G protein-coupled receptor	0	0 / 4
Cyperene	Cyclooxygenase-2	PTGS2	P35354	CHEMBL230	Oxidoreductase	0	0 / 1
Cyperene	Lanosterol synthase	LSS	P48449	CHEMBL3593	Enzyme	0	0 / 1
Cyperene	Carboxylesterase 2	CES2	O00748	CHEMBL3180	Enzyme	0	0 / 2
Cyperene	Glucose-6-phosphate 1-dehydrogenase	G6PD	P11413	CHEMBL5347	Enzyme	0	0 / 2
Cyperene	Protein farnesyltransferase	FNTA FNTB	P49354 P49356	CHEMBL2094108	Enzyme	0	0 / 1
Cyperene	Acyl coenzyme A:cholesterol acyltransferase	CES1	P23141	CHEMBL2265	Enzyme	0	0 / 2
Cyperene	Prolyl endopeptidase	PREP	P48147	CHEMBL3202	Protease	0	0 / 1
Cyperene	Acyl-CoA desaturase	SCD	O00767	CHEMBL5555	Enzyme	0	0 / 1
Cyperene	Dopamine transporter	SLC6A3	Q01959	CHEMBL238	Electrochemical transporter	0	0 / 1
Cyperene	Adenosine A3 receptor	ADORA3	P0DMS8	CHEMBL256	Family A G protein-coupled receptor	0	0 / 1
Cyperene	MAP kinase ERK1	MAPK3	P27361	CHEMBL3385	Kinase	0	0 / 1
Cyperene	DNA topoisomerase I	TOP1	P11387	CHEMBL1781	Isomerase	0	0 / 2
Cyperene	Potassium-transporting ATPase alpha chain 2	ATP12A	P54707	CHEMBL2933	Primary active transporter	0	0 / 1
Cyperene	Plasma retinol-binding protein	RBP4	P02753	CHEMBL3100	Secreted protein	0	0 / 1
Cyperene	Transient receptor potential cation channel subfamily A member 1	TRPA1	O75762	CHEMBL6007	Voltage-gated ion channel	0	0 / 1
Cyperene	DNA polymerase beta (by homology)	POLB	P06746	CHEMBL2392	Enzyme	0	0 / 3
Cyperene	LXR-beta	NR1H2	P55055	CHEMBL4093	Nuclear receptor	0	0 / 1
Cyperene	Beta-secretase 1	BACE1	P56817	CHEMBL4822	Protease	0	0 / 1
Cyperene	Phosphodiesterase 4D	PDE4D	Q08499	CHEMBL288	Phosphodiesterase	0	0 / 1
Cyperene	Receptor-type tyrosine-protein phosphatase F (LAR)	PTPRF	P10586	CHEMBL3521	Membrane receptor	0	0 / 1
Cyperene	Phospholipase A2 group 1B	PLA2G1B	P04054	CHEMBL4426	Enzyme	0	0 / 1
Cyperene	Low molecular weight phosphotyrosine protein phosphatase	ACP1	P24666	CHEMBL4903	Phosphatase	0	0 / 1
Cyperene	Aldo-keto reductase family 1 member B10	AKR1B10	O60218	CHEMBL5983	Enzyme	0	0 / 4
Cyperene	11-beta-hydroxysteroid dehydrogenase 2	HSD11B2	P80365	CHEMBL3746	Enzyme	0	0 / 5
Cyperene	Nitric oxide synthase, inducible (by homology)	NOS2	P35228	CHEMBL4481	Enzyme	0	0 / 2
Cyperene	Squalene synthetase (by homology)	FDFT1	P37268	CHEMBL3338	Enzyme	0	0 / 1
Cyperene	Anti-estrogen binding site (AEBS) (by homology)	DHCR7	Q9UBM7	CHEMBL2169735	Enzyme	0	0 / 1
Cyperene	Prostanoid EP1 receptor (by homology)	PTGER1	P34995	CHEMBL1811	Family A G protein-coupled receptor	0	0 / 1
Cyperene	Prostanoid EP2 receptor (by homology)	PTGER2	P43116	CHEMBL1881	Family A G protein-coupled receptor	0	0 / 1
Cyperene	Free fatty acid receptor 1	FFAR1	O14842	CHEMBL4422	Family A G protein-coupled receptor	0	0 / 1
Cyperene	Vitamin D receptor	VDR	P11473	CHEMBL1977	Nuclear receptor	0	0 / 1
Cyperene	CD81 antigen	CD81	P60033	CHEMBL1075180	Surface antigen	0	0 / 1
Cyperene	Protein kinase C eta	PRKCH	P24723	CHEMBL3616	Kinase	0	0 / 1
Cyperene	Protein-tyrosine phosphatase 2C	PTPN11	Q06124	CHEMBL3864	Phosphatase	0	0 / 1
Kaempferol	NADPH oxidase 4	NOX4	Q9NPH5	CHEMBL1250375	Enzyme	1	7 / 8
Kaempferol	Aldose reductase (by homology)	AKR1B1	P15121	CHEMBL1900	Enzyme	1	18 / 71
Kaempferol	Xanthine dehydrogenase	XDH	P47989	CHEMBL1929	Oxidoreductase	1	12 / 20
Kaempferol	Tyrosinase	TYR	P14679	CHEMBL1973	Oxidoreductase	1	2 / 3
Kaempferol	Tyrosine-protein kinase receptor FLT3	FLT3	P36888	CHEMBL1974	Kinase	1	5 / 7
Kaempferol	Carbonic anhydrase II	CA2	P00918	CHEMBL205	Lyase	1	8 / 14
Kaempferol	Arachidonate 5-lipoxygenase	ALOX5	P09917	CHEMBL215	Oxidoreductase	1	5 / 47
Kaempferol	Carbonic anhydrase VII	CA7	P43166	CHEMBL2326	Lyase	1	8 / 13
Kaempferol	Estradiol 17-beta-dehydrogenase 2	HSD17B2	P37059	CHEMBL2789	Enzyme	1	9 / 3
Kaempferol	Multidrug resistance-associated protein 1	ABCC1	P33527	CHEMBL3004	Primary active transporter	1	7 / 11
Kaempferol	Estradiol 17-beta-dehydrogenase 1	HSD17B1	P14061	CHEMBL3181	Enzyme	1	9 / 4
Kaempferol	Aryl hydrocarbon receptor	AHR	P35869	CHEMBL3201	Transcription factor	1	1 / 1
Kaempferol	Carbonic anhydrase XII	CA12	O43570	CHEMBL3242	Lyase	1	10 / 17
Kaempferol	Estrogen-related receptor alpha	ESRRA	P11474	CHEMBL3429	Nuclear receptor	1	2 / 2
Kaempferol	P-glycoprotein 1	ABCB1	P08183	CHEMBL4302	Primary active transporter	1	12 / 48
Kaempferol	Cytochrome P450 1B1	CYP1B1	Q16678	CHEMBL4878	Cytochrome P450	1	12 / 46
Kaempferol	ATP-binding cassette sub-family G member 2	ABCG2	Q9UNQ0	CHEMBL5393	Primary active transporter	1	6 / 47
Kaempferol	Adenosine A1 receptor (by homology)	ADORA1	P30542	CHEMBL226	Family A G protein-coupled receptor	0.795047	6 / 23
Kaempferol	Carbonic anhydrase IV	CA4	P22748	CHEMBL3729	Lyase	0.795047	7 / 12
Kaempferol	Acetylcholinesterase	ACHE	P22303	CHEMBL220	Hydrolase	0.768469	4 / 26
Kaempferol	Monoamine oxidase A	MAOA	P21397	CHEMBL1951	Oxidoreductase	0.65802	5 / 18
Kaempferol	Glyoxalase I	GLO1	Q04760	CHEMBL2424	Enzyme	0.65802	3 / 4
Kaempferol	Tyrosine-protein kinase SYK	SYK	P43405	CHEMBL2599	Kinase	0.65802	3 / 3
Kaempferol	Glycogen synthase kinase-3 beta	GSK3B	P49841	CHEMBL262	Kinase	0.65802	3 / 6
Kaempferol	Matrix metalloproteinase 9	MMP9	P14780	CHEMBL321	Protease	0.65802	2 / 2
Kaempferol	Matrix metalloproteinase 2	MMP2	P08253	CHEMBL333	Protease	0.65802	2 / 2
Kaempferol	Arachidonate 15-lipoxygenase	ALOX15	P16050	CHEMBL2903	Enzyme	0.649781	6 / 8
Kaempferol	Arachidonate 12-lipoxygenase	ALOX12	P18054	CHEMBL3687	Enzyme	0.633326	9 / 10
Kaempferol	Receptor-type tyrosine-protein phosphatase S	PTPRS	Q13332	CHEMBL2396508	Phosphatase	0.608446	7 / 8
Kaempferol	Adenosine A2a receptor (by homology)	ADORA2A	P29274	CHEMBL251	Family A G protein-coupled receptor	0.567302	5 / 11
Kaempferol	Cyclin-dependent kinase 5/CDK5 activator 1	CDK5R1 CDK5	Q15078 Q00535	CHEMBL1907600	Kinase	0.517921	6 / 18
Kaempferol	Cyclin-dependent kinase 1/cyclin B	CCNB3 CDK1 CCNB1 CCNB2	Q8WWL7 P06493 P14635 O95067	CHEMBL2094127	Other cytosolic protein	0.517921	4 / 11
Kaempferol	Arginase-1 (by homology)	ARG1	P05089	CHEMBL1075097	Enzyme	0.517921	2 / 2
Kaempferol	G-protein coupled receptor 35	GPR35	Q9HC97	CHEMBL1293267	Family A G protein-coupled receptor	0.50153	2 / 4
Kaempferol	Estrogen receptor beta	ESR2	Q92731	CHEMBL242	Nuclear receptor	0.50153	93 / 38
Kaempferol	Death-associated protein kinase 1	DAPK1	P53355	CHEMBL2558	Kinase	0.50153	2 / 2
Kaempferol	DNA-3-methyladenine glycosylase	MPG	P29372	CHEMBL3396943	Enzyme	0.50153	1 / 1
Kaempferol	Solute carrier family 22 member 12	SLC22A12	Q96S37	CHEMBL6120	Electrochemical transporter	0.50153	6 / 1
Kaempferol	Transthyretin	TTR	P02766	CHEMBL3194	Secreted protein	0.484896	2 / 3
Kaempferol	Aldo-keto reductase family 1 member B10	AKR1B10	O60218	CHEMBL5983	Enzyme	0.484896	2 / 3
Kaempferol	Tankyrase-2	TNKS2	Q9H2K2	CHEMBL6154	Enzyme	0.484896	4 / 12
Kaempferol	Tankyrase-1	TNKS	O95271	CHEMBL6164	Enzyme	0.484896	4 / 28
Kaempferol	Cyclin-dependent kinase 6	CDK6	Q00534	CHEMBL2508	Kinase	0.476836	3 / 4
Kaempferol	Cyclin-dependent kinase 2	CDK2	P24941	CHEMBL301	Kinase	0.476836	1 / 17
Kaempferol	Cytochrome P450 19A1	CYP19A1	P11511	CHEMBL1978	Cytochrome P450	0.427205	6 / 18
Kaempferol	Casein kinase II alpha	CSNK2A1	P68400	CHEMBL3629	Kinase	0.427205	3 / 2
Kaempferol	Epidermal growth factor receptor erbB1	EGFR	P00533	CHEMBL203	Kinase	0.402643	7 / 29
Kaempferol	Vasopressin V2 receptor	AVPR2	P30518	CHEMBL1790	Family A G protein-coupled receptor	0.402643	1 / 1
Kaempferol	Insulin-like growth factor I receptor	IGF1R	P08069	CHEMBL1957	Kinase	0.402643	3 / 3
Kaempferol	Thrombin	F2	P00734	CHEMBL204	Protease	0.402643	11 / 3
Kaempferol	Serine/threonine-protein kinase PIM1	PIM1	P11309	CHEMBL2147	Kinase	0.402643	8 / 7
Kaempferol	Serine/threonine-protein kinase Aurora-B	AURKB	Q96GD4	CHEMBL2185	Kinase	0.402643	3 / 4
Kaempferol	Dopamine D4 receptor	DRD4	P21917	CHEMBL219	Family A G protein-coupled receptor	0.402643	1 / 1
Kaempferol	Myeloperoxidase	MPO	P05164	CHEMBL2439	Enzyme	0.402643	1 / 1
Kaempferol	PI3-kinase p85-alpha subunit	PIK3R1	P27986	CHEMBL2506	Enzyme	0.402643	1 / 1
Kaempferol	Liver glycogen phosphorylase	PYGL	P06737	CHEMBL2568	Enzyme	0.402643	1 / 1
Kaempferol	Carbonic anhydrase I	CA1	P00915	CHEMBL261	Lyase	0.402643	4 / 5
Kaempferol	Tyrosine-protein kinase SRC	SRC	P12931	CHEMBL267	Kinase	0.402643	3 / 10
Kaempferol	Focal adhesion kinase 1	PTK2	Q05397	CHEMBL2695	Kinase	0.402643	1 / 2
Kaempferol	Vascular endothelial growth factor receptor 2	KDR	P35968	CHEMBL279	Kinase	0.402643	2 / 3
Kaempferol	Matrix metalloproteinase 13	MMP13	P45452	CHEMBL280	Protease	0.402643	1 / 1
Kaempferol	Matrix metalloproteinase 3	MMP3	P08254	CHEMBL283	Protease	0.402643	1 / 1
Kaempferol	Carbonic anhydrase III	CA3	P07451	CHEMBL2885	Lyase	0.402643	1 / 1
Kaempferol	Serine/threonine-protein kinase PLK1	PLK1	P53350	CHEMBL3024	Kinase	0.402643	2 / 3
Kaempferol	Carbonic anhydrase VI	CA6	P23280	CHEMBL3025	Lyase	0.402643	1 / 1
Kaempferol	Cyclin-dependent kinase 1	CDK1	P06493	CHEMBL308	Kinase	0.402643	3 / 13
Kaempferol	Protein kinase N1	PKN1	Q16512	CHEMBL3384	Kinase	0.402643	1 / 3
Kaempferol	Carbonic anhydrase XIV	CA14	Q9ULX7	CHEMBL3510	Lyase	0.402643	1 / 1
Kaempferol	Carbonic anhydrase IX	CA9	Q16790	CHEMBL3594	Lyase	0.402643	3 / 6
Kaempferol	Hepatocyte growth factor receptor	MET	P08581	CHEMBL3717	Kinase	0.402643	4 / 4
Kaempferol	Serine/threonine-protein kinase NEK2	NEK2	P51955	CHEMBL3835	Kinase	0.402643	1 / 2
Kaempferol	Interleukin-8 receptor A	CXCR1	P25024	CHEMBL4029	Family A G protein-coupled receptor	0.402643	1 / 1
Kaempferol	CaM kinase II beta	CAMK2B	Q13554	CHEMBL4121	Kinase	0.402643	1 / 2
Kaempferol	ALK tyrosine kinase receptor	ALK	Q9UM73	CHEMBL4247	Kinase	0.402643	2 / 4
Kaempferol	Serine/threonine-protein kinase AKT	AKT1	P31749	CHEMBL4282	Kinase	0.402643	1 / 4
Kaempferol	Serine/threonine-protein kinase NEK6	NEK6	Q9HC98	CHEMBL4309	Kinase	0.402643	1 / 2
Kaempferol	Phospholipase A2 group 1B	PLA2G1B	P04054	CHEMBL4426	Enzyme	0.402643	1 / 1
Kaempferol	Carbonic anhydrase VA	CA5A	P35218	CHEMBL4789	Lyase	0.402643	1 / 1
Kaempferol	Beta-secretase 1	BACE1	P56817	CHEMBL4822	Protease	0.402643	6 / 17
Kaempferol	Tyrosine-protein kinase receptor UFO	AXL	P30530	CHEMBL4895	Kinase	0.402643	2 / 4
Kaempferol	NUAK family SNF1-like kinase 1	NUAK1	O60285	CHEMBL5784	Kinase	0.402643	1 / 2
Kaempferol	Aldo-keto reductase family 1 member C2 (by homology)	AKR1C2	P52895	CHEMBL5847	Enzyme	0.402643	1 / 1
Kaempferol	Aldo-keto reductase family 1 member C1 (by homology)	AKR1C1	Q04828	CHEMBL5905	Enzyme	0.402643	1 / 1
Kaempferol	Aldo-keto-reductase family 1 member C3 (by homology)	AKR1C3	P42330	CHEMBL4681	Enzyme	0.402643	1 / 1
Kaempferol	Aldo-keto reductase family 1 member C4 (by homology)	AKR1C4	P17516	CHEMBL4999	Enzyme	0.402643	1 / 1
Kaempferol	Carbonic anhydrase XIII (by homology)	CA13	Q8N1Q1	CHEMBL3912	Lyase	0.402643	1 / 1
Kaempferol	Aldehyde reductase (by homology)	AKR1A1	P14550	CHEMBL2246	Enzyme	0.402643	1 / 1
Kaempferol	Beta amyloid A4 protein	APP	P05067	CHEMBL2487	Membrane receptor	0.295453	2 / 12
Kaempferol	Poly [ADP-ribose] polymerase-1	PARP1	P09874	CHEMBL3105	Enzyme	0.295453	3 / 9
Kaempferol	Matrix metalloproteinase 12	MMP12	P39900	CHEMBL4393	Protease	0.295453	1 / 1
Kaempferol	Lymphocyte differentiation antigen CD38	CD38	P28907	CHEMBL4660	Enzyme	0.295453	2 / 2
Kaempferol	DNA topoisomerase I (by homology)	TOP1	P11387	CHEMBL1781	Isomerase	0.295453	1 / 1
Kaempferol	Estrogen receptor alpha	ESR1	P03372	CHEMBL206	Nuclear receptor	0.270837	73 / 38
Kaempferol	Cyclooxygenase-2	PTGS2	P35354	CHEMBL230	Oxidoreductase	0.270837	1 / 25
Kaempferol	Cystic fibrosis transmembrane conductance regulator	CFTR	P13569	CHEMBL4051	Other ion channel	0.270837	1 / 1
Kaempferol	6-phosphofructo-2-kinase/fructose-2,6-bisphosphatase 3	PFKFB3	Q16875	CHEMBL2331053	Enzyme	0.262582	2 / 2
Kaempferol	AMY1C	AMY1A	P04745	CHEMBL2478	Enzyme	0.237885	1 / 1
Kaempferol	G protein-coupled receptor kinase 6	GRK6	P43250	CHEMBL6144	Kinase	0.237885	2 / 4
Kaempferol	Telomerase reverse transcriptase	TERT	O14746	CHEMBL2916	Enzyme	0.229686	9 / 22
Kaempferol	Microtubule-associated protein tau	MAPT	P10636	CHEMBL1293224	Unclassified protein	0.171979	1 / 1
Pungenin	Aldose reductase	AKR1B1	P15121	CHEMBL1900	Enzyme	0.111502	27 / 9
Pungenin	Tyrosinase	TYR	P14679	CHEMBL1973	Oxidoreductase	0.111502	7 / 14
Pungenin	Glycogen synthase kinase-3 beta	GSK3B	P49841	CHEMBL262	Kinase	0.111502	1 / 0
Pungenin	Steroid 5-alpha-reductase 1	SRD5A1	P18405	CHEMBL1787	Oxidoreductase	0.111502	0 / 1
Pungenin	Adenosine A2a receptor (by homology)	ADORA2A	P29274	CHEMBL251	Family A G protein-coupled receptor	0.111502	145 / 0
Pungenin	Adenosine A1 receptor	ADORA1	P30542	CHEMBL226	Family A G protein-coupled receptor	0.111502	192 / 2
Pungenin	Adenosine A3 receptor	ADORA3	P0DMS8	CHEMBL256	Family A G protein-coupled receptor	0.111502	102 / 0
Pungenin	Adenosine deaminase	ADA	P00813	CHEMBL1910	Hydrolase	0.111502	11 / 0
Pungenin	Tyrosyl-DNA phosphodiesterase 1	TDP1	Q9NUW8	CHEMBL1075138	Enzyme	0.111502	0 / 2
Pungenin	Adenosine kinase (by homology)	ADK	P55263	CHEMBL3589	Enzyme	0.111502	40 / 0
Pungenin	Bifunctional protein NCOAT	OGA	O60502	CHEMBL5921	Enzyme	0.111502	42 / 0
Pungenin	Carbonic anhydrase VI	CA6	P23280	CHEMBL3025	Lyase	0.111502	3 / 0
Pungenin	Carbonic anhydrase IV	CA4	P22748	CHEMBL3729	Lyase	0.111502	6 / 0
Pungenin	Carbonic anhydrase VA	CA5A	P35218	CHEMBL4789	Lyase	0.111502	6 / 0
Pungenin	Protein-tyrosine phosphatase 1B	PTPN1	P18031	CHEMBL335	Phosphatase	0.111502	31 / 7
Pungenin	Purine nucleoside phosphorylase	PNP	P00491	CHEMBL4338	Enzyme	0.111502	42 / 0
Pungenin	Sodium/glucose cotransporter 2	SLC5A2	P31639	CHEMBL3884	Electrochemical transporter	0.111502	86 / 109
Pungenin	Cytidine deaminase	CDA	P32320	CHEMBL4502	Enzyme	0.111502	33 / 0
Pungenin	Glyceraldehyde-3-phosphate dehydrogenase liver	GAPDH	P04406	CHEMBL2284	Oxidoreductase	0.111502	2 / 0
Pungenin	Carbonic anhydrase XIV	CA14	Q9ULX7	CHEMBL3510	Lyase	0.111502	21 / 0
Pungenin	Carbonic anhydrase VII	CA7	P43166	CHEMBL2326	Lyase	0.111502	9 / 2
Pungenin	Carbonic anhydrase I	CA1	P00915	CHEMBL261	Lyase	0.111502	101 / 6
Pungenin	Carbonic anhydrase XII	CA12	O43570	CHEMBL3242	Lyase	0.111502	69 / 9
Pungenin	Carbonic anhydrase IX	CA9	Q16790	CHEMBL3594	Lyase	0.111502	74 / 9
Pungenin	Carbonic anhydrase XIII	CA13	Q8N1Q1	CHEMBL3912	Lyase	0.111502	7 / 2
Pungenin	Heat shock cognate 71 kDa protein	HSPA8	P11142	CHEMBL1275223	Other cytosolic protein	0.111502	8 / 0
Pungenin	78 kDa glucose-regulated protein	HSPA5	P11021	CHEMBL1781865	Unclassified protein	0.111502	4 / 0
Pungenin	Cyclin-dependent kinase 4/cyclin D1	CCND1 CDK4	P24385 P11802	CHEMBL1907601	Kinase	0.111502	1 / 0
Pungenin	Cyclin-dependent kinase 1/cyclin B1	CDK1 CCNB1	P06493 P14635	CHEMBL1907602	Other cytosolic protein	0.111502	2 / 0
Pungenin	Beta-glucocerebrosidase	GBA	P04062	CHEMBL2179	Enzyme	0.111502	7 / 0
Pungenin	Cyclin-dependent kinase 2/cyclin A	CDK2 CCNA1 CCNA2	P24941 P78396 P20248	CHEMBL2094128	Other cytosolic protein	0.111502	3 / 0
Pungenin	Thymidine phosphorylase	TYMP	P19971	CHEMBL3106	Enzyme	0.111502	9 / 0
Pungenin	MAP kinase ERK2	MAPK1	P28482	CHEMBL4040	Kinase	0.111502	1 / 0
Pungenin	D-amino-acid oxidase	DAO	P14920	CHEMBL5485	Enzyme	0.111502	7 / 0
Pungenin	Thymidine kinase, cytosolic	TK1	P04183	CHEMBL2883	Transferase	0.111502	7 / 0
Pungenin	Adenosylhomocysteinase	AHCY	P23526	CHEMBL2664	Enzyme	0.111502	32 / 0
Pungenin	Alpha-L-fucosidase I	FUCA1	P04066	CHEMBL4176	Enzyme	0.111502	17 / 0
Pungenin	Gamma-glutamyl hydrolase	GGH	Q92820	CHEMBL2223	Protease	0.111502	1 / 0
Pungenin	Thymidylate kinase	DTYMK	P23919	CHEMBL4388	Transferase	0.111502	1 / 0
Pungenin	Rhodopsin kinase	GRK1	Q15835	CHEMBL5607	Kinase	0.111502	1 / 0
Pungenin	Dipeptidyl peptidase IV	DPP4	P27487	CHEMBL284	Protease	0.111502	1 / 0
Pungenin	Indoleamine 2,3-dioxygenase	IDO1	P14902	CHEMBL4685	Enzyme	0.111502	1 / 0
Pungenin	Epoxide hydratase	EPHX2	P34913	CHEMBL2409	Protease	0.111502	2 / 1
Pungenin	Aldo-keto-reductase family 1 member C3	AKR1C3	P42330	CHEMBL4681	Enzyme	0	11 / 0
Pungenin	T-cell protein-tyrosine phosphatase	PTPN2	P17706	CHEMBL3807	Phosphatase	0	4 / 2
Pungenin	Sodium/glucose cotransporter 1	SLC5A1	P13866	CHEMBL4979	Electrochemical transporter	0	42 / 86
Pungenin	Serine/threonine-protein kinase PIM1	PIM1	P11309	CHEMBL2147	Kinase	0	1 / 0
Pungenin	Matrix metalloproteinase 3	MMP3	P08254	CHEMBL283	Protease	0	5 / 0
Pungenin	Matrix metalloproteinase 9	MMP9	P14780	CHEMBL321	Protease	0	6 / 0
Pungenin	Matrix metalloproteinase 1	MMP1	P03956	CHEMBL332	Protease	0	7 / 0
Pungenin	ADAM17	ADAM17	P78536	CHEMBL3706	Protease	0	5 / 0
Pungenin	Maltase-glucoamylase	MGAM	O43451	CHEMBL2074	Hydrolase	0	19 / 0
Pungenin	Thrombin	F2	P00734	CHEMBL204	Protease	0	6 / 0
Pungenin	Lysosomal alpha-glucosidase	GAA	P10253	CHEMBL2608	Hydrolase	0	5 / 0
Pungenin	Hexokinase type II	HK2	P52789	CHEMBL2640	Enzyme	0	4 / 0
Pungenin	Hexokinase type I	HK1	P19367	CHEMBL2688	Enzyme	0	4 / 0
Pungenin	Prostaglandin E synthase	PTGES	O14684	CHEMBL5658	Enzyme	0	4 / 0
Pungenin	Muscle glycogen phosphorylase	PYGM	P11217	CHEMBL3526	Enzyme	0	12 / 0
Pungenin	Carbonic anhydrase III	CA3	P07451	CHEMBL2885	Lyase	0	2 / 0
Pungenin	Low affinity sodium-glucose cotransporter	SLC5A4	Q9NY91	CHEMBL1770047	Electrochemical transporter	0	4 / 14
Pungenin	Glutamate carboxypeptidase II	FOLH1	Q04609	CHEMBL1892	Protease	0	21 / 0
Pungenin	Adenosine A2b receptor	ADORA2B	P29275	CHEMBL255	Family A G protein-coupled receptor	0	8 / 0
Pungenin	CDK9/cyclin T1	CDK9 CCNT1	P50750 O60563	CHEMBL2111389	Other cytosolic protein	0	1 / 0
Pungenin	Casein kinase II alpha	CSNK2A1	P68400	CHEMBL3629	Kinase	0	2 / 0
Pungenin	NAALADase II	NAALAD2	Q9Y3Q0	CHEMBL2609	Protease	0	9 / 0
Pungenin	Hypoxanthine-guanine phosphoribosyltransferase	HPRT1	P00492	CHEMBL2360	Enzyme	0	16 / 0
Pungenin	Peptidyl-prolyl cis-trans isomerase NIMA-interacting 1	PIN1	Q13526	CHEMBL2288	Enzyme	0	1 / 0
Pungenin	P2X purinoceptor 3	P2RX3	P56373	CHEMBL2998	Ligand-gated ion channel	0	4 / 0
Pungenin	Lysine-specific demethylase 4C	KDM4C	Q9H3R0	CHEMBL6175	Eraser	0	6 / 0
Pungenin	Sucrase-isomaltase	SI	P14410	CHEMBL2748	Enzyme	0	18 / 0
Pungenin	Estrogen receptor alpha	ESR1	P03372	CHEMBL206	Nuclear receptor	0	1 / 2
Pungenin	Matrix metalloproteinase 13	MMP13	P45452	CHEMBL280	Protease	0	2 / 0
Pungenin	Matrix metalloproteinase 7	MMP7	P09237	CHEMBL4073	Protease	0	2 / 0
Pungenin	Matrix metalloproteinase 8	MMP8	P22894	CHEMBL4588	Protease	0	3 / 0
Pungenin	Intercellular adhesion molecule (ICAM-1), Integrin alpha-L/beta-2	ITGAL ICAM1 ITGB2	P20701 P05362 P05107	CHEMBL2096661	Membrane receptor	0	2 / 0
Pungenin	6-phosphofructo-2-kinase/fructose-2,6-bisphosphatase 3	PFKFB3	Q16875	CHEMBL2331053	Enzyme	0	2 / 0
Pungenin	Low affinity neurotrophin receptor p75NTR	NGFR	P08138	CHEMBL4762	Membrane receptor	0	2 / 0
Pungenin	S-adenosylmethionine decarboxylase 1	AMD1	P17707	CHEMBL4181	Enzyme	0	12 / 0
Pungenin	Epidermal growth factor receptor erbB1	EGFR	P00533	CHEMBL203	Kinase	0	5 / 0
Pungenin	Endothelin receptor ET-A	EDNRA	P25101	CHEMBL252	Family A G protein-coupled receptor	0	7 / 0
Pungenin	Thymidylate synthase (by homology)	TYMS	P04818	CHEMBL1952	Transferase	0	1 / 0
Pungenin	Phosphodiesterase 4D	PDE4D	Q08499	CHEMBL288	Phosphodiesterase	0	0 / 19
Pungenin	Hypoxia-inducible factor prolyl 4-hydroxylase	P4HTM	Q9NXG6	CHEMBL3047	Enzyme	0	5 / 0
Pungenin	Liver glycogen phosphorylase	PYGL	P06737	CHEMBL2568	Enzyme	0	28 / 0
Pungenin	Trehalase	TREH	O43280	CHEMBL3087	Enzyme	0	1 / 0
Pungenin	Protein-tyrosine phosphatase 2C	PTPN11	Q06124	CHEMBL3864	Phosphatase	0	1 / 0
Pungenin	Cytochrome P450 19A1	CYP19A1	P11511	CHEMBL1978	Cytochrome P450	0	0 / 1
Pungenin	Caspase-3	CASP3	P42574	CHEMBL2334	Protease	0	10 / 0
Pungenin	Carbonic anhydrase II	CA2	P00918	CHEMBL205	Lyase	0	102 / 1
Pungenin	Equilibrative nucleoside transporter 1	SLC29A1	Q99808	CHEMBL1997	Electrochemical transporter	0	20 / 0
Pungenin	Caspase-6	CASP6	P55212	CHEMBL3308	Protease	0	2 / 0
Pungenin	Caspase-7	CASP7	P55210	CHEMBL3468	Protease	0	2 / 0
Pungenin	Caspase-8	CASP8	Q14790	CHEMBL3776	Protease	0	2 / 0
Pungenin	Caspase-2	CASP2	P42575	CHEMBL4884	Protease	0	2 / 0
Pungenin	Dual specificity phosphatase Cdc25A	CDC25A	P30304	CHEMBL3775	Phosphatase	0	3 / 0
Pungenin	Dual specificity phosphatase Cdc25B	CDC25B	P30305	CHEMBL4804	Phosphatase	0	2 / 0
Pungenin	Serine/threonine-protein kinase/endoribonuclease IRE1	ERN1	O75460	CHEMBL1163101	Enzyme	0	2 / 0
Pungenin	Telomerase reverse transcriptase	TERT	O14746	CHEMBL2916	Enzyme	0	0 / 1
Pungenin	Lysine-specific demethylase 4D-like	KDM4E	B2RXH2	CHEMBL1293226	Eraser	0	4 / 0
Pungenin	Tyrosine-protein kinase FYN	FYN	P06241	CHEMBL1841	Kinase	0	1 / 0
Citric acid	ATP-citrate synthase	ACLY	P53396	CHEMBL3720	Enzyme	0.291516	0 / 1
Citric acid	Squalene synthetase (by homology)	FDFT1	P37268	CHEMBL3338	Enzyme	0.115731	0 / 1
Citric acid	Neuronal acetylcholine receptor protein alpha-7 subunit (by homology)	CHRNA7	P36544	CHEMBL2492	Ligand-gated ion channel	0.0981627	0 / 2
Citric acid	Egl nine homolog 1	EGLN1	Q9GZT9	CHEMBL5697	Oxidoreductase	0.0981627	0 / 2
Citric acid	HMG-CoA reductase	HMGCR	P04035	CHEMBL402	Oxidoreductase	0.0893705	0 / 1
Citric acid	Solute carrier family 22 member 6 (by homology)	SLC22A6	Q4U2R8	CHEMBL1641347	Electrochemical transporter	0.08057	0 / 2
Citric acid	Protein farnesyltransferase	FNTA FNTB	P49354 P49356	CHEMBL2094108	Enzyme	0	0 / 5
Citric acid	Excitatory amino acid transporter 3	SLC1A1	P43005	CHEMBL2721	Electrochemical transporter	0	0 / 3
Citric acid	Prostanoid EP2 receptor	PTGER2	P43116	CHEMBL1881	Family A G protein-coupled receptor	0	0 / 1
Citric acid	Prostanoid FP receptor	PTGFR	P43088	CHEMBL1987	Family A G protein-coupled receptor	0	0 / 1
Citric acid	Niemann-Pick C1-like protein 1	NPC1L1	Q9UHC9	CHEMBL2027	Other membrane protein	0	0 / 2
Citric acid	Hydroxyacid oxidase 1	HAO1	Q9UJM8	CHEMBL4229	Enzyme	0	0 / 1
Citric acid	Lysine-specific demethylase 2A	KDM2A	Q9Y2K7	CHEMBL1938210	Eraser	0	0 / 1
Citric acid	Histone lysine demethylase PHF8	PHF8	Q9UPP1	CHEMBL1938212	Eraser	0	0 / 1
Citric acid	Lysine-specific demethylase 5C	KDM5C	P41229	CHEMBL2163176	Eraser	0	0 / 1
Citric acid	Metabotropic glutamate receptor 3	GRM3	Q14832	CHEMBL2888	Family C G protein-coupled receptor	0	0 / 5
Citric acid	Metabotropic glutamate receptor 2	GRM2	Q14416	CHEMBL5137	Family C G protein-coupled receptor	0	0 / 9
Citric acid	Glutamate receptor ionotropic kainate 1	GRIK1	P39086	CHEMBL1918	Ligand-gated ion channel	0	0 / 5
Citric acid	Glutamate receptor ionotropic, AMPA 1	GRIA1	P42261	CHEMBL2009	Ligand-gated ion channel	0	0 / 1
Citric acid	Adenosine A3 receptor	ADORA3	P0DMS8	CHEMBL256	Family A G protein-coupled receptor	0	0 / 1
Citric acid	Glutamate receptor ionotropic kainate 5	GRIK5	Q16478	CHEMBL2675	Ligand-gated ion channel	0	0 / 1
Citric acid	Metabotropic glutamate receptor 4	GRM4	Q14833	CHEMBL2736	Family C G protein-coupled receptor	0	0 / 3
Citric acid	Glutamate receptor ionotropic, AMPA 4	GRIA4	P48058	CHEMBL3190	Ligand-gated ion channel	0	0 / 1
Citric acid	Metabotropic glutamate receptor 5	GRM5	P41594	CHEMBL3227	Family C G protein-coupled receptor	0	0 / 2
Citric acid	Metabotropic glutamate receptor 8	GRM8	O00222	CHEMBL3228	Family C G protein-coupled receptor	0	0 / 3
Citric acid	Glutamate receptor ionotropic kainate 2	GRIK2	Q13002	CHEMBL3683	Ligand-gated ion channel	0	0 / 4
Citric acid	Glutamate receptor ionotropic kainate 3	GRIK3	Q13003	CHEMBL3684	Ligand-gated ion channel	0	0 / 1
Citric acid	Metabotropic glutamate receptor 1	GRM1	Q13255	CHEMBL3772	Family C G protein-coupled receptor	0	0 / 2
Citric acid	Metabotropic glutamate receptor 7	GRM7	Q14831	CHEMBL3777	Family C G protein-coupled receptor	0	0 / 1
Citric acid	Glutamate receptor ionotropic, AMPA 2	GRIA2	P42262	CHEMBL4016	Ligand-gated ion channel	0	0 / 1
Citric acid	Metabotropic glutamate receptor 6	GRM6	O15303	CHEMBL4573	Family C G protein-coupled receptor	0	0 / 3
Citric acid	UDP-glucuronosyltransferase 2B7	UGT2B7	P16662	CHEMBL4370	Enzyme	0	0 / 4
Citric acid	Glutamate carboxypeptidase II	FOLH1	Q04609	CHEMBL1892	Protease	0	0 / 7
Citric acid	6-phosphogluconate dehydrogenase	PGD	P52209	CHEMBL3404	Enzyme	0	0 / 2
Citric acid	Fatty acid binding protein adipocyte	FABP4	P15090	CHEMBL2083	Fatty acid binding protein family	0	0 / 1
Citric acid	Peroxisome proliferator-activated receptor alpha	PPARA	Q07869	CHEMBL239	Nuclear receptor	0	0 / 3
Citric acid	Fatty acid binding protein muscle	FABP3	P05413	CHEMBL3344	Fatty acid binding protein family	0	0 / 1
Citric acid	Fatty acid binding protein epidermal	FABP5	Q01469	CHEMBL3674	Fatty acid binding protein family	0	0 / 1
Citric acid	Peroxisome proliferator-activated receptor delta	PPARD	Q03181	CHEMBL3979	Nuclear receptor	0	0 / 2
Citric acid	Free fatty acid receptor 1	FFAR1	O14842	CHEMBL4422	Family A G protein-coupled receptor	0	0 / 1
Citric acid	Fatty acid binding protein intestinal	FABP2	P12104	CHEMBL4879	Fatty acid binding protein family	0	0 / 1
Citric acid	Bile acid receptor FXR	NR1H4	Q96RI1	CHEMBL2047	Nuclear receptor	0	0 / 7
Citric acid	Glucose-6-phosphate 1-dehydrogenase	G6PD	P11413	CHEMBL5347	Enzyme	0	0 / 5
Citric acid	G-protein coupled bile acid receptor 1	GPBAR1	Q8TDU6	CHEMBL5409	Family A G protein-coupled receptor	0	0 / 13
Citric acid	Carnitine O-palmitoyltransferase 1, liver isoform (by homology)	CPT1A	P50416	CHEMBL1293194	Enzyme	0	0 / 4
Citric acid	11-beta-hydroxysteroid dehydrogenase 1	HSD11B1	P28845	CHEMBL4235	Enzyme	0	0 / 4
Citric acid	11-beta-hydroxysteroid dehydrogenase 2	HSD11B2	P80365	CHEMBL3746	Enzyme	0	0 / 1
Citric acid	Androgen Receptor	AR	P10275	CHEMBL1871	Nuclear receptor	0	0 / 4
Citric acid	Vitamin D receptor	VDR	P11473	CHEMBL1977	Nuclear receptor	0	0 / 1
Citric acid	Cytochrome P450 19A1	CYP19A1	P11511	CHEMBL1978	Cytochrome P450	0	0 / 3
Citric acid	GABA A receptor alpha-2/beta-2/gamma-2	GABRA2 GABRB2 GABRG2	P47869 P47870 P18507	CHEMBL2111413	Ligand-gated ion channel	0	0 / 1
Citric acid	Dual specificity phosphatase Cdc25A	CDC25A	P30304	CHEMBL3775	Phosphatase	0	0 / 2
Citric acid	Aldo-keto reductase family 1 member B10	AKR1B10	O60218	CHEMBL5983	Enzyme	0	0 / 1
Citric acid	DNA polymerase beta (by homology)	POLB	P06746	CHEMBL2392	Enzyme	0	0 / 1
Citric acid	Histone deacetylase 3	HDAC3	O15379	CHEMBL1829	Eraser	0	0 / 1
Citric acid	Excitatory amino acid transporter 2	SLC1A2	P43004	CHEMBL4973	Electrochemical transporter	0	0 / 2
Citric acid	Carbonic anhydrase I	CA1	P00915	CHEMBL261	Lyase	0	0 / 1
Citric acid	Carbonic anhydrase IX	CA9	Q16790	CHEMBL3594	Lyase	0	0 / 1
Citric acid	Aminopeptidase B	RNPEP	Q9H4A4	CHEMBL2432	Protease	0	0 / 1
Citric acid	Prostaglandin E synthase	PTGES	O14684	CHEMBL5658	Enzyme	0	0 / 1
Citric acid	Corticosteroid binding globulin	SERPINA6	P08185	CHEMBL2421	Secreted protein	0	0 / 3
Citric acid	Testis-specific androgen-binding protein	SHBG	P04278	CHEMBL3305	Secreted protein	0	0 / 9
Citric acid	Estradiol 17-beta-dehydrogenase 3	HSD17B3	P37058	CHEMBL4234	Enzyme	0	0 / 10
Citric acid	GABA-B receptor (by homology)	GABBR1	Q9UBS5	CHEMBL2064	Family C G protein-coupled receptor	0	0 / 1
d-Tartaric acid	Egl nine homolog 1	EGLN1	Q9GZT9	CHEMBL5697	Oxidoreductase	0.0649511	0 / 2
d-Tartaric acid	ATP-citrate synthase	ACLY	P53396	CHEMBL3720	Enzyme	0.0544879	1 / 1
d-Tartaric acid	Neuronal acetylcholine receptor protein alpha-7 subunit (by homology)	CHRNA7	P36544	CHEMBL2492	Ligand-gated ion channel	0.0238327	0 / 2
d-Tartaric acid	Squalene synthetase (by homology)	FDFT1	P37268	CHEMBL3338	Enzyme	0.0238327	0 / 1
d-Tartaric acid	Histone deacetylase 3	HDAC3	O15379	CHEMBL1829	Eraser	0	0 / 1
d-Tartaric acid	Aldose reductase	AKR1B1	P15121	CHEMBL1900	Enzyme	0	0 / 1
d-Tartaric acid	HMG-CoA reductase	HMGCR	P04035	CHEMBL402	Oxidoreductase	0	0 / 1
d-Tartaric acid	Excitatory amino acid transporter 3	SLC1A1	P43005	CHEMBL2721	Electrochemical transporter	0	0 / 1
d-Tartaric acid	Excitatory amino acid transporter 2	SLC1A2	P43004	CHEMBL4973	Electrochemical transporter	0	0 / 1
d-Tartaric acid	Hydroxyacid oxidase 1	HAO1	Q9UJM8	CHEMBL4229	Enzyme	0	0 / 1
d-Tartaric acid	Lysine-specific demethylase 2A	KDM2A	Q9Y2K7	CHEMBL1938210	Eraser	0	0 / 1
d-Tartaric acid	Histone lysine demethylase PHF8	PHF8	Q9UPP1	CHEMBL1938212	Eraser	0	0 / 1
d-Tartaric acid	Lysine-specific demethylase 5C	KDM5C	P41229	CHEMBL2163176	Eraser	0	0 / 1
d-Tartaric acid	Prostanoid EP2 receptor	PTGER2	P43116	CHEMBL1881	Family A G protein-coupled receptor	0	0 / 1
d-Tartaric acid	Prostanoid FP receptor	PTGFR	P43088	CHEMBL1987	Family A G protein-coupled receptor	0	0 / 1
d-Tartaric acid	Protein farnesyltransferase	FNTA FNTB	P49354 P49356	CHEMBL2094108	Enzyme	0	0 / 3
d-Tartaric acid	Niemann-Pick C1-like protein 1	NPC1L1	Q9UHC9	CHEMBL2027	Other membrane protein	0	0 / 1
d-Tartaric acid	UDP-glucuronosyltransferase 2B7	UGT2B7	P16662	CHEMBL4370	Enzyme	0	0 / 2
d-Tartaric acid	GABA transporter 1	SLC6A1	P30531	CHEMBL1903	Electrochemical transporter	0	0 / 1
d-Tartaric acid	GABA-A receptor; alpha-1/beta-2/gamma-2	GABRA1 GABRB2 GABRG2	P14867 P47870 P18507	CHEMBL2095172	Ligand-gated ion channel	0	0 / 1
d-Tartaric acid	GABA A receptor alpha-3/beta-2/gamma-2	GABRA3 GABRB2 GABRG2	P34903 P47870 P18507	CHEMBL2111339	Ligand-gated ion channel	0	0 / 1
d-Tartaric acid	GABA A receptor alpha-2/beta-2/gamma-2	GABRA2 GABRB2 GABRG2	P47869 P47870 P18507	CHEMBL2111413	Ligand-gated ion channel	0	0 / 1
d-Tartaric acid	GABA-B receptor	GABBR2 GABBR1	O75899 Q9UBS5	CHEMBL2111463	Family C G protein-coupled receptor	0	0 / 1
d-Tartaric acid	GABA receptor rho-1 subunit	GABRR1	P24046	CHEMBL3561	Ligand-gated ion channel	0	0 / 1
d-Tartaric acid	GABA transporter 3	SLC6A11	P48066	CHEMBL5208	Electrochemical transporter	0	0 / 1
d-Tartaric acid	Solute carrier family 22 member 6 (by homology)	SLC22A6	Q4U2R8	CHEMBL1641347	Electrochemical transporter	0	0 / 2
d-Tartaric acid	GABA transporter 2 (by homology)	SLC6A13	Q9NSD5	CHEMBL4535	Electrochemical transporter	0	0 / 1
d-Tartaric acid	Carnitine O-palmitoyltransferase 1, liver isoform (by homology)	CPT1A	P50416	CHEMBL1293194	Enzyme	0	0 / 2
d-Tartaric acid	Glucose-6-phosphate 1-dehydrogenase	G6PD	P11413	CHEMBL5347	Enzyme	0	0 / 1
d-Tartaric acid	Fatty acid binding protein adipocyte	FABP4	P15090	CHEMBL2083	Fatty acid binding protein family	0	0 / 1
d-Tartaric acid	Peroxisome proliferator-activated receptor alpha	PPARA	Q07869	CHEMBL239	Nuclear receptor	0	0 / 3
d-Tartaric acid	Fatty acid binding protein muscle	FABP3	P05413	CHEMBL3344	Fatty acid binding protein family	0	0 / 1
d-Tartaric acid	Fatty acid binding protein epidermal	FABP5	Q01469	CHEMBL3674	Fatty acid binding protein family	0	0 / 1
d-Tartaric acid	Peroxisome proliferator-activated receptor delta	PPARD	Q03181	CHEMBL3979	Nuclear receptor	0	0 / 2
d-Tartaric acid	Free fatty acid receptor 1	FFAR1	O14842	CHEMBL4422	Family A G protein-coupled receptor	0	0 / 1
d-Tartaric acid	Fatty acid binding protein intestinal	FABP2	P12104	CHEMBL4879	Fatty acid binding protein family	0	0 / 1
(−)-Epicatechin gallate	Apoptosis regulator Bcl-2	BCL2	P10415	CHEMBL4860	Other ion channel	1	7 / 7
(−)-Epicatechin gallate	HERG	KCNH2	Q12809	CHEMBL240	Voltage-gated ion channel	0.928565	5 / 1
(−)-Epicatechin gallate	Beta-secretase 1	BACE1	P56817	CHEMBL4822	Protease	0.928565	50 / 14
(−)-Epicatechin gallate	6-phosphogluconate dehydrogenase	PGD	P52209	CHEMBL3404	Enzyme	0.911965	4 / 4
(−)-Epicatechin gallate	MAP kinase p38 alpha	MAPK14	Q16539	CHEMBL260	Kinase	0.870457	5 / 2
(−)-Epicatechin gallate	Matrix metalloproteinase 2	MMP2	P08253	CHEMBL333	Protease	0.8622	61 / 6
(−)-Epicatechin gallate	Matrix metalloproteinase 14	MMP14	P50281	CHEMBL3869	Protease	0.8622	16 / 4
(−)-Epicatechin gallate	CMP-N-acetylneuraminate-beta-1,4-galactoside alpha-2,3-sialyltransferase	ST3GAL3	Q11203	CHEMBL3596076	Transferase	0.820669	1 / 1
(−)-Epicatechin gallate	Alpha-(1,3)-fucosyltransferase 7	FUT7	Q11130	CHEMBL3596077	Transferase	0.820669	1 / 1
(−)-Epicatechin gallate	Fucosyltransferase 4	FUT4	P22083	CHEMBL4996	Enzyme	0.820669	1 / 1
(−)-Epicatechin gallate	Microtubule-associated protein tau	MAPT	P10636	CHEMBL1293224	Unclassified protein	0.682406	2 / 1
(−)-Epicatechin gallate	DNA (cytosine-5)-methyltransferase 1	DNMT1	P26358	CHEMBL1993	Writer	0.682406	1 / 1
(−)-Epicatechin gallate	Dual-specificity tyrosine-phosphorylation regulated kinase 1A	DYRK1A	Q13627	CHEMBL2292	Kinase	0.682406	20 / 1
(−)-Epicatechin gallate	Beta amyloid A4 protein	APP	P05067	CHEMBL2487	Membrane receptor	0.682406	15 / 2
(−)-Epicatechin gallate	Telomerase reverse transcriptase	TERT	O14746	CHEMBL2916	Enzyme	0.682406	6 / 2
(−)-Epicatechin gallate	Hepatocyte growth factor receptor	MET	P08581	CHEMBL3717	Kinase	0.682406	21 / 6
(−)-Epicatechin gallate	P-glycoprotein 1	ABCB1	P08183	CHEMBL4302	Primary active transporter	0.682406	3 / 99
(−)-Epicatechin gallate	Signal transducer and activator of transcription 1-alpha/beta	STAT1	P42224	CHEMBL6101	Transcription factor	0.682406	1 / 1
(−)-Epicatechin gallate	Squalene monooxygenase (by homology)	SQLE	Q14534	CHEMBL3592	Enzyme	0.682406	1 / 9
(−)-Epicatechin gallate	GABA-A receptor; alpha-1/beta-2/gamma-2	GABRA1 GABRB2 GABRG2	P14867 P47870 P18507	CHEMBL2095172	Ligand-gated ion channel	0.114839	0 / 1
(−)-Epicatechin gallate	Carbonic anhydrase III	CA3	P07451	CHEMBL2885	Lyase	0.106543	0 / 2
(−)-Epicatechin gallate	Matrix metalloproteinase 12	MMP12	P39900	CHEMBL4393	Protease	0.106543	7 / 6
(−)-Epicatechin gallate	Carbonic anhydrase VII	CA7	P43166	CHEMBL2326	Lyase	0.106543	9 / 8
(−)-Epicatechin gallate	Carbonic anhydrase VI	CA6	P23280	CHEMBL3025	Lyase	0.106543	4 / 2
(−)-Epicatechin gallate	Carbonic anhydrase IX	CA9	Q16790	CHEMBL3594	Lyase	0.106543	34 / 1
(−)-Epicatechin gallate	Carbonic anhydrase VB	CA5B	Q9Y2D0	CHEMBL3969	Lyase	0.106543	3 / 2
(−)-Epicatechin gallate	Carbonic anhydrase VA	CA5A	P35218	CHEMBL4789	Lyase	0.106543	5 / 2
(−)-Epicatechin gallate	Carbonic anhydrase II	CA2	P00918	CHEMBL205	Lyase	0.106543	48 / 2
(−)-Epicatechin gallate	Carbonic anhydrase I	CA1	P00915	CHEMBL261	Lyase	0.106543	47 / 2
(−)-Epicatechin gallate	Carbonic anhydrase XII	CA12	O43570	CHEMBL3242	Lyase	0.106543	26 / 8
(−)-Epicatechin gallate	Hypoxia-inducible factor 1 alpha	HIF1A	Q16665	CHEMBL4261	Transcription factor	0.106543	0 / 6
(−)-Epicatechin gallate	Matrix metalloproteinase 9	MMP9	P14780	CHEMBL321	Protease	0.106543	65 / 6
(−)-Epicatechin gallate	Carbonic anhydrase IV	CA4	P22748	CHEMBL3729	Lyase	0.106543	2 / 8
(−)-Epicatechin gallate	Cyclooxygenase-1	PTGS1	P23219	CHEMBL221	Oxidoreductase	0.106543	6 / 14
(−)-Epicatechin gallate	Matrix metalloproteinase 13	MMP13	P45452	CHEMBL280	Protease	0.106543	47 / 3
(−)-Epicatechin gallate	Cytochrome P450 1B1	CYP1B1	Q16678	CHEMBL4878	Cytochrome P450	0.106543	0 / 6
(−)-Epicatechin gallate	Kallikrein 1	KLK1	P06870	CHEMBL2319	Protease	0.106543	0 / 1
(−)-Epicatechin gallate	Kallikrein 2	KLK2	P20151	CHEMBL2442	Protease	0.106543	0 / 1
(−)-Epicatechin gallate	Multidrug resistance-associated protein 1	ABCC1	P33527	CHEMBL3004	Primary active transporter	0.106543	3 / 6
(−)-Epicatechin gallate	Carbonic anhydrase XIII	CA13	Q8N1Q1	CHEMBL3912	Lyase	0.106543	4 / 1
(−)-Epicatechin gallate	Taste receptor type 2 member 31	TAS2R31	P59538	CHEMBL2034804	Taste family G protein-coupled receptor	0.106543	0 / 3
(−)-Epicatechin gallate	Placenta growth factor	PGF	P49763	CHEMBL1697671	Unclassified protein	0.106543	0 / 3
(−)-Epicatechin gallate	Vascular endothelial growth factor A	VEGFA	P15692	CHEMBL1783	Secreted protein	0.106543	0 / 3
(−)-Epicatechin gallate	Dynamin-1	DNM1	Q05193	CHEMBL4958	Enzyme	0.106543	8 / 0
(−)-Epicatechin gallate	Neuronal acetylcholine receptor protein alpha-7 subunit	CHRNA7	P36544	CHEMBL2492	Ligand-gated ion channel	0	4 / 0
(−)-Epicatechin gallate	Stem cell growth factor receptor	KIT	P10721	CHEMBL1936	Kinase	0	0 / 3
(−)-Epicatechin gallate	Estradiol 17-beta-dehydrogenase 2	HSD17B2	P37059	CHEMBL2789	Enzyme	0	61 / 0
(−)-Epicatechin gallate	Alkaline phosphatase, tissue-nonspecific isozyme	ALPL	P05186	CHEMBL5979	Enzyme	0	2 / 0
(−)-Epicatechin gallate	Serine/threonine-protein kinase RAF	RAF1	P04049	CHEMBL1906	Kinase	0	44 / 0
(−)-Epicatechin gallate	Serine/threonine-protein kinase B-raf	BRAF	P15056	CHEMBL5145	Kinase	0	48 / 0
(−)-Epicatechin gallate	Testis-specific androgen-binding protein	SHBG	P04278	CHEMBL3305	Secreted protein	0	0 / 2
(−)-Epicatechin gallate	Carbonyl reductase [NADPH] 1	CBR1	P16152	CHEMBL5586	Enzyme	0	0 / 1
(−)-Epicatechin gallate	Alpha-synuclein	SNCA	P37840	CHEMBL6152	Unclassified protein	0	20 / 0
(−)-Epicatechin gallate	Plasminogen activator inhibitor-1	SERPINE1	P05121	CHEMBL3475	Secreted protein	0	13 / 16
(−)-Epicatechin gallate	Induced myeloid leukemia cell differentiation protein Mcl-1	MCL1	Q07820	CHEMBL4361	Other cytosolic protein	0	5 / 0
(−)-Epicatechin gallate	14-3-3 protein gamma	YWHAG	P61981	CHEMBL1293296	Unclassified protein	0	1 / 0
(−)-Epicatechin gallate	Estradiol 17-beta-dehydrogenase 1	HSD17B1	P14061	CHEMBL3181	Enzyme	0	66 / 1
(−)-Epicatechin gallate	WD repeat-containing protein 5	WDR5	P61964	CHEMBL1075317	Unclassified protein	0	4 / 0
(−)-Epicatechin gallate	PTPsigma-(Brain)	PTPsigma	Q9UM81	CHEMBL2146342	Unclassified protein	0	1 / 0
(−)-Epicatechin gallate	Dual specificity mitogen-activated protein kinase kinase 2	MAP2K2	P36507	CHEMBL2964	Kinase	0	1 / 0
(−)-Epicatechin gallate	Elastase 1	CELA1	Q9UNI1	CHEMBL3000	Protease	0	3 / 0
(−)-Epicatechin gallate	Sphingosine kinase 2	SPHK2	Q9NRA0	CHEMBL3023	Enzyme	0	3 / 0
(−)-Epicatechin gallate	Prolyl endopeptidase	PREP	P48147	CHEMBL3202	Protease	0	2 / 0
(−)-Epicatechin gallate	Dual specificity mitogen-activated protein kinase kinase 1	MAP2K1	Q02750	CHEMBL3587	Kinase	0	1 / 0
(−)-Epicatechin gallate	Heat shock protein HSP 90-alpha	HSP90AA1	P07900	CHEMBL3880	Other cytosolic protein	0	4 / 0
(−)-Epicatechin gallate	PI3-kinase p110-alpha subunit	PIK3CA	P42336	CHEMBL4005	Enzyme	0	14 / 0
(−)-Epicatechin gallate	Sphingosine kinase 1	SPHK1	Q9NYA1	CHEMBL4394	Enzyme	0	3 / 0
(−)-Epicatechin gallate	NADPH oxidase 4	NOX4	Q9NPH5	CHEMBL1250375	Enzyme	0	9 / 0
(−)-Epicatechin gallate	Maternal embryonic leucine zipper kinase	MELK	Q14680	CHEMBL4578	Kinase	0	1 / 0
(−)-Epicatechin gallate	Ribosomal protein S6 kinase 1	RPS6KB1	P23443	CHEMBL4501	Kinase	0	11 / 0
(−)-Epicatechin gallate	Serine/threonine-protein kinase Aurora-A	AURKA	O14965	CHEMBL4722	Kinase	0	29 / 0
(−)-Epicatechin gallate	C-C chemokine receptor type 5	CCR5	P51681	CHEMBL274	Family A G protein-coupled receptor	0	9 / 0
(−)-Epicatechin gallate	Poly [ADP-ribose] polymerase-1	PARP1	P09874	CHEMBL3105	Enzyme	0	6 / 0
(−)-Epicatechin gallate	Retinoid X receptor alpha	RXRA	P19793	CHEMBL2061	Nuclear receptor	0	0 / 14
(−)-Epicatechin gallate	Tyrosine-protein kinase SRC	SRC	P12931	CHEMBL267	Kinase	0	23 / 5
(−)-Epicatechin gallate	Pyruvate dehydrogenase kinase isoform 1	PDK1	Q15118	CHEMBL4766	Kinase	0	94 / 0
(−)-Epicatechin gallate	Tyrosine-protein kinase SYK	SYK	P43405	CHEMBL2599	Kinase	0	19 / 0
(−)-Epicatechin gallate	Cytochrome P450 19A1	CYP19A1	P11511	CHEMBL1978	Cytochrome P450	0	2 / 40
(−)-Epicatechin gallate	Cyclin-dependent kinase 5/CDK5 activator 1	CDK5R1 CDK5	Q15078 Q00535	CHEMBL1907600	Kinase	0	12 / 0
(−)-Epicatechin gallate	Protein kinase C theta	PRKCQ	Q04759	CHEMBL3920	Kinase	0	1 / 0
(−)-Epicatechin gallate	DNA polymerase beta (by homology)	POLB	P06746	CHEMBL2392	Enzyme	0	0 / 3
(−)-Epicatechin gallate	Estrogen receptor alpha	ESR1	P03372	CHEMBL206	Nuclear receptor	0	22 / 84
(−)-Epicatechin gallate	Estrogen receptor beta	ESR2	Q92731	CHEMBL242	Nuclear receptor	0	22 / 79
(−)-Epicatechin gallate	TNF-alpha	TNF	P01375	CHEMBL1825	Secreted protein	0	27 / 0
(−)-Epicatechin gallate	Carbonic anhydrase XIV	CA14	Q9ULX7	CHEMBL3510	Lyase	0	8 / 0
(−)-Epicatechin gallate	Macrophage colony stimulating factor receptor	CSF1R	P07333	CHEMBL1844	Kinase	0	4 / 0
(−)-Epicatechin gallate	Thyroid hormone receptor alpha	THRA	P10827	CHEMBL1860	Nuclear receptor	0	5 / 0
(−)-Epicatechin gallate	Thyroid hormone receptor beta-1	THRB	P10828	CHEMBL1947	Nuclear receptor	0	5 / 0
(−)-Epicatechin gallate	Phospholipase A2 group IIA	PLA2G2A	P14555	CHEMBL3474	Enzyme	0	0 / 5
(−)-Epicatechin gallate	Phospholipase A2 group V	PLA2G5	P39877	CHEMBL4323	Enzyme	0	0 / 1
(−)-Epicatechin gallate	Group X secretory phospholipase A2	PLA2G10	O15496	CHEMBL4342	Enzyme	0	0 / 1
(−)-Epicatechin gallate	Nuclear factor erythroid 2-related factor 2	NFE2L2	Q16236	CHEMBL1075094	Unclassified protein	0	3 / 0
(−)-Epicatechin gallate	Signal transducer and activator of transcription 3	STAT3	P40763	CHEMBL4026	Transcription factor	0	2 / 0
(−)-Epicatechin gallate	11-beta-hydroxysteroid dehydrogenase 1	HSD11B1	P28845	CHEMBL4235	Enzyme	0	3 / 0
(−)-Epicatechin gallate	Coagulation factor XI	F11	P03951	CHEMBL2820	Protease	0	2 / 0
(−)-Epicatechin gallate	Eukaryotic initiation factor 4A-I	EIF4A1	P60842	CHEMBL2052028	Hydrolase	0	0 / 29
(−)-Epicatechin gallate	Serine/threonine-protein kinase mTOR	MTOR	P42345	CHEMBL2842	Kinase	0	7 / 0
(−)-Epicatechin gallate	Histone acetyltransferase p300	EP300	Q09472	CHEMBL3784	Writer	0	1 / 0
(−)-Epicatechin gallate	Coagulation factor VII	F7	P08709	CHEMBL3991	Protease	0	6 / 0
(−)-Epicatechin gallate	Toll-like receptor (TLR7/TLR9)	TLR9	Q9NR96	CHEMBL5804	Toll-like and Il-1 receptors	0	2 / 0
(+)-Catechin		PTGS2
(+)-Catechin		HMOX1
(+)-Catechin		DNMT1
(+)-Catechin		SLC47A1
(+)-Catechin		PON1
(+)-Catechin		CSF2
(+)-Catechin		BACE1
(+)-Catechin		KIAA1149
(+)-Catechin		APOB
(+)-Catechin		SLC22A11
