# Supplementary material for: From desert flora to cancer therapy: systematic exploration of multi-pathway mechanisms using network pharmacology and molecular modeling approaches
Source: Front Pharmacol. 2024 Apr 11;15:1345415. doi: 10.3389/fphar.2024.1345415 (PMC11043532; doi:10.3389/fphar.2024.1345415)
Supplement: Supplementary file 1 [file DataSheet1.ZIP › Supplementary File 2.xlsx]

## Sheet: Sheet1
Table S1: Common Genes between Plants and Disease
MMP7
RPS6KA5
CDC25B
MAOA
CDK1
GRIK2
HTR3A
GSTP1
ADRA1A
SQLE
TYMS
SNCA
TDP1
GBA2
AXL
PTGER2
MDM2
G6PD
PGR
THRA
PLG
ACP1
CA5B
PIK3R1
ADRB3
CHRM3
CSNK2A1
TYMP
NEK2
CHEK1
AHCY
ESRRG
PTGFR
ABCB1
FAAH
MAP2K2
SCD
HK1
FFAR1
HRH3
CCR1
PLA2G5
FABP4
PABPC1
HSD11B1
ERN1
PGD
HSD17B1
NAALAD2
EDNRA
ESRRA
BACE2
OXTR
PTGES
SRD5A2
ATP1A1
AURKB
TRPA1
PTGS2
DHCR7
STAT1
MMP12
GGH
GLO1
MAPK1
SRD5A1
DTYMK
PRKCQ
PRKCH
ABCC1
GSTM2
GRK6
PLA2G2A
KCNH2
MAPT
NR3C1
TBXAS1
NOX4
PFKFB3
AGTR1
ADRB2
CTSD
ADA
EPHX2
HSP90AA1
PARP1
MGLL
FLT3
HK2
ADK
NR1H4
OPRM1
SERPINE1
DYRK1A
UPP1
MIF
PRKCA
TOP1
C5AR1
F2RL1
BCHE
BCL2
F7
KDM2A
NQO2
AHR
NFE2L2
CYP19A1
ACLY
MELK
VEGFA
GSK3B
CA12
EBP
PPARD
IDO1
MMP3
MMP14
CHEK2
PTPN6
ST6GAL1
ALPL
PNP
CDC25A
CYP11B2
ALOX15
PRKCD
CNR1
KLK2
P4HTM
SIGMAR1
MCL1
VDR
ABCG2
MAOB
GRIK1
PIK3CG
KDM4C
SYK
TOP2A
HPRT1
IL6ST
HIF1A
CFTR
PKN1
AKT1
AKR1C3
CASP2
JUN
AR
DAPK1
HSD17B2
PTK2
FABP5
SLC22A6
ADRA2A
AURKA
NEK6
GABBR1
ADRB1
FYN
KIT
PTGER4
NR3C2
HMOX1
GSTM1
PGF
PTPRF
F2R
MTAP
ADORA3
SLC29A1
CA3
ADAM17
ACACB
RORC
FUT7
GAPDH
ESR2
CYP1B1
ADRA2C
SERPINA6
ALOX5
PTPN11
ALK
RAF1
TK1
KDR
PPARA
RORA
RBP4
DNMT1
SLC7A5
ADORA1
CHRNA4
HSPA5
PTAFR
PTGS1
VAV1
CSF2
