# Supplementary material for: From desert flora to cancer therapy: systematic exploration of multi-pathway mechanisms using network pharmacology and molecular modeling approaches
Source: Front Pharmacol. 2024 Apr 11;15:1345415. doi: 10.3389/fphar.2024.1345415 (PMC11043532; doi:10.3389/fphar.2024.1345415)
Supplement: Supplementary file 1 [file DataSheet1.ZIP › Supplementary File 3.xlsx]

## Sheet: BP
Table S1: Biological Processess
Category	Term	Count	%	PValue	Genes	List Total	Pop Hits	Pop Total	Fold Enrichment	Bonferroni	Benjamini	FDR
GOTERM_BP_DIRECT	GO:0042493~response to drug	26	13	3.97757e-16	OXTR, ABCB1, MAOB, ATP1A1, TYMS, PTGS2, ADRA1A, ACACB, PNP, HMOX1, FYN, SNCA, BCHE, ABCC1, JUN, TRPA1, STAT1, SRD5A1, GGH, PGF, ADAM17, BCL2, CDK1, MDM2, TOP1, ADA	200	293	19333	8.57778	1.17373e-12	1.05127e-12	9.87632e-13
GOTERM_BP_DIRECT	GO:0006954~inflammatory response	29	14.5	2.55803e-15	PTGER4, PTGFR, PTGER2, C5AR1, PTAFR, ALOX15, PTGS2, PIK3CG, HK1, PTGS1, FUT7, RPS6KA5, ADORA3, ADORA1, AKT1, CCR1, PLA2G2A, F2R, NR1H4, MIF, AXL, KIT, AGTR1, NOX4, F2RL1, PRKCQ, MGLL, IDO1, NFE2L2	200	413	19333	6.78762	6.74893e-12	3.38043e-12	3.17579e-12
GOTERM_BP_DIRECT	GO:0006468~protein phosphorylation	31	15.5	7.27395e-15	GSK3B, CSF2, PIK3R1, PIK3CG, AURKB, AURKA, EDNRA, RPS6KA5, CHEK2, CHEK1, GRK6, AKT1, MAPK1, NEK2, FYN, PRKCH, SYK, CSNK2A1, DAPK1, NEK6, PRKCD, DYRK1A, PRKCA, PTK2, CDC25B, ERN1, MELK, CDK1, PRKCQ, PKN1, RAF1	200	503	19333	5.95749	1.93665e-11	5.00066e-12	4.69793e-12
GOTERM_BP_DIRECT	GO:0009410~response to xenobiotic stimulus	23	11.5	7.56816e-15	ABCC1, JUN, OXTR, ABCB1, MAOB, SRD5A2, TRPA1, STAT1, SRD5A1, AHR, ATP1A1, TYMS, PTGS2, ACACB, ADRA1A, PGF, ADAM17, PNP, BCL2, CDK1, HMOX1, TOP1, SNCA	200	242	19333	9.18717	1.99534e-11	5.00066e-12	4.69793e-12
GOTERM_BP_DIRECT	GO:0018105~peptidyl-serine phosphorylation	18	9	6.38061e-12	GSK3B, PRKCH, SYK, CSNK2A1, NEK6, PRKCD, DYRK1A, PRKCA, AURKA, RPS6KA5, CHEK2, BCL2, CDK1, AKT1, MAPK1, PRKCQ, TOP1, PKN1	200	182	19333	9.56027	1.68638e-08	2.81066e-09	2.64051e-09
GOTERM_BP_DIRECT	GO:0046777~protein autophosphorylation	18	9	6.38061e-12	ALK, GSK3B, SYK, DAPK1, FLT3, NEK6, DYRK1A, PTK2, AURKB, AURKA, ERN1, MELK, CHEK2, KIT, KDR, AKT1, FYN, NEK2	200	182	19333	9.56027	1.68638e-08	2.81066e-09	2.64051e-09
GOTERM_BP_DIRECT	GO:0045471~response to ethanol	15	7.5	1.34001e-10	G6PD, ST6GAL1, GABBR1, MAOB, GSTP1, GGH, HTR3A, TYMS, RBP4, CA3, CNR1, TBXAS1, CDK1, FYN, PPARA	200	136	19333	10.6616	3.54165e-07	5.0595e-08	4.75321e-08
GOTERM_BP_DIRECT	GO:0001666~response to hypoxia	16	8	7.32696e-10	AHCY, CHRNA4, HIF1A, PGF, HK2, VEGFA, F7, MMP14, ADAM17, EDNRA, ADORA1, NOX4, HMOX1, RAF1, PPARA, ADA	200	183	19333	8.45158	1.93651e-06	2.42065e-07	2.27411e-07
GOTERM_BP_DIRECT	GO:0032496~response to lipopolysaccharide	15	7.5	9.90984e-10	PTGER4, PTGFR, JUN, MAOB, PTGER2, F2R, C5AR1, OPRM1, PTGS2, ADAM17, CNR1, ALPL, PTGES, IDO1, SNCA	200	158	19333	9.17706	2.61917e-06	2.91019e-07	2.73401e-07
GOTERM_BP_DIRECT	GO:0043410~positive regulation of MAPK cascade	15	7.5	1.16964e-09	ALK, MAP2K2, FLT3, F2R, ADRB2, ADRA2C, ADRA1A, ADRA2A, VEGFA, AR, ADRB3, KIT, ADORA1, KDR, RAF1	200	160	19333	9.06234	3.09136e-06	3.05829e-07	2.87315e-07
GOTERM_BP_DIRECT	GO:0043066~negative regulation of apoptotic process	25	12.5	1.27284e-09	PTGFR, GSK3B, GSTP1, GLO1, PIK3R1, AURKA, ADORA1, KDR, CASP2, AKT1, MCL1, SNCA, HSPA5, DAPK1, NR1H4, MIF, PTK2, VEGFA, AXL, BCL2, CDK1, MDM2, RAF1, IL6ST, PPARD	200	530	19333	4.55967	3.36411e-06	3.05829e-07	2.87315e-07
GOTERM_BP_DIRECT	GO:0070374~positive regulation of ERK1 and ERK2 cascade	17	8.5	2.03649e-09	CCR1, NQO2, JUN, F2R, PLA2G2A, ALOX15, C5AR1, PRKCA, PTPN11, PLA2G5, MIF, OPRM1, ADRA1A, VEGFA, KDR, F2RL1, NOX4	200	229	19333	7.176	5.38243e-06	4.48537e-07	4.21384e-07
GOTERM_BP_DIRECT	GO:0007204~positive regulation of cytosolic calcium ion concentration	14	7	1.14712e-08	PTGER4, CCR1, PTGFR, OXTR, PTGER2, F2R, C5AR1, OPRM1, ADRA1A, PIK3CG, EDNRA, AGTR1, F2RL1, FFAR1	200	160	19333	8.45819	3.0318e-05	2.33219e-06	2.19101e-06
GOTERM_BP_DIRECT	GO:0030335~positive regulation of cell migration	17	8.5	1.55516e-08	CCR1, MMP7, CSF2, HSPA5, F2R, PRKCA, PIK3R1, PTK2, ADRA2A, VEGFA, F7, MMP14, ADAM17, KIT, KDR, F2RL1, MAPK1	200	264	19333	6.22464	4.1102e-05	2.93592e-06	2.75819e-06
GOTERM_BP_DIRECT	GO:0018108~peptidyl-tyrosine phosphorylation	13	6.5	2.96901e-08	MAP2K2, SYK, FLT3, PRKCD, DYRK1A, PTK2, RPS6KA5, MELK, AXL, KIT, KDR, FYN, PTPN6	200	143	19333	8.78773	7.84678e-05	5.23139e-06	4.91469e-06
GOTERM_BP_DIRECT	GO:0018107~peptidyl-threonine phosphorylation	10	5	4.64614e-08	GSK3B, CSNK2A1, CHEK1, PRKCD, DYRK1A, BCL2, CDK1, MAPK1, AKT1, PRKCA	200	71	19333	13.6148	0.00012279	7.67484e-06	7.21023e-06
GOTERM_BP_DIRECT	GO:0030522~intracellular receptor signaling pathway	8	4	5.80282e-08	ESRRA, AR, RORC, NR1H4, RORA, AHR, PPARA, PPARD	200	35	19333	22.0949	0.000153357	9.02168e-06	8.47553e-06
GOTERM_BP_DIRECT	GO:0070301~cellular response to hydrogen peroxide	10	5	6.71428e-08	ERN1, TRPA1, AXL, PRKCD, MDM2, CDK1, CYP1B1, PTPN11, FYN, NFE2L2	200	74	19333	13.0628	0.000177443	9.8588e-06	9.26198e-06
GOTERM_BP_DIRECT	GO:0045907~positive regulation of vasoconstriction	8	4	8.73095e-08	FAAH, OXTR, TBXAS1, F2R, AKT1, ADRA2C, PTGS2, ADRA1A	200	37	19333	20.9005	0.000230732	1.21452e-05	1.141e-05
GOTERM_BP_DIRECT	GO:0007568~aging	14	7	1.20233e-07	JUN, MMP7, TYMS, PTGS2, ADRA1A, AURKB, ADRB3, CNR1, CASP2, AKT1, MAPK1, ADA, NFE2L2, SNCA	200	195	19333	6.94005	0.000317726	1.58888e-05	1.49269e-05
GOTERM_BP_DIRECT	GO:0014068~positive regulation of phosphatidylinositol 3-kinase signaling	10	5	1.84377e-07	FLT3, F2R, KIT, KDR, F2RL1, PTPN6, FYN, PTK2, PPARD, VEGFA	200	83	19333	11.6464	0.00048719	2.32052e-05	2.18004e-05
GOTERM_BP_DIRECT	GO:0008284~positive regulation of cell proliferation	22	11	2.87143e-07	PTGFR, KDM4C, CSF2, CSNK2A1, FLT3, F2R, AKR1C3, MIF, PGF, PTK2, ADRA2A, CDC25B, VEGFA, AR, ADAM17, KIT, MDM2, KDR, BCL2, AKT1, PTPN6, IL6ST	200	553	19333	3.84562	0.000758632	3.44964e-05	3.2408e-05
GOTERM_BP_DIRECT	GO:0009636~response to toxic substance	10	5	3.06612e-07	MAOB, EPHX2, GSTP1, MDM2, BCL2, CDK1, CYP1B1, MAPK1, AHR, TYMS	200	88	19333	10.9847	0.000810047	3.52337e-05	3.31008e-05
GOTERM_BP_DIRECT	GO:0001525~angiogenesis	15	7.5	3.86162e-07	JUN, SYK, SERPINE1, PRKCA, RORA, PTGS2, HIF1A, PIK3CG, PTK2, TYMP, VEGFA, MMP14, KDR, CYP1B1, HMOX1	200	253	19333	5.73113	0.00102011	4.25261e-05	3.99517e-05
GOTERM_BP_DIRECT	GO:0048010~vascular endothelial growth factor receptor signaling pathway	7	3.5	5.33068e-07	AXL, KDR, FYN, VAV1, PTK2, PGF, VEGFA	200	30	19333	22.5552	0.00140791	5.63559e-05	5.29443e-05
GOTERM_BP_DIRECT	GO:0043536~positive regulation of blood vessel endothelial cell migration	8	4	7.56473e-07	ADAM17, KDR, AKT1, PRKCA, PLG, HIF1A, NFE2L2, VEGFA	200	50	19333	15.4664	0.00199736	7.68984e-05	7.22432e-05
GOTERM_BP_DIRECT	GO:0043524~negative regulation of neuron apoptotic process	12	6	7.99263e-07	JUN, AXL, F2R, C5AR1, BCL2, KDR, HMOX1, FYN, GRIK2, IL6ST, HIF1A, SNCA	200	159	19333	7.29547	0.00211022	7.8239e-05	7.35026e-05
GOTERM_BP_DIRECT	GO:0071880~adenylate cyclase-activating adrenergic receptor signaling pathway	6	3	8.4434e-07	ADRB3, ADRB1, ADRB2, ADRA2C, ADRA1A, ADRA2A	200	18	19333	32.2217	0.0022291	7.92199e-05	7.44242e-05
GOTERM_BP_DIRECT	GO:0034097~response to cytokine	8	4	8.69231e-07	JUN, OXTR, STAT1, BCL2, TYMS, IL6ST, PTGES, MCL1	200	51	19333	15.1631	0.00229474	7.92199e-05	7.44242e-05
GOTERM_BP_DIRECT	GO:0010629~negative regulation of gene expression	16	8	1.03462e-06	CCR1, GSK3B, DNMT1, VDR, MIF, ACACB, HIF1A, AURKA, VEGFA, SLC7A5, KDR, CDK1, AKT1, FYN, PGR, MAPT	200	316	19333	4.89443	0.00273077	9.11503e-05	8.56323e-05
GOTERM_BP_DIRECT	GO:0035556~intracellular signal transduction	19	9.5	1.1176e-06	GSK3B, PRKCH, SYK, DAPK1, PRKCD, PRKCA, ADRA1A, RPS6KA5, MELK, KIT, CHEK1, AKT1, HMOX1, MAPK1, FYN, PTPN6, PRKCQ, PKN1, RAF1	200	453	19333	4.05438	0.00294947	9.52847e-05	8.95164e-05
GOTERM_BP_DIRECT	GO:0051122~hepoxilin biosynthetic process	5	2.5	1.31814e-06	GSTM2, GSTM1, ALOX5, GSTP1, ALOX15	200	9	19333	53.7028	0.00347779	0.00010887	0.00010228
GOTERM_BP_DIRECT	GO:0071320~cellular response to cAMP	8	4	2.68149e-06	HSPA5, SRD5A1, PTAFR, CYP1B1, NOX4, AHR, CFTR, PIK3CG	200	60	19333	12.8887	0.00706214	0.000208447	0.000195828
GOTERM_BP_DIRECT	GO:0000086~G2/M transition of mitotic cell cycle	8	4	2.68149e-06	MELK, ABCB1, CHEK2, CHEK1, CDK1, CDC25A, CDC25B, AURKA	200	60	19333	12.8887	0.00706214	0.000208447	0.000195828
GOTERM_BP_DIRECT	GO:0042593~glucose homeostasis	10	5	2.7636e-06	BACE2, RBP4, FABP5, CNR1, ALOX5, AKT1, PTPN11, FFAR1, HIF1A, ADRA2A	200	114	19333	8.47939	0.00727758	0.000208691	0.000196057
GOTERM_BP_DIRECT	GO:0030518~intracellular steroid hormone receptor signaling pathway	5	2.5	3.39687e-06	AR, PGR, NR3C1, ESR2, NR3C2	200	11	19333	43.9386	0.00893777	0.000249387	0.00023429
GOTERM_BP_DIRECT	GO:0060079~excitatory postsynaptic potential	9	4.5	4.12283e-06	GSK3B, CHRNA4, ADORA1, AKT1, HTR3A, GRIK2, OPRM1, SLC29A1, SNCA	200	90	19333	9.6665	0.0108375	0.000294504	0.000276675
GOTERM_BP_DIRECT	GO:0006915~apoptotic process	21	10.5	4.89314e-06	JUN, PARP1, CSNK2A1, DAPK1, NEK6, PRKCD, C5AR1, AHR, NR3C1, ADRA1A, AURKA, MELK, CHEK1, MDM2, BCL2, CDK1, CASP2, MAPK1, RAF1, MCL1, PPARD	200	607	19333	3.34426	0.0128493	0.000340331	0.000319728
GOTERM_BP_DIRECT	GO:0007165~signal transduction	32	16	6.11746e-06	ALK, CHRM3, GSK3B, CHRNA4, C5AR1, PIK3R1, NR3C1, HIF1A, ADRA1A, NR3C2, TYMP, EDNRA, ADORA3, GRK6, ADORA1, AKT1, MAPK1, PRKCH, CSNK2A1, DAPK1, STAT1, PRKCD, HTR3A, PGF, ESR2, AR, AXL, KIT, PGR, PKN1, RAF1, PTGES	200	1268	19333	2.4395	0.0160385	0.000414575	0.000389478
GOTERM_BP_DIRECT	GO:0031100~animal organ regeneration	7	3.5	6.4313e-06	F7, FLT3, AXL, GSTP1, C5AR1, CDK1, PGF	200	45	19333	15.0368	0.0168543	0.000424948	0.000399223
GOTERM_BP_DIRECT	GO:0014070~response to organic cyclic compound	8	4	7.63125e-06	MMP14, G6PD, SLC22A6, TRPA1, CDK1, PPARA, ACACB, PTGES	200	70	19333	11.0474	0.0199674	0.00048606	0.000456635
GOTERM_BP_DIRECT	GO:0042127~regulation of cell proliferation	11	5.5	7.9079e-06	ESRRA, ALK, SQLE, JUN, STAT1, PTGER2, CHEK1, KIT, AGTR1, PTK2, PTGS1	200	164	19333	6.48363	0.0206838	0.00048606	0.000456635
GOTERM_BP_DIRECT	GO:0045766~positive regulation of angiogenesis	11	5.5	7.9079e-06	C5AR1, SERPINE1, KDR, CYP1B1, HMOX1, PRKCA, HIF1A, HK2, PGF, NFE2L2, VEGFA	200	164	19333	6.48363	0.0206838	0.00048606	0.000456635
GOTERM_BP_DIRECT	GO:0043065~positive regulation of apoptotic process	15	7.5	9.31152e-06	TOP2A, JUN, DAPK1, PTGS2, MELK, CNR1, BCL2, CASP2, CYP1B1, NOX4, AKT1, HMOX1, CTSD, MCL1, SNCA	200	332	19333	4.36739	0.0243101	0.000559326	0.000525466
GOTERM_BP_DIRECT	GO:0048009~insulin-like growth factor receptor signaling pathway	6	3	1.06735e-05	AR, MAP2K2, MAPK1, AKT1, PIK3R1, RAF1	200	29	19333	19.9997	0.0278161	0.000626893	0.000588942
GOTERM_BP_DIRECT	GO:0010575~positive regulation of vascular endothelial growth factor production	6	3	1.27016e-05	C5AR1, CYP1B1, RORA, IL6ST, PTGS2, HIF1A	200	30	19333	19.333	0.0330134	0.000729792	0.000685612
GOTERM_BP_DIRECT	GO:0016570~histone modification	8	4	1.56908e-05	RPS6KA5, CHEK1, DYRK1A, CDK1, PRKCA, PKN1, AURKB, AURKA	200	78	19333	9.91436	0.040623	0.000882359	0.000828943
GOTERM_BP_DIRECT	GO:0042542~response to hydrogen peroxide	7	3.5	1.69294e-05	JUN, TRPA1, STAT1, BCL2, HMOX1, FYN, ADA	200	53	19333	12.7671	0.0437586	0.000932177	0.000875745
GOTERM_BP_DIRECT	GO:0071456~cellular response to hypoxia	10	5	1.75884e-05	MDM2, BCL2, HMOX1, AKT1, RORA, SLC29A1, PTGS2, HIF1A, PPARD, VEGFA	200	143	19333	6.75979	0.0454225	0.000948695	0.000891263
GOTERM_BP_DIRECT	GO:0007190~activation of adenylate cyclase activity	6	3	2.06303e-05	EDNRA, ADRB3, ADORA3, ADRB1, ADRB2, RAF1	200	33	19333	17.5755	0.0530664	0.00106817	0.0010035
GOTERM_BP_DIRECT	GO:0061370~testosterone biosynthetic process	4	2	2.10011e-05	SRD5A2, HSD17B1, AKR1C3, CYP19A1	200	6	19333	64.4433	0.0539942	0.00106817	0.0010035
GOTERM_BP_DIRECT	GO:0019233~sensory perception of pain	7	3.5	2.10158e-05	TRPA1, CHRNA4, CNR1, MAPK1, OPRM1, PTGS2, PTGES	200	55	19333	12.3028	0.0540308	0.00106817	0.0010035
GOTERM_BP_DIRECT	GO:0051930~regulation of sensory perception of pain	6	3	2.3986e-05	FABP5, F2R, ADORA1, OPRM1, ADRA2C, MGLL	200	34	19333	17.0585	0.0614281	0.00119613	0.00112372
GOTERM_BP_DIRECT	GO:0008285~negative regulation of cell proliferation	17	8.5	2.6073e-05	BCHE, JUN, GABBR1, VDR, F2R, PLG, OPRM1, PTGS2, ADRA1A, AR, ADORA3, ADORA1, CYP1B1, NOX4, PTPN6, RAF1, PTGES	200	464	19333	3.54161	0.066591	0.00127613	0.00119887
GOTERM_BP_DIRECT	GO:2000379~positive regulation of reactive oxygen species metabolic process	6	3	2.7751e-05	NQO2, AKR1C3, AGTR1, CYP1B1, NOX4, NFE2L2	200	35	19333	16.5711	0.0707216	0.00133356	0.00125283
GOTERM_BP_DIRECT	GO:0045987~positive regulation of smooth muscle contraction	5	2.5	2.97663e-05	CHRM3, F2R, PTGS2, ADRA1A, ADA	200	18	19333	26.8514	0.0756584	0.00140486	0.00131982
GOTERM_BP_DIRECT	GO:0071260~cellular response to mechanical stimulus	8	4	3.21018e-05	PTGER4, MMP7, CHEK1, CASP2, AKT1, PTPN11, ATP1A1, PTGS2	200	87	19333	8.88874	0.0813466	0.00147001	0.00138102
GOTERM_BP_DIRECT	GO:0010628~positive regulation of gene expression	18	9	3.22591e-05	PTGFR, GSK3B, DNMT1, MAP2K2, KDM4C, CSF2, VDR, EPHX2, HIF1A, VEGFA, AR, MDM2, CDK1, AKT1, MAPK1, PGR, NFE2L2, PPARD	200	525	19333	3.31423	0.0817285	0.00147001	0.00138102
GOTERM_BP_DIRECT	GO:0010744~positive regulation of macrophage derived foam cell differentiation	5	2.5	3.7401e-05	CSF2, PRKCH, PLA2G2A, AGTR1, PLA2G5	200	19	19333	25.4382	0.0941239	0.00164751	0.00154778
GOTERM_BP_DIRECT	GO:0001516~prostaglandin biosynthetic process	5	2.5	3.7401e-05	TBXAS1, MIF, PTGS2, PTGES, PTGS1	200	19	19333	25.4382	0.0941239	0.00164751	0.00154778
GOTERM_BP_DIRECT	GO:0042220~response to cocaine	6	3	4.18472e-05	OXTR, HSPA5, CNR1, MDM2, HTR3A, OPRM1	200	38	19333	15.2629	0.104707	0.00181315	0.00170339
GOTERM_BP_DIRECT	GO:0033138~positive regulation of peptidyl-serine phosphorylation	8	4	4.29527e-05	HSP90AA1, BCL2, AKT1, MIF, RAF1, PTGS2, VEGFA, SNCA	200	91	19333	8.49802	0.107319	0.00183103	0.00172019
GOTERM_BP_DIRECT	GO:0035094~response to nicotine	6	3	5.39509e-05	GABBR1, CHRNA4, CNR1, BCL2, HMOX1, MAPK1	200	40	19333	14.4998	0.132896	0.00226337	0.00212635
GOTERM_BP_DIRECT	GO:0032930~positive regulation of superoxide anion generation	5	2.5	5.68274e-05	SYK, GSTP1, PRKCD, F2RL1, MAPT	200	21	19333	23.0155	0.139463	0.00231069	0.00217081
GOTERM_BP_DIRECT	GO:0038096~Fc-gamma receptor signaling pathway involved in phagocytosis	5	2.5	5.68274e-05	SYK, PRKCD, FYN, VAV1, PTK2	200	21	19333	23.0155	0.139463	0.00231069	0.00217081
GOTERM_BP_DIRECT	GO:0006166~purine ribonucleoside salvage	4	2	5.79137e-05	MTAP, PNP, ADK, HPRT1	200	8	19333	48.3325	0.141931	0.00231918	0.00217878
GOTERM_BP_DIRECT	GO:0045893~positive regulation of transcription, DNA-templated	21	10.5	6.11055e-05	KCNH2, ESRRA, JUN, MAP2K2, STAT1, F2R, DYRK1A, RORC, NR1H4, RORA, ESRRG, AHR, HIF1A, ESR2, AR, CHEK2, AKT1, MAPK1, PKN1, PPARA, PPARD	200	724	19333	2.80382	0.149139	0.00241047	0.00226455
GOTERM_BP_DIRECT	GO:0006006~glucose metabolic process	7	3.5	6.5308e-05	G6PD, FABP5, AKT1, GAPDH, HK2, HK1, PPARD	200	67	19333	10.0993	0.158538	0.00253837	0.0023847
GOTERM_BP_DIRECT	GO:0006939~smooth muscle contraction	5	2.5	6.88981e-05	CHRM3, EDNRA, ADRB2, ADRA1A, ADA	200	22	19333	21.9693	0.166485	0.0026391	0.00247933
GOTERM_BP_DIRECT	GO:0009409~response to cold	6	3	7.69751e-05	HSP90AA1, ADRB3, THRA, TRPA1, ADRB1, ADRB2	200	43	19333	13.4881	0.184091	0.00283111	0.00265972
GOTERM_BP_DIRECT	GO:1901216~positive regulation of neuron death	6	3	7.69751e-05	GSK3B, PARP1, ADORA1, FYN, MAPT, SNCA	200	43	19333	13.4881	0.184091	0.00283111	0.00265972
GOTERM_BP_DIRECT	GO:0043154~negative regulation of cysteine-type endopeptidase activity involved in apoptotic process	7	3.5	7.71245e-05	CSNK2A1, MDM2, AKT1, RAF1, PTGS2, VEGFA, SNCA	200	69	19333	9.80659	0.184414	0.00283111	0.00265972
GOTERM_BP_DIRECT	GO:0019371~cyclooxygenase pathway	4	2	8.62115e-05	TBXAS1, AKR1C3, PTGS2, PTGS1	200	9	19333	42.9622	0.20377	0.00312133	0.00293237
GOTERM_BP_DIRECT	GO:0006805~xenobiotic metabolic process	8	4	8.9105e-05	BCHE, ABCC1, ABCB1, GSTP1, RORC, CYP1B1, RORA, AHR	200	102	19333	7.58157	0.209836	0.00318249	0.00298983
GOTERM_BP_DIRECT	GO:0007623~circadian rhythm	7	3.5	9.79825e-05	GSK3B, F7, JUN, RORC, DYRK1A, TOP1, TYMS	200	72	19333	9.39799	0.228162	0.0034529	0.00324388
GOTERM_BP_DIRECT	GO:0007595~lactation	6	3	0.000118643	OXTR, VDR, SLC29A1, HIF1A, HK2, VEGFA	200	47	19333	12.3402	0.269182	0.00412595	0.00387618
GOTERM_BP_DIRECT	GO:0045944~positive regulation of transcription from RNA polymerase II promoter	28	14	0.000122609	TOP2A, THRA, RORA, AHR, ADRB2, PIK3R1, NR3C1, HIF1A, RPS6KA5, AKT1, ESRRA, JUN, PARP1, STAT1, VDR, NR1H4, ESRRG, ESR2, VEGFA, MMP12, AR, MDM2, F2RL1, PGR, RAF1, PPARA, PPARD, NFE2L2	200	1210	19333	2.23688	0.276805	0.00417104	0.00391854
GOTERM_BP_DIRECT	GO:0051402~neuron apoptotic process	7	3.5	0.000123095	HSPA5, AXL, BCL2, GRIK2, HIF1A, GAPDH, SNCA	200	75	19333	9.02207	0.277733	0.00417104	0.00391854
GOTERM_BP_DIRECT	GO:0008283~cell proliferation	10	5	0.000130873	EDNRA, JUN, MELK, CSF2, BCL2, AKT1, CDC25A, AURKB, PTGES, PPARD	200	185	19333	5.22514	0.292431	0.00437844	0.00411338
GOTERM_BP_DIRECT	GO:0001938~positive regulation of endothelial cell proliferation	7	3.5	0.000142495	JUN, KDR, AKT1, PRKCA, HIF1A, PGF, VEGFA	200	77	19333	8.78773	0.313837	0.00467548	0.00439244
GOTERM_BP_DIRECT	GO:0008584~male gonad development	8	4	0.000143289	AR, MMP14, SRD5A2, SRD5A1, KIT, BCL2, AKR1C3, CYP1B1	200	110	19333	7.03018	0.315277	0.00467548	0.00439244
GOTERM_BP_DIRECT	GO:0032355~response to estradiol	8	4	0.000160337	ESRRA, PTGFR, F7, OXTR, GSTP1, CYP1B1, PTGS2, CYP19A1	200	112	19333	6.90464	0.345448	0.00516792	0.00485507
GOTERM_BP_DIRECT	GO:0008630~intrinsic apoptotic signaling pathway in response to DNA damage	6	3	0.000175739	CHEK2, BCL2, CASP2, HMOX1, PIK3R1, MCL1	200	51	19333	11.3724	0.371562	0.00553937	0.00520403
GOTERM_BP_DIRECT	GO:0043406~positive regulation of MAP kinase activity	7	3.5	0.000176053	FLT3, KIT, NOX4, MIF, ADRA2A, PIK3CG, VEGFA	200	80	19333	8.45819	0.372084	0.00553937	0.00520403
GOTERM_BP_DIRECT	GO:0001678~cellular glucose homeostasis	5	2.5	0.000183752	NR1H4, PIK3R1, HIF1A, HK2, HK1	200	28	19333	17.2616	0.384734	0.00571361	0.00536772
GOTERM_BP_DIRECT	GO:0030878~thyroid gland development	5	2.5	0.000211445	EDNRA, MAP2K2, THRA, MAPK1, RAF1	200	29	19333	16.6664	0.428166	0.00642354	0.00603468
GOTERM_BP_DIRECT	GO:0046697~decidualization	5	2.5	0.000211445	PARP1, VDR, MAPK1, PTGS2, PPARD	200	29	19333	16.6664	0.428166	0.00642354	0.00603468
GOTERM_BP_DIRECT	GO:0050927~positive regulation of positive chemotaxis	4	2	0.000220696	F7, KDR, F2RL1, VEGFA	200	12	19333	32.2217	0.441983	0.00662842	0.00622715
GOTERM_BP_DIRECT	GO:0070371~ERK1 and ERK2 cascade	6	3	0.000251739	PTGER4, OXTR, MAP2K2, CDK1, KDR, MAPK1	200	55	19333	10.5453	0.485947	0.0074098	0.00696123
GOTERM_BP_DIRECT	GO:0030154~cell differentiation	19	9.5	0.00025232	PRKCH, SYK, THRA, SRD5A2, FLT3, SRD5A1, VDR, NR1H4, PGF, PTK2, TYMP, VEGFA, AKT1, FYN, PTPN6, RAF1, PPARA, MCL1, PPARD	200	682	19333	2.69301	0.486737	0.0074098	0.00696123
GOTERM_BP_DIRECT	GO:0034644~cellular response to UV	6	3	0.000350442	PARP1, PRKCD, PIK3R1, PTGS2, CDC25A, AURKB	200	59	19333	9.83034	0.604016	0.0100254	0.00941848
GOTERM_BP_DIRECT	GO:0022900~electron transport chain	6	3	0.000350442	NQO2, MAOB, SRD5A1, NOX4, CYP19A1, IDO1	200	59	19333	9.83034	0.604016	0.0100254	0.00941848
GOTERM_BP_DIRECT	GO:0045931~positive regulation of mitotic cell cycle	5	2.5	0.000352766	MDM2, PTPN11, PRKCA, CDC25B, AURKA	200	33	19333	14.6462	0.606442	0.0100254	0.00941848
GOTERM_BP_DIRECT	GO:0051897~positive regulation of protein kinase B signaling	8	4	0.000382029	F7, HSP90AA1, AXL, AKR1C3, NOX4, PTK2, PIK3CG, VEGFA	200	129	19333	5.99473	0.635743	0.0107415	0.0100913
GOTERM_BP_DIRECT	GO:0051973~positive regulation of telomerase activity	5	2.5	0.000396604	HSP90AA1, MAPK1, PRKCQ, NEK2, AURKB	200	34	19333	14.2154	0.649513	0.010919	0.010258
GOTERM_BP_DIRECT	GO:0050873~brown fat cell differentiation	5	2.5	0.000396604	FABP4, ADRB3, ADRB1, ADRB2, PTGS2	200	34	19333	14.2154	0.649513	0.010919	0.010258
GOTERM_BP_DIRECT	GO:0050728~negative regulation of inflammatory response	8	4	0.000438961	PTGER4, ALOX5, PRKCD, NR1H4, RORA, PPARA, ADA, PPARD	200	132	19333	5.85848	0.686648	0.0118587	0.0111408
GOTERM_BP_DIRECT	GO:0043687~post-translational protein modification	5	2.5	0.000444198	RPS6KA5, PRKCD, PRKCA, PKN1, AURKB	200	35	19333	13.8093	0.690957	0.0118587	0.0111408
GOTERM_BP_DIRECT	GO:0019369~arachidonic acid metabolic process	5	2.5	0.000444198	FAAH, ALOX5, ALOX15, CYP1B1, MGLL	200	35	19333	13.8093	0.690957	0.0118587	0.0111408
GOTERM_BP_DIRECT	GO:0007169~transmembrane receptor protein tyrosine kinase signaling pathway	8	4	0.000459375	ALK, SYK, FLT3, AXL, KIT, KDR, FYN, PTK2	200	133	19333	5.81444	0.703114	0.0121413	0.0114063
GOTERM_BP_DIRECT	GO:0030168~platelet activation	6	3	0.000512011	SYK, AXL, F2R, ADRA2C, VAV1, ADRA2A	200	64	19333	9.06234	0.741689	0.0133985	0.0125874
GOTERM_BP_DIRECT	GO:0038084~vascular endothelial growth factor signaling pathway	4	2	0.000544961	FLT3, KDR, PGF, VEGFA	200	16	19333	24.1663	0.763244	0.0140123	0.013164
GOTERM_BP_DIRECT	GO:0007187~G-protein coupled receptor signaling pathway, coupled to cyclic nucleotide second messenger	6	3	0.000550097	CCR1, CHRM3, HRH3, ADRB3, CNR1, OPRM1	200	65	19333	8.92292	0.766438	0.0140123	0.013164
GOTERM_BP_DIRECT	GO:0006695~cholesterol biosynthetic process	5	2.5	0.000551374	ACLY, EBP, G6PD, DHCR7, CFTR	200	37	19333	13.0628	0.767225	0.0140123	0.013164
GOTERM_BP_DIRECT	GO:0034614~cellular response to reactive oxygen species	5	2.5	0.000611318	JUN, AKR1C3, MAPK1, AKT1, MAPT	200	38	19333	12.7191	0.801349	0.0152426	0.0143198
GOTERM_BP_DIRECT	GO:2001240~negative regulation of extrinsic apoptotic signaling pathway in absence of ligand	5	2.5	0.000611318	CSF2, BCL2, AKT1, FYN, MCL1	200	38	19333	12.7191	0.801349	0.0152426	0.0143198
GOTERM_BP_DIRECT	GO:0002025~norepinephrine-epinephrine-mediated vasodilation involved in regulation of systemic arterial blood pressure	3	1.5	0.000623986	ADRB3, ADRB1, ADRB2	200	4	19333	72.4988	0.807894	0.0152703	0.0143459
GOTERM_BP_DIRECT	GO:0031649~heat generation	3	1.5	0.000623986	ADRB3, ADRB1, ADRB2	200	4	19333	72.4988	0.807894	0.0152703	0.0143459
GOTERM_BP_DIRECT	GO:0007267~cell-cell signaling	10	5	0.000649704	CCR1, AR, SRD5A2, ADORA1, PGR, MAPT, ADRA2C, ADRA1A, ESR2, PGF	200	230	19333	4.20283	0.820526	0.0154978	0.0145596
GOTERM_BP_DIRECT	GO:0008631~intrinsic apoptotic signaling pathway in response to oxidative stress	4	2	0.000656738	MELK, PRKCD, BCL2, CYP1B1	200	17	19333	22.7447	0.823834	0.0154978	0.0145596
GOTERM_BP_DIRECT	GO:0030194~positive regulation of blood coagulation	4	2	0.000656738	F7, F2R, SERPINE1, NFE2L2	200	17	19333	22.7447	0.823834	0.0154978	0.0145596
GOTERM_BP_DIRECT	GO:1904355~positive regulation of telomere capping	4	2	0.000656738	MAPK1, PRKCQ, NEK2, AURKB	200	17	19333	22.7447	0.823834	0.0154978	0.0145596
GOTERM_BP_DIRECT	GO:0043627~response to estrogen	6	3	0.000724057	F7, DTYMK, MMP14, SRD5A1, HMOX1, MAPK1	200	69	19333	8.40565	0.852566	0.0169352	0.01591
GOTERM_BP_DIRECT	GO:0006139~nucleobase-containing compound metabolic process	5	2.5	0.000744831	MTAP, PNP, UPP1, TK1, SLC29A1	200	40	19333	12.0831	0.860448	0.0172683	0.0162229
GOTERM_BP_DIRECT	GO:0071276~cellular response to cadmium ion	5	2.5	0.000818765	JUN, AKR1C3, HMOX1, MAPK1, AKT1	200	41	19333	11.7884	0.885237	0.0183242	0.0172149
GOTERM_BP_DIRECT	GO:0031295~T cell costimulation	5	2.5	0.000818765	AKT1, PTPN6, PTPN11, FYN, VAV1	200	41	19333	11.7884	0.885237	0.0183242	0.0172149
GOTERM_BP_DIRECT	GO:1901796~regulation of signal transduction by p53 class mediator	5	2.5	0.000818765	CHEK2, CHEK1, AKT1, AURKB, AURKA	200	41	19333	11.7884	0.885237	0.0183242	0.0172149
GOTERM_BP_DIRECT	GO:0060326~cell chemotaxis	6	3	0.000825042	CCR1, ABCC1, KIT, PRKCD, AGTR1, PRKCQ	200	71	19333	8.16887	0.887126	0.0183242	0.0172149
GOTERM_BP_DIRECT	GO:0032922~circadian regulation of gene expression	6	3	0.000825042	KDM2A, RORC, RORA, AHR, TOP1, PPARA	200	71	19333	8.16887	0.887126	0.0183242	0.0172149
GOTERM_BP_DIRECT	GO:0042981~regulation of apoptotic process	10	5	0.000879653	ALK, HSP90AA1, FLT3, STAT1, DAPK1, CASP2, AKT1, PTPN6, RAF1, MCL1	200	240	19333	4.02771	0.902309	0.0193743	0.0182015
GOTERM_BP_DIRECT	GO:0042307~positive regulation of protein import into nucleus	5	2.5	0.000981911	PRKCD, CDK1, MAPK1, PIK3R1, PTGS2	200	43	19333	11.2401	0.925463	0.0211629	0.0198818
GOTERM_BP_DIRECT	GO:0050729~positive regulation of inflammatory response	7	3.5	0.00101986	PTGER4, ABCC1, FABP4, PLA2G2A, SERPINE1, AGTR1, SNCA	200	111	19333	6.09599	0.932583	0.0211629	0.0198818
GOTERM_BP_DIRECT	GO:0032263~GMP salvage	3	1.5	0.00103292	ADK, HPRT1, ADA	200	5	19333	57.999	0.934874	0.0211629	0.0198818
GOTERM_BP_DIRECT	GO:0014063~negative regulation of serotonin secretion	3	1.5	0.00103292	MAOB, HRH3, CNR1	200	5	19333	57.999	0.934874	0.0211629	0.0198818
GOTERM_BP_DIRECT	GO:0031999~negative regulation of fatty acid beta-oxidation	3	1.5	0.00103292	CNR1, AKT1, ACACB	200	5	19333	57.999	0.934874	0.0211629	0.0198818
GOTERM_BP_DIRECT	GO:0072656~maintenance of protein location in mitochondrion	3	1.5	0.00103292	AKT1, HK2, HK1	200	5	19333	57.999	0.934874	0.0211629	0.0198818
GOTERM_BP_DIRECT	GO:0035624~receptor transactivation	3	1.5	0.00103292	ADAM17, ADRA2C, ADRA2A	200	5	19333	57.999	0.934874	0.0211629	0.0198818
GOTERM_BP_DIRECT	GO:0044209~AMP salvage	3	1.5	0.00103292	ADK, HPRT1, ADA	200	5	19333	57.999	0.934874	0.0211629	0.0198818
GOTERM_BP_DIRECT	GO:0032811~negative regulation of epinephrine secretion	3	1.5	0.00103292	GABBR1, ADRA2C, ADRA2A	200	5	19333	57.999	0.934874	0.0211629	0.0198818
GOTERM_BP_DIRECT	GO:0001541~ovarian follicle development	5	2.5	0.00107149	MMP14, KIT, BCL2, KDR, VEGFA	200	44	19333	10.9847	0.941191	0.0215495	0.0202449
GOTERM_BP_DIRECT	GO:0019229~regulation of vasoconstriction	4	2	0.00107625	AGTR1, ADRA2C, ADRA1A, ADRA2A	200	20	19333	19.333	0.941927	0.0215495	0.0202449
GOTERM_BP_DIRECT	GO:0044849~estrous cycle	4	2	0.00107625	OXTR, MMP7, CYP1B1, OPRM1	200	20	19333	19.333	0.941927	0.0215495	0.0202449
GOTERM_BP_DIRECT	GO:0032091~negative regulation of protein binding	6	3	0.00112324	GSK3B, PRKCD, AKT1, PPARA, AURKB, AURKA	200	76	19333	7.63145	0.948717	0.0223213	0.02097
GOTERM_BP_DIRECT	GO:0019221~cytokine-mediated signaling pathway	8	4	0.00117933	CCR1, FLT3, STAT1, KIT, AKT1, PTPN6, PTPN11, IL6ST	200	156	19333	4.95718	0.955791	0.0232611	0.0218529
GOTERM_BP_DIRECT	GO:0043651~linoleic acid metabolic process	4	2	0.00124615	GSTM2, ALOX5, GSTP1, ALOX15	200	21	19333	18.4124	0.962956	0.0238666	0.0224217
GOTERM_BP_DIRECT	GO:0006693~prostaglandin metabolic process	4	2	0.00124615	GSTM1, GSTP1, AKR1C3, PTGES	200	21	19333	18.4124	0.962956	0.0238666	0.0224217
GOTERM_BP_DIRECT	GO:0060324~face development	4	2	0.00124615	EDNRA, MAP2K2, MAPK1, RAF1	200	21	19333	18.4124	0.962956	0.0238666	0.0224217
GOTERM_BP_DIRECT	GO:0043401~steroid hormone mediated signaling pathway	4	2	0.00124615	ESRRA, ESRRG, PPARA, PPARD	200	21	19333	18.4124	0.962956	0.0238666	0.0224217
GOTERM_BP_DIRECT	GO:0022617~extracellular matrix disassembly	5	2.5	0.00126758	MMP12, MMP14, MMP7, MMP3, PLG	200	46	19333	10.5071	0.964998	0.0241022	0.0226432
GOTERM_BP_DIRECT	GO:1904646~cellular response to beta-amyloid	5	2.5	0.00137446	GSK3B, ABCC1, PARP1, FYN, ADRB2	200	47	19333	10.2835	0.973621	0.0257638	0.0242041
GOTERM_BP_DIRECT	GO:0006749~glutathione metabolic process	5	2.5	0.00137446	GSTM2, G6PD, GSTM1, GLO1, GSTP1	200	47	19333	10.2835	0.973621	0.0257638	0.0242041
GOTERM_BP_DIRECT	GO:0010613~positive regulation of cardiac muscle hypertrophy	4	2	0.00143204	PARP1, PRKCA, IL6ST, ADRA1A	200	22	19333	17.5755	0.97735	0.026654	0.0250405
GOTERM_BP_DIRECT	GO:0072655~establishment of protein localization to mitochondrion	3	1.5	0.00153888	AKT1, HK2, HK1	200	6	19333	48.3325	0.982929	0.027858	0.0261715
GOTERM_BP_DIRECT	GO:1990962~drug transport across blood-brain barrier	3	1.5	0.00153888	ABCC1, ABCB1, ABCG2	200	6	19333	48.3325	0.982929	0.027858	0.0261715
GOTERM_BP_DIRECT	GO:0030540~female genitalia development	3	1.5	0.00153888	SRD5A2, SRD5A1, CYP19A1	200	6	19333	48.3325	0.982929	0.027858	0.0261715
GOTERM_BP_DIRECT	GO:0061419~positive regulation of transcription from RNA polymerase II promoter in response to hypoxia	3	1.5	0.00153888	HIF1A, NFE2L2, VEGFA	200	6	19333	48.3325	0.982929	0.027858	0.0261715
GOTERM_BP_DIRECT	GO:0006979~response to oxidative stress	7	3.5	0.00159082	MMP14, CA3, CHRNA4, HMOX1, AKT1, PTGS2, PTGS1	200	121	19333	5.59219	0.985122	0.0286022	0.0268707
GOTERM_BP_DIRECT	GO:0007173~epidermal growth factor receptor signaling pathway	5	2.5	0.00160679	ADAM17, RPS6KA5, AKT1, PTPN11, PTK2	200	49	19333	9.86378	0.985738	0.028608	0.0268761
GOTERM_BP_DIRECT	GO:0001934~positive regulation of protein phosphorylation	9	4.5	0.00161865	ADAM17, HSP90AA1, CHEK2, KDR, AKT1, PTK2, PGF, AURKB, VEGFA	200	212	19333	4.1037	0.986179	0.028608	0.0268761
GOTERM_BP_DIRECT	GO:0016125~sterol metabolic process	4	2	0.00163443	EBP, CYP11B2, CYP1B1, CYP19A1	200	23	19333	16.8113	0.986744	0.028608	0.0268761
GOTERM_BP_DIRECT	GO:0006509~membrane protein ectodomain proteolysis	4	2	0.00163443	BACE2, ADAM17, MMP7, PRKCQ	200	23	19333	16.8113	0.986744	0.028608	0.0268761
GOTERM_BP_DIRECT	GO:0070542~response to fatty acid	4	2	0.00185385	SCD, TBXAS1, FFAR1, PTGS2	200	24	19333	16.1108	0.992585	0.0320244	0.0300857
GOTERM_BP_DIRECT	GO:2000378~negative regulation of reactive oxygen species metabolic process	4	2	0.00185385	G6PD, BCL2, HIF1A, HK2	200	24	19333	16.1108	0.992585	0.0320244	0.0300857
GOTERM_BP_DIRECT	GO:0007186~G-protein coupled receptor signaling pathway	21	10.5	0.00190073	PTGFR, CHRM3, OXTR, PTGER2, F2R, PTAFR, AKR1C3, ADRA2C, ADRA1A, PIK3CG, VAV1, ADRA2A, EDNRA, ADORA3, GRK6, ADORA1, AGTR1, F2RL1, AKT1, PTPN6, FFAR1	200	948	19333	2.14131	0.993451	0.032621	0.0306462
GOTERM_BP_DIRECT	GO:0032354~response to follicle-stimulating hormone	3	1.5	0.00213985	SRD5A2, SRD5A1, CYP1B1	200	7	19333	41.4279	0.996523	0.036023	0.0338423
GOTERM_BP_DIRECT	GO:0090330~regulation of platelet aggregation	3	1.5	0.00213985	SYK, PRKCQ, PRKCA	200	7	19333	41.4279	0.996523	0.036023	0.0338423
GOTERM_BP_DIRECT	GO:0009624~response to nematode	3	1.5	0.00213985	PTGER4, PTGER2, PTGS2	200	7	19333	41.4279	0.996523	0.036023	0.0338423
GOTERM_BP_DIRECT	GO:0016310~phosphorylation	7	3.5	0.00228787	ALK, DTYMK, ADK, AKT1, TK1, TOP1, PIK3CG	200	130	19333	5.20504	0.997651	0.0380304	0.0357282
GOTERM_BP_DIRECT	GO:0007189~adenylate cyclase-activating G-protein coupled receptor signaling pathway	7	3.5	0.00228787	PTGER4, PTGFR, ADRB3, CNR1, PTGER2, ADRB2, ADRA2A	200	130	19333	5.20504	0.997651	0.0380304	0.0357282
GOTERM_BP_DIRECT	GO:0042149~cellular response to glucose starvation	5	2.5	0.00230448	SLC7A5, HSPA5, BCL2, UPP1, NFE2L2	200	54	19333	8.95046	0.997752	0.0380671	0.0357626
GOTERM_BP_DIRECT	GO:0010507~negative regulation of autophagy	5	2.5	0.00246548	SLC7A5, BCL2, AKT1, ADRA1A, MCL1	200	55	19333	8.78773	0.998533	0.0402238	0.0377887
GOTERM_BP_DIRECT	GO:0071407~cellular response to organic cyclic compound	5	2.5	0.00246548	STAT1, CDK1, CYP1B1, ALPL, AKT1	200	55	19333	8.78773	0.998533	0.0402238	0.0377887
GOTERM_BP_DIRECT	GO:0034599~cellular response to oxidative stress	6	3	0.002498	EDNRA, ABCC1, G6PD, PARP1, NFE2L2, SNCA	200	91	19333	6.37352	0.998654	0.0405043	0.0380523
GOTERM_BP_DIRECT	GO:1904707~positive regulation of vascular smooth muscle cell proliferation	5	2.5	0.00263404	ERN1, NQO2, DNMT1, JUN, MDM2	200	56	19333	8.6308	0.999061	0.0424498	0.03988
GOTERM_BP_DIRECT	GO:0007197~adenylate cyclase-inhibiting G-protein coupled acetylcholine receptor signaling pathway	3	1.5	0.00283382	CHRM3, HRH3, OPRM1	200	8	19333	36.2494	0.999447	0.0448491	0.042134
GOTERM_BP_DIRECT	GO:0002686~negative regulation of leukocyte migration	3	1.5	0.00283382	ADORA1, HMOX1, ADA	200	8	19333	36.2494	0.999447	0.0448491	0.042134
GOTERM_BP_DIRECT	GO:0034351~negative regulation of glial cell apoptotic process	3	1.5	0.00283382	PRKCH, PRKCD, PRKCA	200	8	19333	36.2494	0.999447	0.0448491	0.042134
GOTERM_BP_DIRECT	GO:1902042~negative regulation of extrinsic apoptotic signaling pathway via death domain receptors	4	2	0.00291133	GSK3B, SERPINE1, HMOX1, RAF1	200	28	19333	13.8093	0.99955	0.0458014	0.0430287
GOTERM_BP_DIRECT	GO:0007565~female pregnancy	6	3	0.0031508	OXTR, BCL2, ADRA2C, ADRA2A, PGF, IDO1	200	96	19333	6.04156	0.999761	0.0492755	0.0462925
GOTERM_BP_DIRECT	GO:0050900~leukocyte migration	4	2	0.00355406	ADORA1, F2RL1, FYN, ADA	200	30	19333	12.8887	0.999918	0.0546126	0.0513065
GOTERM_BP_DIRECT	GO:0001774~microglial cell activation	4	2	0.00355406	JUN, C5AR1, MAPT, SNCA	200	30	19333	12.8887	0.999918	0.0546126	0.0513065
GOTERM_BP_DIRECT	GO:0006694~steroid biosynthetic process	4	2	0.00355406	SRD5A2, SRD5A1, HSD17B1, CYP19A1	200	30	19333	12.8887	0.999918	0.0546126	0.0513065
GOTERM_BP_DIRECT	GO:0036289~peptidyl-serine autophosphorylation	3	1.5	0.00361886	ERN1, MAP2K2, DYRK1A	200	9	19333	32.2217	0.999931	0.0549692	0.0516415
GOTERM_BP_DIRECT	GO:0071875~adrenergic receptor signaling pathway	3	1.5	0.00361886	ADRB2, ADRA2C, ADRA2A	200	9	19333	32.2217	0.999931	0.0549692	0.0516415
GOTERM_BP_DIRECT	GO:0009314~response to radiation	4	2	0.00390531	JUN, BCL2, OPRM1, CDC25A	200	31	19333	12.4729	0.999968	0.0586463	0.055096
GOTERM_BP_DIRECT	GO:0071480~cellular response to gamma radiation	4	2	0.00390531	HSPA5, CHEK2, MDM2, NOX4	200	31	19333	12.4729	0.999968	0.0586463	0.055096
GOTERM_BP_DIRECT	GO:0043525~positive regulation of neuron apoptotic process	5	2.5	0.00404024	NQO2, JUN, CASP2, GRIK2, NR3C1	200	63	19333	7.67183	0.999977	0.0603298	0.0566776
GOTERM_BP_DIRECT	GO:0070244~negative regulation of thymocyte apoptotic process	3	1.5	0.00449301	RORC, HIF1A, ADA	200	10	19333	28.9995	0.999993	0.0642241	0.0603362
GOTERM_BP_DIRECT	GO:0051156~glucose 6-phosphate metabolic process	3	1.5	0.00449301	G6PD, HK2, HK1	200	10	19333	28.9995	0.999993	0.0642241	0.0603362
GOTERM_BP_DIRECT	GO:0070633~transepithelial transport	3	1.5	0.00449301	ABCC1, ABCB1, ABCG2	200	10	19333	28.9995	0.999993	0.0642241	0.0603362
GOTERM_BP_DIRECT	GO:0033629~negative regulation of cell adhesion mediated by integrin	3	1.5	0.00449301	SERPINE1, CYP1B1, PTPN11	200	10	19333	28.9995	0.999993	0.0642241	0.0603362
GOTERM_BP_DIRECT	GO:0032872~regulation of stress-activated MAPK cascade	3	1.5	0.00449301	MAP2K2, GSTP1, MAPK1	200	10	19333	28.9995	0.999993	0.0642241	0.0603362
GOTERM_BP_DIRECT	GO:0046638~positive regulation of alpha-beta T cell differentiation	3	1.5	0.00449301	PNP, SYK, ADA	200	10	19333	28.9995	0.999993	0.0642241	0.0603362
GOTERM_BP_DIRECT	GO:0070233~negative regulation of T cell apoptotic process	3	1.5	0.00449301	BCL2, PRKCQ, IDO1	200	10	19333	28.9995	0.999993	0.0642241	0.0603362
GOTERM_BP_DIRECT	GO:0007200~phospholipase C-activating G-protein coupled receptor signaling pathway	5	2.5	0.00451975	F2R, C5AR1, AGTR1, OPRM1, ADRA1A	200	65	19333	7.43577	0.999994	0.0642241	0.0603362
GOTERM_BP_DIRECT	GO:0071466~cellular response to xenobiotic stimulus	5	2.5	0.00451975	KCNH2, HSPA5, CHEK2, VAV1, NFE2L2	200	65	19333	7.43577	0.999994	0.0642241	0.0603362
GOTERM_BP_DIRECT	GO:0046677~response to antibiotic	4	2	0.00466941	HSP90AA1, ADRB3, MDM2, ALPL	200	33	19333	11.717	0.999996	0.0659959	0.0620007
GOTERM_BP_DIRECT	GO:0001819~positive regulation of cytokine production	5	2.5	0.00477326	PTGER4, MIF, GAPDH, ADRA2A, PIK3CG	200	66	19333	7.32311	0.999997	0.0667499	0.062709
GOTERM_BP_DIRECT	GO:0042752~regulation of circadian rhythm	5	2.5	0.00477326	TOP2A, GSK3B, KDM2A, CDK1, PPARA	200	66	19333	7.32311	0.999997	0.0667499	0.062709
GOTERM_BP_DIRECT	GO:0050727~regulation of inflammatory response	6	3	0.00481152	ALOX5, ALOX15, AGTR1, PTGS2, MGLL, PTGES	200	106	19333	5.4716	0.999997	0.0669308	0.062879
GOTERM_BP_DIRECT	GO:0008286~insulin receptor signaling pathway	5	2.5	0.00503616	GSK3B, MAPK1, AKT1, PIK3R1, RAF1	200	67	19333	7.21381	0.999998	0.0688929	0.0647223
GOTERM_BP_DIRECT	GO:0051384~response to glucocorticoid	5	2.5	0.00503616	BCHE, BCL2, ALPL, TYMS, PTGS2	200	67	19333	7.21381	0.999998	0.0688929	0.0647223
GOTERM_BP_DIRECT	GO:1900182~positive regulation of protein localization to nucleus	4	2	0.0050829	PARP1, CDK1, AKT1, FYN	200	34	19333	11.3724	0.999999	0.0688929	0.0647223
GOTERM_BP_DIRECT	GO:0032212~positive regulation of telomere maintenance via telomerase	4	2	0.0050829	MAPK1, PRKCQ, NEK2, AURKB	200	34	19333	11.3724	0.999999	0.0688929	0.0647223
GOTERM_BP_DIRECT	GO:0035924~cellular response to vascular endothelial growth factor stimulus	4	2	0.0050829	ERN1, KDR, AKT1, VEGFA	200	34	19333	11.3724	0.999999	0.0688929	0.0647223
GOTERM_BP_DIRECT	GO:0006470~protein dephosphorylation	7	3.5	0.0052619	BCL2, PTPN6, PTPN11, ACP1, PTPRF, CDC25A, CDC25B	200	154	19333	4.39386	0.999999	0.0709551	0.0666596
GOTERM_BP_DIRECT	GO:0010595~positive regulation of endothelial cell migration	5	2.5	0.0053086	KDR, AKT1, PRKCA, PIK3CG, VEGFA	200	68	19333	7.10772	0.999999	0.0712214	0.0669099
GOTERM_BP_DIRECT	GO:0032869~cellular response to insulin stimulus	6	3	0.0054119	PARP1, STAT1, SRD5A1, GSTP1, AKT1, PIK3R1	200	109	19333	5.32101	0.999999	0.0720799	0.0677164
GOTERM_BP_DIRECT	GO:0019370~leukotriene biosynthetic process	3	1.5	0.0054544	SYK, ALOX5, PLA2G5	200	11	19333	26.3632	0.999999	0.0720799	0.0677164
GOTERM_BP_DIRECT	GO:0043030~regulation of macrophage activation	3	1.5	0.0054544	RORA, MIF, SNCA	200	11	19333	26.3632	0.999999	0.0720799	0.0677164
GOTERM_BP_DIRECT	GO:0090050~positive regulation of cell migration involved in sprouting angiogenesis	4	2	0.00551778	KDR, HMOX1, PTGS2, VEGFA	200	35	19333	11.0474	1	0.0721955	0.067825
GOTERM_BP_DIRECT	GO:0097192~extrinsic apoptotic signaling pathway in absence of ligand	4	2	0.00551778	GSK3B, BCL2, CASP2, MCL1	200	35	19333	11.0474	1	0.0721955	0.067825
GOTERM_BP_DIRECT	GO:0042531~positive regulation of tyrosine phosphorylation of STAT protein	5	2.5	0.00559072	CSF2, FLT3, KIT, FYN, IL6ST	200	69	19333	7.00471	1	0.0727895	0.0683831
GOTERM_BP_DIRECT	GO:0009611~response to wounding	5	2.5	0.00588269	CCR1, EDNRA, ADORA3, F2R, AURKA	200	70	19333	6.90464	1	0.0754754	0.0709063
GOTERM_BP_DIRECT	GO:0006469~negative regulation of protein kinase activity	5	2.5	0.00588269	FABP4, GSTP1, AKT1, PKN1, SNCA	200	70	19333	6.90464	1	0.0754754	0.0709063
GOTERM_BP_DIRECT	GO:0048661~positive regulation of smooth muscle cell proliferation	5	2.5	0.00588269	STAT1, PTAFR, HMOX1, AKT1, PTGS2	200	70	19333	6.90464	1	0.0754754	0.0709063
GOTERM_BP_DIRECT	GO:0006730~one-carbon metabolic process	4	2	0.00597433	CA12, AHCY, CA5B, CA3	200	36	19333	10.7406	1	0.076281	0.0716631
GOTERM_BP_DIRECT	GO:0071902~positive regulation of protein serine/threonine kinase activity	5	2.5	0.00618463	MAP2K2, ADRB2, PIK3R1, RAF1, SNCA	200	71	19333	6.80739	1	0.0785865	0.0738291
GOTERM_BP_DIRECT	GO:0006703~estrogen biosynthetic process	3	1.5	0.00650114	HSD17B1, HSD17B2, CYP19A1	200	12	19333	24.1662	1	0.0818215	0.0768682
GOTERM_BP_DIRECT	GO:0097011~cellular response to granulocyte macrophage colony-stimulating factor stimulus	3	1.5	0.00650114	CSF2, MAPK1, AKT1	200	12	19333	24.1662	1	0.0818215	0.0768682
GOTERM_BP_DIRECT	GO:0033674~positive regulation of kinase activity	5	2.5	0.00681906	ALK, FLT3, AXL, KIT, KDR	200	73	19333	6.62089	1	0.085416	0.0802452
GOTERM_BP_DIRECT	GO:0046326~positive regulation of glucose import	4	2	0.00747668	AKT1, PTPN11, PIK3R1, NFE2L2	200	39	19333	9.91436	1	0.0925219	0.0869209
GOTERM_BP_DIRECT	GO:0008625~extrinsic apoptotic signaling pathway via death domain receptors	4	2	0.00747668	DAPK1, BCL2, PIK3R1, RAF1	200	39	19333	9.91436	1	0.0925219	0.0869209
GOTERM_BP_DIRECT	GO:0002690~positive regulation of leukocyte chemotaxis	3	1.5	0.00763139	F7, ADAM17, F2RL1	200	13	19333	22.3073	1	0.0925219	0.0869209
GOTERM_BP_DIRECT	GO:0033628~regulation of cell adhesion mediated by integrin	3	1.5	0.00763139	PTPN11, PTK2, PIK3CG	200	13	19333	22.3073	1	0.0925219	0.0869209
GOTERM_BP_DIRECT	GO:0002024~diet induced thermogenesis	3	1.5	0.00763139	ADRB3, ADRB1, ADRB2	200	13	19333	22.3073	1	0.0925219	0.0869209
GOTERM_BP_DIRECT	GO:0040015~negative regulation of multicellular organism growth	3	1.5	0.00763139	ADRB3, ADRB1, ADRB2	200	13	19333	22.3073	1	0.0925219	0.0869209
GOTERM_BP_DIRECT	GO:0045741~positive regulation of epidermal growth factor-activated receptor activity	3	1.5	0.00763139	ADAM17, ADORA1, ADRA2A	200	13	19333	22.3073	1	0.0925219	0.0869209
GOTERM_BP_DIRECT	GO:0007507~heart development	8	4	0.00770685	EDNRA, OXTR, RBP4, MAP2K2, PTPN11, RAF1, PPARA, PPARD	200	219	19333	3.53114	1	0.0930101	0.0873795
GOTERM_BP_DIRECT	GO:0007059~chromosome segregation	5	2.5	0.00784913	TOP2A, NEK6, NEK2, TOP1, NR3C1	200	76	19333	6.35954	1	0.0938699	0.0881873
GOTERM_BP_DIRECT	GO:0097190~apoptotic signaling pathway	5	2.5	0.00784913	DAPK1, ADORA1, CASP2, PRKCA, PPARD	200	76	19333	6.35954	1	0.0938699	0.0881873
GOTERM_BP_DIRECT	GO:0048286~lung alveolus development	4	2	0.0080225	MMP12, KDR, PGR, ADA	200	40	19333	9.6665	1	0.0955111	0.0897292
GOTERM_BP_DIRECT	GO:0048511~rhythmic process	5	2.5	0.00821394	TOP2A, GSK3B, CSNK2A1, CDK1, AHR	200	77	19333	6.27695	1	0.0964864	0.0906454
GOTERM_BP_DIRECT	GO:0007584~response to nutrient	5	2.5	0.00821394	AHCY, STAT1, CNR1, AKR1C3, CYP1B1	200	77	19333	6.27695	1	0.0964864	0.0906454
GOTERM_BP_DIRECT	GO:0098869~cellular oxidant detoxification	5	2.5	0.00821394	GSTM2, GSTP1, PTGS2, PTGES, PTGS1	200	77	19333	6.27695	1	0.0964864	0.0906454
GOTERM_BP_DIRECT	GO:0035774~positive regulation of insulin secretion involved in cellular response to glucose stimulus	4	2	0.00859122	NR1H4, HIF1A, CFTR, PPARD	200	41	19333	9.43073	1	0.100029	0.0939736
GOTERM_BP_DIRECT	GO:0030574~collagen catabolic process	4	2	0.00859122	MMP12, MMP14, MMP7, MMP3	200	41	19333	9.43073	1	0.100029	0.0939736
GOTERM_BP_DIRECT	GO:0000186~activation of MAPKK activity	3	1.5	0.00884335	F2R, ADORA1, RAF1	200	14	19333	20.7139	1	0.102065	0.0958867
GOTERM_BP_DIRECT	GO:0060416~response to growth hormone	3	1.5	0.00884335	F7, SRD5A1, AKT1	200	14	19333	20.7139	1	0.102065	0.0958867
GOTERM_BP_DIRECT	GO:0097421~liver regeneration	4	2	0.00918303	SLC7A5, HMOX1, TYMS, AURKA	200	42	19333	9.20619	1	0.105525	0.0991367
GOTERM_BP_DIRECT	GO:0008217~regulation of blood pressure	5	2.5	0.00937455	EDNRA, HMOX1, ATP1A1, PTGS2, PTGS1	200	80	19333	6.04156	1	0.107259	0.100766
GOTERM_BP_DIRECT	GO:0002720~positive regulation of cytokine production involved in immune response	3	1.5	0.0101352	SLC7A5, F2RL1, HK1	200	15	19333	19.333	1	0.113506	0.106635
GOTERM_BP_DIRECT	GO:1904645~response to beta-amyloid	3	1.5	0.0101352	MMP12, MMP3, FYN	200	15	19333	19.333	1	0.113506	0.106635
GOTERM_BP_DIRECT	GO:0033120~positive regulation of RNA splicing	3	1.5	0.0101352	ERN1, DYRK1A, PIK3R1	200	15	19333	19.333	1	0.113506	0.106635
GOTERM_BP_DIRECT	GO:0097028~dendritic cell differentiation	3	1.5	0.0101352	CSF2, FLT3, AXL	200	15	19333	19.333	1	0.113506	0.106635
GOTERM_BP_DIRECT	GO:0043518~negative regulation of DNA damage response, signal transduction by p53 class mediator	3	1.5	0.0101352	MDM2, DYRK1A, MIF	200	15	19333	19.333	1	0.113506	0.106635
GOTERM_BP_DIRECT	GO:0016485~protein processing	5	2.5	0.0102047	BACE2, F7, MMP14, ADAM17, CASP2	200	82	19333	5.89421	1	0.113801	0.106912
GOTERM_BP_DIRECT	GO:0008203~cholesterol metabolic process	5	2.5	0.010637	SQLE, EBP, CYP11B2, GBA2, PPARD	200	83	19333	5.82319	1	0.118124	0.110974
GOTERM_BP_DIRECT	GO:0032722~positive regulation of chemokine production	4	2	0.0110988	ADAM17, F2RL1, HMOX1, HIF1A	200	45	19333	8.59244	1	0.122225	0.114826
GOTERM_BP_DIRECT	GO:0014065~phosphatidylinositol 3-kinase signaling	4	2	0.0110988	AKT1, PIK3R1, PIK3CG, PPARD	200	45	19333	8.59244	1	0.122225	0.114826
GOTERM_BP_DIRECT	GO:0090399~replicative senescence	3	1.5	0.0115053	CHEK2, CHEK1, SERPINE1	200	16	19333	18.1247	1	0.124625	0.11708
GOTERM_BP_DIRECT	GO:0071383~cellular response to steroid hormone stimulus	3	1.5	0.0115053	AR, ATP1A1, NR3C1	200	16	19333	18.1247	1	0.124625	0.11708
GOTERM_BP_DIRECT	GO:1904385~cellular response to angiotensin	3	1.5	0.0115053	PRKCD, PTPN11, NFE2L2	200	16	19333	18.1247	1	0.124625	0.11708
GOTERM_BP_DIRECT	GO:0034374~low-density lipoprotein particle remodeling	3	1.5	0.0115053	PLA2G2A, AGTR1, PLA2G5	200	16	19333	18.1247	1	0.124625	0.11708
GOTERM_BP_DIRECT	GO:0048143~astrocyte activation	3	1.5	0.0129517	BACE2, C5AR1, MAPT	200	17	19333	17.0585	1	0.137181	0.128877
GOTERM_BP_DIRECT	GO:0050995~negative regulation of lipid catabolic process	3	1.5	0.0129517	ALK, ADORA1, ADRA2A	200	17	19333	17.0585	1	0.137181	0.128877
GOTERM_BP_DIRECT	GO:0071380~cellular response to prostaglandin E stimulus	3	1.5	0.0129517	PTGER4, PTGER2, AKT1	200	17	19333	17.0585	1	0.137181	0.128877
GOTERM_BP_DIRECT	GO:0045598~regulation of fat cell differentiation	3	1.5	0.0129517	ALOX5, RORC, PPARD	200	17	19333	17.0585	1	0.137181	0.128877
GOTERM_BP_DIRECT	GO:0030278~regulation of ossification	3	1.5	0.0129517	ESRRA, PTGER4, MAPK1	200	17	19333	17.0585	1	0.137181	0.128877
GOTERM_BP_DIRECT	GO:0007613~memory	5	2.5	0.0129759	NQO2, OXTR, CNR1, MAPT, PTGS2	200	88	19333	5.49233	1	0.137181	0.128877
GOTERM_BP_DIRECT	GO:0048538~thymus development	4	2	0.0132283	MAP2K2, BCL2, MAPK1, RAF1	200	48	19333	8.05542	1	0.139292	0.13086
GOTERM_BP_DIRECT	GO:0030183~B cell differentiation	5	2.5	0.0134799	ADAM17, SYK, FLT3, KIT, PIK3R1	200	89	19333	5.43062	1	0.141378	0.13282
GOTERM_BP_DIRECT	GO:0045429~positive regulation of nitric oxide biosynthetic process	4	2	0.0139862	HSP90AA1, AKT1, OPRM1, PTGS2	200	49	19333	7.89102	1	0.146109	0.137264
GOTERM_BP_DIRECT	GO:0016126~sterol biosynthetic process	3	1.5	0.0144729	SQLE, EBP, DHCR7	200	18	19333	16.1108	1	0.149422	0.140376
GOTERM_BP_DIRECT	GO:0006940~regulation of smooth muscle contraction	3	1.5	0.0144729	ADRB2, ADRA2C, ADRA2A	200	18	19333	16.1108	1	0.149422	0.140376
GOTERM_BP_DIRECT	GO:0035162~embryonic hemopoiesis	3	1.5	0.0144729	KIT, KDR, HIF1A	200	18	19333	16.1108	1	0.149422	0.140376
GOTERM_BP_DIRECT	GO:0071222~cellular response to lipopolysaccharide	7	3.5	0.0149266	SLC7A5, CSF2, AXL, GSTP1, SERPINE1, NR1H4, PPARD	200	193	19333	3.50598	1	0.153506	0.144213
GOTERM_BP_DIRECT	GO:0030307~positive regulation of cell growth	5	2.5	0.0150659	MMP14, ADAM17, CSNK2A1, BCL2, AKT1	200	92	19333	5.25353	1	0.153742	0.144435
GOTERM_BP_DIRECT	GO:0019722~calcium-mediated signaling	5	2.5	0.0150659	CCR1, CHRM3, SYK, AGTR1, ADA	200	92	19333	5.25353	1	0.153742	0.144435
GOTERM_BP_DIRECT	GO:0050890~cognition	4	2	0.0155748	HRH3, CHRNA4, C5AR1, ADORA1	200	51	19333	7.58157	1	0.158324	0.148739
GOTERM_BP_DIRECT	GO:2000811~negative regulation of anoikis	3	1.5	0.0160672	BCL2, PTK2, MCL1	200	19	19333	15.2629	1	0.159119	0.149486
GOTERM_BP_DIRECT	GO:0010759~positive regulation of macrophage chemotaxis	3	1.5	0.0160672	C5AR1, MAPK1, PTK2	200	19	19333	15.2629	1	0.159119	0.149486
GOTERM_BP_DIRECT	GO:2000573~positive regulation of DNA biosynthetic process	3	1.5	0.0160672	CYP1B1, NOX4, VEGFA	200	19	19333	15.2629	1	0.159119	0.149486
GOTERM_BP_DIRECT	GO:0021954~central nervous system neuron development	3	1.5	0.0160672	HPRT1, MAPT, GBA2	200	19	19333	15.2629	1	0.159119	0.149486
GOTERM_BP_DIRECT	GO:0030224~monocyte differentiation	3	1.5	0.0160672	JUN, CSF2, VEGFA	200	19	19333	15.2629	1	0.159119	0.149486
GOTERM_BP_DIRECT	GO:0010039~response to iron ion	3	1.5	0.0160672	MDM2, BCL2, HIF1A	200	19	19333	15.2629	1	0.159119	0.149486
GOTERM_BP_DIRECT	GO:0007268~chemical synaptic transmission	8	4	0.0160745	CHRM3, HRH3, CHRNA4, MAPK1, GRIK1, HTR3A, GRIK2, SNCA	200	253	19333	3.0566	1	0.159119	0.149486
GOTERM_BP_DIRECT	GO:1902895~positive regulation of pri-miRNA transcription from RNA polymerase II promoter	4	2	0.0164056	AR, JUN, NR3C1, HIF1A	200	52	19333	7.43577	1	0.161791	0.151997
GOTERM_BP_DIRECT	GO:0009755~hormone-mediated signaling pathway	4	2	0.0172609	THRA, PTPN11, PPARA, PPARD	200	53	19333	7.29547	1	0.169593	0.159327
GOTERM_BP_DIRECT	GO:0071356~cellular response to tumor necrosis factor	6	3	0.0176652	FABP4, CYP1B1, MAPK1, AKT1, RORA, NFE2L2	200	146	19333	3.97253	1	0.171677	0.161285
GOTERM_BP_DIRECT	GO:0060716~labyrinthine layer blood vessel development	3	1.5	0.0177329	MAPK1, AKT1, PLG	200	20	19333	14.4998	1	0.171677	0.161285
GOTERM_BP_DIRECT	GO:0009116~nucleoside metabolic process	3	1.5	0.0177329	MTAP, PNP, UPP1	200	20	19333	14.4998	1	0.171677	0.161285
GOTERM_BP_DIRECT	GO:0071375~cellular response to peptide hormone stimulus	3	1.5	0.0177329	CYP11B2, MDM2, FYN	200	20	19333	14.4998	1	0.171677	0.161285
GOTERM_BP_DIRECT	GO:0043280~positive regulation of cysteine-type endopeptidase activity involved in apoptotic process	4	2	0.0181407	SYK, DAPK1, F2R, CTSD	200	54	19333	7.16037	1	0.172467	0.162026
GOTERM_BP_DIRECT	GO:0043124~negative regulation of I-kappaB kinase/NF-kappaB signaling	4	2	0.0181407	STAT1, GSTP1, NR1H4, RORA	200	54	19333	7.16037	1	0.172467	0.162026
GOTERM_BP_DIRECT	GO:0034605~cellular response to heat	4	2	0.0181407	HSP90AA1, HMOX1, MAPT, PTGS2	200	54	19333	7.16037	1	0.172467	0.162026
GOTERM_BP_DIRECT	GO:0007188~adenylate cyclase-modulating G-protein coupled receptor signaling pathway	4	2	0.0181407	PTGER4, ADRB3, CNR1, ADRB2	200	54	19333	7.16037	1	0.172467	0.162026
GOTERM_BP_DIRECT	GO:0030282~bone mineralization	4	2	0.0181407	ALOX15, ALPL, PTGS2, HIF1A	200	54	19333	7.16037	1	0.172467	0.162026
GOTERM_BP_DIRECT	GO:0007193~adenylate cyclase-inhibiting G-protein coupled receptor signaling pathway	4	2	0.019045	EDNRA, GABBR1, ADORA1, ADRA2A	200	55	19333	7.03018	1	0.179132	0.168288
GOTERM_BP_DIRECT	GO:0060348~bone development	4	2	0.019045	PTGER4, SRD5A2, SRD5A1, HSD17B1	200	55	19333	7.03018	1	0.179132	0.168288
GOTERM_BP_DIRECT	GO:0031334~positive regulation of protein complex assembly	4	2	0.019045	GSK3B, SYK, MMP3, VEGFA	200	55	19333	7.03018	1	0.179132	0.168288
GOTERM_BP_DIRECT	GO:0002042~cell migration involved in sprouting angiogenesis	3	1.5	0.0194683	KDR, AKT1, VEGFA	200	21	19333	13.8093	1	0.182464	0.171418
GOTERM_BP_DIRECT	GO:1902943~positive regulation of voltage-gated chloride channel activity	2	1	0.0204811	PTAFR, CFTR	200	2	19333	96.665	1	0.18475	0.173565
GOTERM_BP_DIRECT	GO:0006725~cellular aromatic compound metabolic process	2	1	0.0204811	SQLE, CYP1B1	200	2	19333	96.665	1	0.18475	0.173565
GOTERM_BP_DIRECT	GO:0070473~negative regulation of uterine smooth muscle contraction	2	1	0.0204811	ADRA2C, ADRA2A	200	2	19333	96.665	1	0.18475	0.173565
GOTERM_BP_DIRECT	GO:0043101~purine-containing compound salvage	2	1	0.0204811	PNP, ADA	200	2	19333	96.665	1	0.18475	0.173565
GOTERM_BP_DIRECT	GO:0042323~negative regulation of circadian sleep/wake cycle, non-REM sleep	2	1	0.0204811	ADORA1, ADA	200	2	19333	96.665	1	0.18475	0.173565
GOTERM_BP_DIRECT	GO:0036269~swimming behavior	2	1	0.0204811	ALK, IDO1	200	2	19333	96.665	1	0.18475	0.173565
GOTERM_BP_DIRECT	GO:0033277~abortive mitotic cell cycle	2	1	0.0204811	PTPN6, PTPN11	200	2	19333	96.665	1	0.18475	0.173565
GOTERM_BP_DIRECT	GO:0070256~negative regulation of mucus secretion	2	1	0.0204811	ADORA1, ADA	200	2	19333	96.665	1	0.18475	0.173565
GOTERM_BP_DIRECT	GO:0019322~pentose biosynthetic process	2	1	0.0204811	G6PD, PGD	200	2	19333	96.665	1	0.18475	0.173565
GOTERM_BP_DIRECT	GO:0001997~positive regulation of the force of heart contraction by epinephrine-norepinephrine	2	1	0.0204811	ADRB1, ADRA1A	200	2	19333	96.665	1	0.18475	0.173565
GOTERM_BP_DIRECT	GO:0043103~hypoxanthine salvage	2	1	0.0204811	HPRT1, ADA	200	2	19333	96.665	1	0.18475	0.173565
GOTERM_BP_DIRECT	GO:0006809~nitric oxide biosynthetic process	3	1.5	0.0212719	CYP1B1, AKT1, RORA	200	22	19333	13.1816	1	0.188663	0.177242
GOTERM_BP_DIRECT	GO:0038083~peptidyl-tyrosine autophosphorylation	3	1.5	0.0212719	ALK, DYRK1A, KDR	200	22	19333	13.1816	1	0.188663	0.177242
GOTERM_BP_DIRECT	GO:0006977~DNA damage response, signal transduction by p53 class mediator resulting in cell cycle arrest	3	1.5	0.0212719	CHEK2, MDM2, CASP2	200	22	19333	13.1816	1	0.188663	0.177242
GOTERM_BP_DIRECT	GO:1903076~regulation of protein localization to plasma membrane	3	1.5	0.0212719	AR, MMP14, PIK3R1	200	22	19333	13.1816	1	0.188663	0.177242
GOTERM_BP_DIRECT	GO:1903589~positive regulation of blood vessel endothelial cell proliferation involved in sprouting angiogenesis	3	1.5	0.0212719	AGTR1, HMOX1, VEGFA	200	22	19333	13.1816	1	0.188663	0.177242
GOTERM_BP_DIRECT	GO:0000278~mitotic cell cycle	6	3	0.0216868	EDNRA, PTPN6, NEK2, AURKB, CDC25B, AURKA	200	154	19333	3.76617	1	0.1917	0.180095
GOTERM_BP_DIRECT	GO:0042060~wound healing	5	2.5	0.0218657	ALOX15, OPRM1, RAF1, PPARA, PPARD	200	103	19333	4.69248	1	0.192637	0.180975
GOTERM_BP_DIRECT	GO:0032755~positive regulation of interleukin-6 production	5	2.5	0.0225628	SYK, F2R, PTAFR, F2RL1, PTPN11	200	104	19333	4.64736	1	0.198118	0.186125
GOTERM_BP_DIRECT	GO:0071363~cellular response to growth factor stimulus	4	2	0.0229085	DTYMK, SRD5A1, MDM2, HTR3A	200	59	19333	6.55356	1	0.199825	0.187728
GOTERM_BP_DIRECT	GO:0051289~protein homotetramerization	4	2	0.0229085	TRPA1, HPRT1, TK1, ACACB	200	59	19333	6.55356	1	0.199825	0.187728
GOTERM_BP_DIRECT	GO:0043303~mast cell degranulation	3	1.5	0.0231422	SYK, KIT, PIK3CG	200	23	19333	12.6085	1	0.199885	0.187784
GOTERM_BP_DIRECT	GO:0038095~Fc-epsilon receptor signaling pathway	3	1.5	0.0231422	SYK, PRKCQ, VAV1	200	23	19333	12.6085	1	0.199885	0.187784
GOTERM_BP_DIRECT	GO:0035855~megakaryocyte development	3	1.5	0.0231422	KIT, PTPN6, PTPN11	200	23	19333	12.6085	1	0.199885	0.187784
GOTERM_BP_DIRECT	GO:0000122~negative regulation of transcription from RNA polymerase II promoter	18	9	0.0234672	JUN, DNMT1, PARP1, THRA, STAT1, VDR, RORC, NR1H4, NR3C1, ESR2, AURKB, VEGFA, MMP12, AR, MDM2, PPARA, PPARD, SNCA	200	973	19333	1.78825	1	0.202032	0.189801
GOTERM_BP_DIRECT	GO:0046835~carbohydrate phosphorylation	3	1.5	0.0250775	PFKFB3, HK2, HK1	200	24	19333	12.0831	1	0.213806	0.200862
GOTERM_BP_DIRECT	GO:0010906~regulation of glucose metabolic process	3	1.5	0.0250775	RORC, RORA, ACACB	200	24	19333	12.0831	1	0.213806	0.200862
GOTERM_BP_DIRECT	GO:0014911~positive regulation of smooth muscle cell migration	3	1.5	0.0250775	BCL2, CYP1B1, NOX4	200	24	19333	12.0831	1	0.213806	0.200862
GOTERM_BP_DIRECT	GO:0032760~positive regulation of tumor necrosis factor production	5	2.5	0.025486	SYK, PTAFR, PTPN11, MIF, PIK3R1	200	108	19333	4.47523	1	0.21659	0.203478
GOTERM_BP_DIRECT	GO:0006974~cellular response to DNA damage stimulus	8	4	0.0256284	TOP2A, PARP1, CHEK2, CHEK1, BCL2, CASP2, MAPK1, AKT1	200	279	19333	2.77176	1	0.217102	0.20396
GOTERM_BP_DIRECT	GO:0007612~learning	4	2	0.0260646	BCHE, JUN, FYN, PTGS2	200	62	19333	6.23645	1	0.220091	0.206768
GOTERM_BP_DIRECT	GO:0030225~macrophage differentiation	3	1.5	0.0270763	CSF2, PARP1, VEGFA	200	25	19333	11.5998	1	0.226464	0.212755
GOTERM_BP_DIRECT	GO:0007569~cell aging	3	1.5	0.0270763	BCL2, CDK1, NOX4	200	25	19333	11.5998	1	0.226464	0.212755
GOTERM_BP_DIRECT	GO:0032094~response to food	3	1.5	0.0270763	G6PD, AKT1, OPRM1	200	25	19333	11.5998	1	0.226464	0.212755
GOTERM_BP_DIRECT	GO:0006874~cellular calcium ion homeostasis	5	2.5	0.0278212	CCR1, EDNRA, TRPA1, VDR, GRIK2	200	111	19333	4.35428	1	0.23196	0.217918
GOTERM_BP_DIRECT	GO:1901215~negative regulation of neuron death	4	2	0.0282915	GSK3B, AKT1, PPARA, SNCA	200	64	19333	6.04156	1	0.23514	0.220905
GOTERM_BP_DIRECT	GO:0032740~positive regulation of interleukin-17 production	3	1.5	0.0291372	SLC7A5, NR1H4, PRKCQ	200	26	19333	11.1537	1	0.239905	0.225382
GOTERM_BP_DIRECT	GO:0071542~dopaminergic neuron differentiation	3	1.5	0.0291372	HPRT1, HIF1A, VEGFA	200	26	19333	11.1537	1	0.239905	0.225382
GOTERM_BP_DIRECT	GO:0001935~endothelial cell proliferation	3	1.5	0.0291372	ERN1, MMP14, HMOX1	200	26	19333	11.1537	1	0.239905	0.225382
GOTERM_BP_DIRECT	GO:0032757~positive regulation of interleukin-8 production	4	2	0.0294418	SYK, F2R, SERPINE1, F2RL1	200	65	19333	5.94862	1	0.24166	0.227031
GOTERM_BP_DIRECT	GO:1905039~carboxylic acid transmembrane transport	2	1	0.0305646	ABCC1, ABCB1	200	3	19333	64.4433	1	0.24521	0.230366
GOTERM_BP_DIRECT	GO:0036315~cellular response to sterol	2	1	0.0305646	RORC, RORA	200	3	19333	64.4433	1	0.24521	0.230366
GOTERM_BP_DIRECT	GO:0006157~deoxyadenosine catabolic process	2	1	0.0305646	PNP, ADA	200	3	19333	64.4433	1	0.24521	0.230366
GOTERM_BP_DIRECT	GO:0046074~dTMP catabolic process	2	1	0.0305646	UPP1, TYMP	200	3	19333	64.4433	1	0.24521	0.230366
GOTERM_BP_DIRECT	GO:0043988~histone H3-S28 phosphorylation	2	1	0.0305646	RPS6KA5, AURKB	200	3	19333	64.4433	1	0.24521	0.230366
GOTERM_BP_DIRECT	GO:0099553~trans-synaptic signaling by endocannabinoid, modulating synaptic transmission	2	1	0.0305646	CNR1, F2R	200	3	19333	64.4433	1	0.24521	0.230366
GOTERM_BP_DIRECT	GO:0060748~tertiary branching involved in mammary gland duct morphogenesis	2	1	0.0305646	AR, PGR	200	3	19333	64.4433	1	0.24521	0.230366
GOTERM_BP_DIRECT	GO:0030097~hemopoiesis	4	2	0.0306165	EBP, MELK, FLT3, KIT	200	66	19333	5.85848	1	0.24521	0.230366
GOTERM_BP_DIRECT	GO:0071385~cellular response to glucocorticoid stimulus	3	1.5	0.0312586	FLT3, GSTP1, NR3C1	200	27	19333	10.7406	1	0.248098	0.233079
GOTERM_BP_DIRECT	GO:0032753~positive regulation of interleukin-4 production	3	1.5	0.0312586	SLC7A5, SYK, PRKCQ	200	27	19333	10.7406	1	0.248098	0.233079
GOTERM_BP_DIRECT	GO:1990000~amyloid fibril formation	3	1.5	0.0312586	MDM2, MAPT, SNCA	200	27	19333	10.7406	1	0.248098	0.233079
GOTERM_BP_DIRECT	GO:0035690~cellular response to drug	4	2	0.0318155	KCNH2, HSPA5, CHEK2, NFE2L2	200	67	19333	5.77104	1	0.25101	0.235815
GOTERM_BP_DIRECT	GO:0009612~response to mechanical stimulus	4	2	0.0318155	PTGER4, MMP14, JUN, STAT1	200	67	19333	5.77104	1	0.25101	0.235815
GOTERM_BP_DIRECT	GO:0051894~positive regulation of focal adhesion assembly	3	1.5	0.0334392	KDR, PTPN11, VEGFA	200	28	19333	10.357	1	0.259941	0.244204
GOTERM_BP_DIRECT	GO:0010259~multicellular organism aging	3	1.5	0.0334392	EDNRA, ALPL, ADRA1A	200	28	19333	10.357	1	0.259941	0.244204
GOTERM_BP_DIRECT	GO:2001243~negative regulation of intrinsic apoptotic signaling pathway	3	1.5	0.0334392	BCL2, AKT1, MCL1	200	28	19333	10.357	1	0.259941	0.244204
GOTERM_BP_DIRECT	GO:0046686~response to cadmium ion	3	1.5	0.0334392	DTYMK, KIT, CDK1	200	28	19333	10.357	1	0.259941	0.244204
GOTERM_BP_DIRECT	GO:0014850~response to muscle activity	3	1.5	0.0334392	SLC7A5, SRD5A1, HIF1A	200	28	19333	10.357	1	0.259941	0.244204
GOTERM_BP_DIRECT	GO:0060078~regulation of postsynaptic membrane potential	3	1.5	0.0356774	GABBR1, GRIK1, ADRB1	200	29	19333	9.99983	1	0.271745	0.255294
GOTERM_BP_DIRECT	GO:0051928~positive regulation of calcium ion transport	3	1.5	0.0356774	CCR1, F2R, FFAR1	200	29	19333	9.99983	1	0.271745	0.255294
GOTERM_BP_DIRECT	GO:0010971~positive regulation of G2/M transition of mitotic cell cycle	3	1.5	0.0356774	CDK1, CDC25A, CDC25B	200	29	19333	9.99983	1	0.271745	0.255294
GOTERM_BP_DIRECT	GO:0070372~regulation of ERK1 and ERK2 cascade	3	1.5	0.0356774	SYK, GSTP1, PTPN6	200	29	19333	9.99983	1	0.271745	0.255294
GOTERM_BP_DIRECT	GO:0010804~negative regulation of tumor necrosis factor-mediated signaling pathway	3	1.5	0.0356774	GSTP1, NR1H4, F2RL1	200	29	19333	9.99983	1	0.271745	0.255294
GOTERM_BP_DIRECT	GO:0042755~eating behavior	3	1.5	0.0356774	OXTR, ADRB3, OPRM1	200	29	19333	9.99983	1	0.271745	0.255294
GOTERM_BP_DIRECT	GO:0048873~homeostasis of number of cells within a tissue	3	1.5	0.0356774	F2R, BCL2, PTPN11	200	29	19333	9.99983	1	0.271745	0.255294
GOTERM_BP_DIRECT	GO:0045776~negative regulation of blood pressure	3	1.5	0.037972	CNR1, PTAFR, PPARA	200	30	19333	9.6665	1	0.283492	0.26633
GOTERM_BP_DIRECT	GO:0032870~cellular response to hormone stimulus	3	1.5	0.037972	CYP11B2, ADRA2A, PGF	200	30	19333	9.6665	1	0.283492	0.26633
GOTERM_BP_DIRECT	GO:0007202~activation of phospholipase C activity	3	1.5	0.037972	EDNRA, C5AR1, ADRA1A	200	30	19333	9.6665	1	0.283492	0.26633
GOTERM_BP_DIRECT	GO:0006935~chemotaxis	5	2.5	0.0384065	CCR1, C5AR1, PTAFR, MAPK1, TYMP	200	123	19333	3.92947	1	0.283492	0.26633
GOTERM_BP_DIRECT	GO:0021766~hippocampus development	4	2	0.039518	ALK, GSK3B, SRD5A2, SRD5A1	200	73	19333	5.29671	1	0.283492	0.26633
GOTERM_BP_DIRECT	GO:0000187~activation of MAPK activity	4	2	0.039518	ALK, MAP2K2, KIT, C5AR1	200	73	19333	5.29671	1	0.283492	0.26633
GOTERM_BP_DIRECT	GO:0015908~fatty acid transport	3	1.5	0.0403214	FABP4, FABP5, PPARD	200	31	19333	9.35468	1	0.283492	0.26633
GOTERM_BP_DIRECT	GO:0043278~response to morphine	3	1.5	0.0403214	CNR1, MDM2, ADA	200	31	19333	9.35468	1	0.283492	0.26633
GOTERM_BP_DIRECT	GO:0042327~positive regulation of phosphorylation	3	1.5	0.0403214	AR, MIF, VEGFA	200	31	19333	9.35468	1	0.283492	0.26633
GOTERM_BP_DIRECT	GO:0006366~transcription from RNA polymerase II promoter	7	3.5	0.040411	AR, JUN, THRA, PARP1, NR1H4, ADRB2, PIK3R1	200	244	19333	2.77318	1	0.283492	0.26633
GOTERM_BP_DIRECT	GO:0033490~cholesterol biosynthetic process via lathosterol	2	1	0.0405449	EBP, DHCR7	200	4	19333	48.3325	1	0.283492	0.26633
GOTERM_BP_DIRECT	GO:0002906~negative regulation of mature B cell apoptotic process	2	1	0.0405449	MIF, ADA	200	4	19333	48.3325	1	0.283492	0.26633
GOTERM_BP_DIRECT	GO:0032079~positive regulation of endodeoxyribonuclease activity	2	1	0.0405449	PRKCD, AKT1	200	4	19333	48.3325	1	0.283492	0.26633
GOTERM_BP_DIRECT	GO:0001554~luteolysis	2	1	0.0405449	HSPA5, CASP2	200	4	19333	48.3325	1	0.283492	0.26633
GOTERM_BP_DIRECT	GO:0072539~T-helper 17 cell differentiation	2	1	0.0405449	RORC, RORA	200	4	19333	48.3325	1	0.283492	0.26633
GOTERM_BP_DIRECT	GO:0001821~histamine secretion	2	1	0.0405449	CSF2, ADA	200	4	19333	48.3325	1	0.283492	0.26633
GOTERM_BP_DIRECT	GO:1903926~cellular response to bisphenol A	2	1	0.0405449	DNMT1, CHEK2	200	4	19333	48.3325	1	0.283492	0.26633
GOTERM_BP_DIRECT	GO:0009051~pentose-phosphate shunt, oxidative branch	2	1	0.0405449	G6PD, PGD	200	4	19333	48.3325	1	0.283492	0.26633
GOTERM_BP_DIRECT	GO:0045986~negative regulation of smooth muscle contraction	2	1	0.0405449	ADRB2, PTGS2	200	4	19333	48.3325	1	0.283492	0.26633
GOTERM_BP_DIRECT	GO:0090170~regulation of Golgi inheritance	2	1	0.0405449	MAP2K2, MAPK1	200	4	19333	48.3325	1	0.283492	0.26633
GOTERM_BP_DIRECT	GO:0050955~thermoception	2	1	0.0405449	TRPA1, ADRA2A	200	4	19333	48.3325	1	0.283492	0.26633
GOTERM_BP_DIRECT	GO:0042093~T-helper cell differentiation	2	1	0.0405449	PTGER4, RORC	200	4	19333	48.3325	1	0.283492	0.26633
GOTERM_BP_DIRECT	GO:0046059~dAMP catabolic process	2	1	0.0405449	PNP, ADA	200	4	19333	48.3325	1	0.283492	0.26633
GOTERM_BP_DIRECT	GO:0001996~positive regulation of heart rate by epinephrine-norepinephrine	2	1	0.0405449	ADRB1, ADRA1A	200	4	19333	48.3325	1	0.283492	0.26633
GOTERM_BP_DIRECT	GO:1901687~glutathione derivative biosynthetic process	2	1	0.0405449	GSTM1, GSTP1	200	4	19333	48.3325	1	0.283492	0.26633
GOTERM_BP_DIRECT	GO:0033489~cholesterol biosynthetic process via desmosterol	2	1	0.0405449	EBP, DHCR7	200	4	19333	48.3325	1	0.283492	0.26633
GOTERM_BP_DIRECT	GO:0018916~nitrobenzene metabolic process	2	1	0.0405449	GSTM2, GSTM1	200	4	19333	48.3325	1	0.283492	0.26633
GOTERM_BP_DIRECT	GO:0019218~regulation of steroid metabolic process	2	1	0.0405449	RORC, RORA	200	4	19333	48.3325	1	0.283492	0.26633
GOTERM_BP_DIRECT	GO:0032765~positive regulation of mast cell cytokine production	2	1	0.0405449	SYK, KIT	200	4	19333	48.3325	1	0.283492	0.26633
GOTERM_BP_DIRECT	GO:0006235~dTTP biosynthetic process	2	1	0.0405449	DTYMK, TYMS	200	4	19333	48.3325	1	0.283492	0.26633
GOTERM_BP_DIRECT	GO:0038127~ERBB signaling pathway	2	1	0.0405449	MAPK1, PTPN11	200	4	19333	48.3325	1	0.283492	0.26633
GOTERM_BP_DIRECT	GO:0002244~hematopoietic progenitor cell differentiation	4	2	0.0422768	TOP2A, KIT, KDR, PTPN6	200	75	19333	5.15547	1	0.294822	0.276975
GOTERM_BP_DIRECT	GO:0001569~branching involved in blood vessel morphogenesis	3	1.5	0.0427244	EDNRA, KDR, VEGFA	200	32	19333	9.06234	1	0.294832	0.276983
GOTERM_BP_DIRECT	GO:0043552~positive regulation of phosphatidylinositol 3-kinase activity	3	1.5	0.0427244	FLT3, KIT, PTK2	200	32	19333	9.06234	1	0.294832	0.276983
GOTERM_BP_DIRECT	GO:0016239~positive regulation of macroautophagy	3	1.5	0.0427244	KDR, HMOX1, HIF1A	200	32	19333	9.06234	1	0.294832	0.276983
GOTERM_BP_DIRECT	GO:0043392~negative regulation of DNA binding	3	1.5	0.0427244	JUN, HMOX1, NEK2	200	32	19333	9.06234	1	0.294832	0.276983
GOTERM_BP_DIRECT	GO:0000165~MAPK cascade	5	2.5	0.0434103	AR, MAP2K2, PTPN6, RAF1, ADRA1A	200	128	19333	3.77598	1	0.298785	0.280697
GOTERM_BP_DIRECT	GO:0051301~cell division	9	4.5	0.0451531	CHEK2, NEK6, CDK1, NEK2, NR3C1, CDC25A, AURKB, CDC25B, AURKA	200	383	19333	2.2715	1	0.309973	0.291208
GOTERM_BP_DIRECT	GO:0032720~negative regulation of tumor necrosis factor production	4	2	0.0465916	AXL, GSTP1, NR1H4, PTPN6	200	78	19333	4.95718	1	0.31902	0.299707
GOTERM_BP_DIRECT	GO:0051482~positive regulation of cytosolic calcium ion concentration involved in phospholipase C-activating G-protein coupled signaling pathway	3	1.5	0.0476856	F2R, AGTR1, F2RL1	200	34	19333	8.52926	1	0.325666	0.305951
GOTERM_BP_DIRECT	GO:0043123~positive regulation of I-kappaB kinase/NF-kappaB signaling	6	3	0.0487368	NEK6, F2R, F2RL1, HMOX1, FYN, GAPDH	200	192	19333	3.02078	1	0.327439	0.307617

## Sheet: CC
Table S2: Cellular Components
Category	Term	Count	%	PValue	Genes	List Total	Pop Hits	Pop Total	Fold Enrichment	Bonferroni	Benjamini	FDR
GOTERM_CC_DIRECT	GO:0005886~plasma membrane	98	49	2.61042e-12	CHRM3, OXTR, SERPINE1, GBA2, EDNRA, ADORA3, ADORA1, KDR, AKT1, KCNH2, PRKCH, CSNK2A1, DAPK1, F2R, PRKCD, PRKCA, MIF, ACLY, AR, ADAM17, MELK, AGTR1, PRKCQ, RAF1, IL6ST, CFTR, ABCG2, PTGFR, SLC22A6, ABCB1, CHRNA4, GLO1, C5AR1, ALOX15, ADRB1, ADRB2, PIK3R1, PLA2G5, HRH3, GRK6, NAALAD2, CCR1, JUN, HSPA5, PTK2, TDP1, MDM2, NOX4, ALPL, ADA, NFE2L2, ALK, GSK3B, FLT3, ADK, GRIK1, GRIK2, ADRA1A, HK2, PTPR…	200	5310	20580	1.8991	8.04024e-10	8.0401e-10	7.07425e-10
GOTERM_CC_DIRECT	GO:0005887~integral component of plasma membrane	43	21.5	6.27432e-11	ALK, PTGFR, CHRM3, SLC22A6, OXTR, FLT3, CHRNA4, PTGER2, C5AR1, PTAFR, GRIK1, ADRB1, GRIK2, ADRB2, ADRA1A, PTPRF, EDNRA, EBP, HRH3, CNR1, ADORA3, ADORA1, KDR, FFAR1, CCR1, KCNH2, ABCC1, GABBR1, TRPA1, F2R, HTR3A, OPRM1, ADRA2C, ADRA2A, ADAM17, MMP14, ADRB3, AXL, KIT, AGTR1, F2RL1, SLC29A1, CFTR	200	1426	20580	3.10288	1.93249e-08	9.66245e-09	8.5017e-09
GOTERM_CC_DIRECT	GO:0005829~cytosol	96	48	1.96616e-10	GSK3B, THRA, FLT3, ADK, AHR, NR3C1, ADRA1A, GBA2, HK2, PIK3CG, HK1, NR3C2, PNP, CA3, CHEK1, CASP2, AKT1, NEK2, TK1, UPP1, ACP1, G6PD, HSP90AA1, PRKCH, MAP2K2, PARP1, CSNK2A1, SYK, SIGMAR1, PRKCD, PRKCA, MIF, PGD, CDC25A, VAV1, CDC25B, ACLY, SLC7A5, AR, MTAP, ADAM17, MMP14, PRKCQ, PGR, MAPT, HPRT1, PABPC1, RAF1, GAPDH, CFTR, MGLL, IDO1, DTYMK, AHCY, PFKFB3, MAOA, GSTP1, GLO1, ALOX15, PIK3R1, TYMS,…	200	5520	20580	1.78957	6.05578e-08	2.01859e-08	1.7761e-08
GOTERM_CC_DIRECT	GO:0032991~macromolecular complex	28	14	1.03479e-09	ALK, TOP2A, SLC22A6, AHR, ATP1A1, PIK3R1, NR3C1, PTGS2, HIF1A, CHEK1, AKT1, MAPK1, NEK2, SNCA, HSP90AA1, SYK, PARP1, HSPA5, STAT1, NEK6, PTPN11, AR, RBP4, BCL2, MDM2, PTPN6, PKN1, CFTR	200	703	20580	4.09844	3.18715e-07	7.96787e-08	7.01069e-08
GOTERM_CC_DIRECT	GO:0005741~mitochondrial outer membrane	13	6.5	7.02263e-07	MAOB, MAOA, PLA2G2A, ACACB, HK2, HK1, CNR1, BCL2, HMOX1, PGR, RAF1, MCL1, SNCA	200	203	20580	6.58966	0.000216274	3.77383e-05	3.32048e-05
GOTERM_CC_DIRECT	GO:0005737~cytoplasm	87	43.5	7.35161e-07	TOP2A, GSK3B, AHR, NR3C1, ADRA1A, PIK3CG, RPS6KA5, PNP, CA5B, CA3, CHEK2, CHEK1, CASP2, AKT1, NEK2, UPP1, ACP1, G6PD, HSP90AA1, PRKCH, PARP1, SYK, DAPK1, PRKCD, DYRK1A, HTR3A, PRKCA, MIF, ADRA2C, ADRA2A, CDC25A, VAV1, CDC25B, ERN1, MMP12, ACLY, AR, MTAP, ADAM17, MMP14, MELK, PGR, MAPT, HPRT1, PABPC1, RAF1, GAPDH, CFTR, IDO1, PTGFR, DTYMK, GSTP1, GLO1, PIK3R1, TYMS, PTGS2, HIF1A, PTGS1, CNR1, HSD1…	200	5593	20580	1.60063	0.000226404	3.77383e-05	3.32048e-05
GOTERM_CC_DIRECT	GO:0070062~extracellular exosome	46	23	1.06873e-06	ALK, SLC22A6, ABCB1, AHCY, GSTP1, GLO1, SERPINE1, PLG, ATP1A1, KLK2, SERPINA6, PTPRF, PTGS1, PNP, CTSD, ACP1, GSTM2, ABCC1, NQO2, G6PD, HSP90AA1, PRKCH, MMP7, HSPA5, EPHX2, PLA2G2A, PRKCD, AKR1C3, GGH, PRKCA, MIF, PGD, SLC7A5, ACLY, MTAP, RBP4, FABP4, FABP5, AXL, CDK1, ALPL, PTPN6, PABPC1, HPRT1, IL6ST, GAPDH	200	2219	20580	2.13312	0.000329113	4.70239e-05	4.13749e-05
GOTERM_CC_DIRECT	GO:0005789~endoplasmic reticulum membrane	29	14.5	2.99379e-06	CHRM3, FAAH, PTGS2, CYP19A1, NR3C2, PTGS1, HSD11B1, EBP, HSD17B2, CYP1B1, HMOX1, P4HTM, GABBR1, HSPA5, SRD5A2, SRD5A1, PLA2G2A, SIGMAR1, ERN1, SQLE, SCD, TBXAS1, BCL2, CDK1, NOX4, DHCR7, MGLL, CFTR, PTGES	200	1106	20580	2.6981	0.000921663	0.000115261	0.000101415
GOTERM_CC_DIRECT	GO:0005654~nucleoplasm	66	33	4.46248e-06	TOP2A, GSK3B, THRA, ADK, RORC, RORA, AHR, NR3C1, ADRA1A, NR3C2, RPS6KA5, CHEK2, CHEK1, AKT1, NEK2, UPP1, HSP90AA1, KDM2A, PARP1, CSNK2A1, PRKCD, DYRK1A, PRKCA, MIF, CDC25A, CDC25B, ACLY, AR, MTAP, PGR, TOP1, PPARA, MGLL, ABCG2, PPARD, DNMT1, PFKFB3, ABCB1, GLO1, HIF1A, AURKB, AURKA, ALOX5, HMOX1, MAPK1, MCL1, ESRRA, JUN, NQO2, KDM4C, STAT1, VDR, NEK6, NR1H4, PTPN11, ESRRG, ESR2, FABP5, TDP1, BCL2…	200	3960	20580	1.715	0.0013735	0.000152716	0.00013437
GOTERM_CC_DIRECT	GO:0005634~nucleus	88	44	8.54213e-06	TOP2A, GSK3B, THRA, FLT3, ADK, RORC, RORA, AHR, NR3C1, ADRA1A, NR3C2, RPS6KA5, PNP, CHEK2, CHEK1, KDR, CYP1B1, CASP2, AKT1, NEK2, G6PD, HSP90AA1, MAP2K2, PARP1, CSNK2A1, SYK, DAPK1, PRKCD, DYRK1A, PRKCA, PGD, CDC25A, CDC25B, MMP12, AR, MTAP, MMP14, MELK, ADRB3, PGR, MAPT, PABPC1, TOP1, RAF1, PPARA, GAPDH, CFTR, PPARD, DTYMK, DNMT1, AHCY, GSTP1, ADRB2, PIK3R1, TYMS, HIF1A, ACACB, AURKB, AURKA, HMO…	200	6007	20580	1.50744	0.00262753	0.000252128	0.00022184
GOTERM_CC_DIRECT	GO:0043235~receptor complex	12	6	9.81428e-06	ALK, ADRB3, FLT3, VDR, AXL, KIT, NR1H4, KDR, ADRB2, IL6ST, ADRA2A, NR3C2	200	219	20580	5.63836	0.00301825	0.000252128	0.00022184
GOTERM_CC_DIRECT	GO:0005739~mitochondrion	33	16.5	9.82317e-06	GSK3B, DTYMK, MAOB, MAOA, GSTP1, TYMS, NR3C1, ACACB, HK2, HK1, CA5B, CASP2, CYP1B1, AKT1, MAPK1, FYN, MCL1, SNCA, HSP90AA1, MAP2K2, PARP1, HSPA5, PRKCD, PRKCA, PTPN11, ESR2, ERN1, CYP11B2, BCL2, CDK1, NOX4, MAPT, RAF1	200	1451	20580	2.34025	0.00302098	0.000252128	0.00022184
GOTERM_CC_DIRECT	GO:0045121~membrane raft	12	6	3.74827e-05	ADAM17, GABBR1, CNR1, KDR, FYN, MAPT, OPRM1, ATP1A1, IL6ST, CTSD, ABCG2, HK1	200	253	20580	4.88063	0.0114785	0.000888051	0.000781369
GOTERM_CC_DIRECT	GO:0005901~caveola	7	3.5	0.000101595	SLC22A6, F2R, HMOX1, MAPK1, ATP1A1, PTGS2, ADRA1A	200	77	20580	9.35455	0.0308082	0.00223509	0.00196659
GOTERM_CC_DIRECT	GO:0045211~postsynaptic membrane	10	5	0.00015383	CHRM3, GABBR1, CHRNA4, F2R, ADORA1, GRIK1, HTR3A, GRIK2, OPRM1, ADRA1A	200	201	20580	5.1194	0.0462783	0.00315865	0.0027792
GOTERM_CC_DIRECT	GO:0043025~neuronal cell body	14	7	0.000192618	GABBR1, HSP90AA1, SRD5A2, CHRNA4, SRD5A1, HTR3A, ADRA2C, PTPRF, ADRA2A, ADORA1, MAPT, IL6ST, ADA, SNCA	200	411	20580	3.50511	0.0576062	0.00370789	0.00326247
GOTERM_CC_DIRECT	GO:1904813~ficolin-1-rich granule lumen	8	4	0.000206206	ACLY, HSP90AA1, PNP, ALOX5, GSTP1, MAPK1, MIF, CTSD	200	124	20580	6.63871	0.0615428	0.00373597	0.00328717
GOTERM_CC_DIRECT	GO:0099056~integral component of presynaptic membrane	6	3	0.00024303	CHRM3, CNR1, ADORA1, HTR3A, OPRM1, ADRA1A	200	58	20580	10.6448	0.0721289	0.00415852	0.00365896
GOTERM_CC_DIRECT	GO:0016020~membrane	57	28.5	0.0004856	NR3C1, GBA2, HK2, PIK3CG, CASP2, ABCC1, G6PD, HSP90AA1, PARP1, SIGMAR1, PRKCD, PRKCA, PGF, ACLY, SLC7A5, BACE2, ADAM17, MELK, AGTR1, MAPT, PABPC1, SLC29A1, IL6ST, GAPDH, CFTR, MGLL, PTGES, ABCG2, PTGER4, ABCB1, CHRNA4, PTAFR, ALOX15, ADRB2, PIK3R1, ATP1A1, CYP19A1, HSD11B1, FUT7, GRK6, NAALAD2, HMOX1, MCL1, SNCA, CA12, BCHE, HSPA5, VEGFA, SQLE, SCD, BCL2, CDK1, NOX4, ALPL, PTPN6, DHCR7, ADA	200	3789	20580	1.54798	0.138949	0.00767352	0.0067517
GOTERM_CC_DIRECT	GO:0098978~glutamatergic synapse	14	7	0.00049828	CHRM3, GSK3B, GABBR1, DAPK1, PLG, HTR3A, GRIK2, ADRA2C, ADRA1A, ADRA2A, AURKA, CNR1, AKT1, FYN	200	454	20580	3.17313	0.142307	0.00767352	0.0067517
GOTERM_CC_DIRECT	GO:0042470~melanosome	7	3.5	0.000524192	MMP14, HSP90AA1, AHCY, HSPA5, GGH, ATP1A1, CTSD	200	104	20580	6.92596	0.149128	0.00768815	0.00676457
GOTERM_CC_DIRECT	GO:0005911~cell-cell junction	9	4.5	0.000576597	ADAM17, MAP2K2, PRKCH, KIT, PRKCD, AKT1, PTPN6, PIK3R1, VAV1	200	192	20580	4.82344	0.162759	0.00807236	0.00710263
GOTERM_CC_DIRECT	GO:0005576~extracellular region	37	18.5	0.000629686	PTGFR, CSF2, GSTP1, SERPINE1, PLG, PLA2G5, KLK2, SERPINA6, PNP, ALOX5, KDR, MAPK1, CTSD, SNCA, BCHE, ST6GAL1, GABBR1, HSP90AA1, MMP7, MAP2K2, PLA2G2A, PRKCD, MMP3, F2R, GGH, MIF, PGF, VEGFA, MMP12, F7, ACLY, RBP4, FABP5, ALPL, PTPN6, MAPT, IL6ST	200	2131	20580	1.78663	0.176346	0.00818809	0.00720445
GOTERM_CC_DIRECT	GO:0016323~basolateral plasma membrane	10	5	0.000638033	CHRM3, SLC7A5, ABCC1, SLC22A6, C5AR1, ADORA1, ATP1A1, SLC29A1, ADRA2A, AURKA	200	244	20580	4.21721	0.178462	0.00818809	0.00720445
GOTERM_CC_DIRECT	GO:0005783~endoplasmic reticulum	24	12	0.000719924	ST6GAL1, MAP2K2, HSPA5, FLT3, SIGMAR1, PLA2G2A, PRKCD, PRKCA, OPRM1, ATP1A1, PTGS2, CYP19A1, ERN1, BACE2, SQLE, EBP, SCD, TBXAS1, ADORA1, KDR, BCL2, HMOX1, DHCR7, P4HTM	200	1144	20580	2.15874	0.198938	0.00886946	0.00780397
GOTERM_CC_DIRECT	GO:0016021~integral component of membrane	73	36.5	0.00122883	ALK, GSK3B, OXTR, FAAH, FLT3, GRIK1, GRIK2, ADRA1A, GBA2, PTPRF, ADORA3, ADORA1, CYP1B1, FFAR1, ACP1, KCNH2, ABCC1, ST6GAL1, SIGMAR1, F2R, HTR3A, OPRM1, ADRA2C, SLC7A5, BACE2, AR, ADAM17, MMP14, ADRB3, KIT, AGTR1, SLC29A1, IL6ST, CFTR, PTGES, ABCG2, PTGER4, PTGFR, SLC22A6, ABCB1, MAOB, MAOA, CHRNA4, PTGER2, PTAFR, ADRB2, ATP1A1, CYP19A1, HSD11B1, EBP, FUT7, HRH3, CNR1, HSD17B2, NAALAD2, HMOX1, P4…	200	5402	20580	1.39054	0.315256	0.0144472	0.0127116
GOTERM_CC_DIRECT	GO:0048471~perinuclear region of cytoplasm	18	9	0.00128692	KCNH2, HSP90AA1, MAP2K2, STAT1, SRD5A1, PLA2G2A, PRKCD, PRKCA, PIK3R1, PTK2, AURKA, ALOX5, NOX4, HMOX1, FYN, GAPDH, PTGES, SNCA	200	766	20580	2.41802	0.327415	0.0144472	0.0127116
GOTERM_CC_DIRECT	GO:0042734~presynaptic membrane	7	3.5	0.00131589	GABBR1, CNR1, ADORA3, ADORA1, GRIK2, OPRM1, ADRA1A	200	124	20580	5.80887	0.333398	0.0144472	0.0127116
GOTERM_CC_DIRECT	GO:0098591~external side of apical plasma membrane	3	1.5	0.00136029	SLC7A5, ABCB1, ABCG2	200	6	20580	51.45	0.342462	0.0144472	0.0127116
GOTERM_CC_DIRECT	GO:0000785~chromatin	22	11	0.00146103	ESRRA, JUN, KDM4C, PARP1, THRA, STAT1, VDR, RORC, NR1H4, RORA, ESRRG, AHR, NR3C1, HIF1A, ESR2, NR3C2, AR, CHEK1, PGR, PPARA, NFE2L2, PPARD	200	1059	20580	2.13768	0.36258	0.0149999	0.013198
GOTERM_CC_DIRECT	GO:0005640~nuclear outer membrane	4	2	0.00327935	SIGMAR1, DHCR7, PTGS2, SNCA	200	31	20580	13.2774	0.636399	0.0325819	0.0286679
GOTERM_CC_DIRECT	GO:0005641~nuclear envelope lumen	3	1.5	0.0039781	BCHE, ALOX5, PTGES	200	10	20580	30.87	0.707034	0.0377192	0.033188
GOTERM_CC_DIRECT	GO:0016324~apical plasma membrane	11	5.5	0.00404134	SLC7A5, ADAM17, ABCC1, OXTR, ABCB1, NOX4, ADRB2, ATP1A1, SLC29A1, CFTR, ABCG2	200	380	20580	2.97868	0.712708	0.0377192	0.033188
GOTERM_CC_DIRECT	GO:0031234~extrinsic component of cytoplasmic side of plasma membrane	5	2.5	0.00426405	SYK, ALOX15, AKT1, FYN, PTK2	200	68	20580	7.56618	0.73183	0.0386273	0.033987
GOTERM_CC_DIRECT	GO:0032839~dendrite cytoplasm	4	2	0.00502806	MAPK1, GRIK2, OPRM1, ADA	200	36	20580	11.4333	0.788292	0.0442469	0.0389315
GOTERM_CC_DIRECT	GO:0014069~postsynaptic density	9	4.5	0.00543751	FABP5, DAPK1, SIGMAR1, ADORA1, MAPK1, FYN, GRIK2, ATP1A1, AURKA	200	275	20580	3.36764	0.8135	0.0463655	0.0407957
GOTERM_CC_DIRECT	GO:0030425~dendrite	12	6	0.00556989	GSK3B, CHRM3, GABBR1, HRH3, CHRNA4, STAT1, DYRK1A, ADORA1, FYN, MAPT, OPRM1, IL6ST	200	463	20580	2.66695	0.820991	0.0463655	0.0407957
GOTERM_CC_DIRECT	GO:0043231~intracellular membrane-bounded organelle	19	9.5	0.00709405	G6PD, CSF2, HSPA5, GRIK1, PTGS2, ADRA1A, PTK2, ESR2, HK2, PTGS1, HSD11B1, SLC7A5, SQLE, AXL, TDP1, CHEK1, HSD17B2, CYP1B1, GAPDH	200	982	20580	1.99094	0.888391	0.0574991	0.0505918
GOTERM_CC_DIRECT	GO:0099055~integral component of postsynaptic membrane	4	2	0.00996258	ADORA1, HTR3A, OPRM1, ADRA1A	200	46	20580	8.94783	0.954218	0.0786298	0.069184
GOTERM_CC_DIRECT	GO:0030673~axolemma	3	1.5	0.0102117	GABBR1, ADORA1, MAPT	200	16	20580	19.2937	0.957632	0.0786298	0.069184
GOTERM_CC_DIRECT	GO:0035578~azurophil granule lumen	5	2.5	0.0117933	ACLY, FABP5, PRKCD, GGH, MAPK1	200	91	20580	5.65385	0.974111	0.0885938	0.077951
GOTERM_CC_DIRECT	GO:0031143~pseudopodium	3	1.5	0.0128561	F2RL1, MAPK1, RAF1	200	18	20580	17.15	0.981414	0.0942778	0.0829522
GOTERM_CC_DIRECT	GO:0045202~synapse	12	6	0.0138424	CHRM3, HRH3, FABP5, CHRNA4, ADORA3, F2R, MDM2, ADORA1, MAPK1, HTR3A, NR3C1, SNCA	200	527	20580	2.34307	0.986339	0.09915	0.0872391
GOTERM_CC_DIRECT	GO:0005615~extracellular space	29	14.5	0.0206725	CSF2, GSTP1, SERPINE1, PLG, SERPINA6, ALOX5, CHEK1, HMOX1, CTSD, SNCA, BCHE, GABBR1, MMP7, PLA2G2A, MMP3, GGH, MIF, PGF, VEGFA, MMP12, F7, MMP14, RBP4, FABP5, AXL, KIT, ALPL, IL6ST, ADA	200	1939	20580	1.53899	0.998394	0.142749	0.125601
GOTERM_CC_DIRECT	GO:0098685~Schaffer collateral - CA1 synapse	5	2.5	0.0208562	GABBR1, ADORA3, FYN, ADRB1, PLG	200	108	20580	4.76389	0.998484	0.142749	0.125601
GOTERM_CC_DIRECT	GO:0009986~cell surface	13	6.5	0.0226222	KCNH2, ABCB1, MMP7, HSPA5, F2R, C5AR1, PLG, MIF, VEGFA, ADAM17, AXL, ADA, CFTR	200	642	20580	2.08364	0.999131	0.151471	0.133274
GOTERM_CC_DIRECT	GO:0030424~axon	9	4.5	0.0245969	GSK3B, STAT1, DYRK1A, MAPK1, HTR3A, MAPT, OPRM1, ATP1A1, SNCA	200	361	20580	2.56537	0.999534	0.161189	0.141825
GOTERM_CC_DIRECT	GO:0034774~secretory granule lumen	5	2.5	0.0255544	HSP90AA1, PNP, ALOX5, GSTP1, MIF	200	115	20580	4.47391	0.999655	0.163974	0.144276
GOTERM_CC_DIRECT	GO:0043679~axon terminus	4	2	0.0261115	CHRM3, ADRA2C, ADRA2A, SNCA	200	66	20580	6.23636	0.999711	0.16413	0.144413
GOTERM_CC_DIRECT	GO:0090575~RNA polymerase II transcription factor complex	5	2.5	0.0308411	JUN, STAT1, VDR, HIF1A, NFE2L2	200	122	20580	4.21721	0.999935	0.189981	0.167159
GOTERM_CC_DIRECT	GO:0005769~early endosome	8	4	0.0314725	MAP2K2, F2R, KDR, F2RL1, MAPK1, ADRB1, ADRB2, CFTR	200	310	20580	2.65548	0.999947	0.190069	0.167236
GOTERM_CC_DIRECT	GO:0009898~cytoplasmic side of plasma membrane	4	2	0.0338057	G6PD, MAP2K2, KIT, ACP1	200	73	20580	5.63836	0.999975	0.194815	0.171412
GOTERM_CC_DIRECT	GO:0030176~integral component of endoplasmic reticulum membrane	5	2.5	0.0341303	ERN1, HSD11B1, HSPA5, SCD, DHCR7	200	126	20580	4.08333	0.999977	0.194815	0.171412
GOTERM_CC_DIRECT	GO:0030496~midbody	6	3	0.0341559	HSPA5, CDK1, NEK2, PKN1, AURKB, AURKA	200	185	20580	3.3373	0.999978	0.194815	0.171412
GOTERM_CC_DIRECT	GO:0005768~endosome	8	4	0.0353575	BACE2, KDR, FYN, PKN1, ADRB2, OPRM1, ATP1A1, ADRA2C	200	318	20580	2.58868	0.999985	0.198002	0.174216
GOTERM_CC_DIRECT	GO:0015630~microtubule cytoskeleton	6	3	0.0428556	ESRRA, AKT1, MAPT, GAPDH, AURKB, AURKA	200	197	20580	3.13401	0.999999	0.235706	0.20739
GOTERM_CC_DIRECT	GO:0043209~myelin sheath	3	1.5	0.0449315	HSP90AA1, SRD5A1, BCL2	200	35	20580	8.82	0.999999	0.242788	0.213622

## Sheet: MF
Table S3: Molecular Functions
Category	Term	Count	%	PValue	Genes	List Total	Pop Hits	Pop Total	Fold Enrichment	Bonferroni	Benjamini	FDR
GOTERM_MF_DIRECT	GO:0004879~RNA polymerase II transcription factor activity, ligand-activated sequence-specific DNA binding	16	8	7.44558e-18	ESRRA, THRA, VDR, RORC, NR1H4, RORA, ESRRG, AHR, PIK3R1, NR3C1, ESR2, NR3C2, AR, PGR, PPARA, PPARD	200	54	18908	28.0119	5.24914e-15	5.24914e-15	4.92898e-15
GOTERM_MF_DIRECT	GO:0019899~enzyme binding	27	13.5	6.67669e-14	TOP2A, PLG, PTGS2, HIF1A, CASP2, AKT1, HMOX1, FYN, BCHE, GSTM2, JUN, GSTM1, PRKCH, KDM4C, PARP1, HSPA5, STAT1, PRKCD, PRKCA, ESR2, ERN1, AR, MDM2, PGR, MAPT, RAF1, CFTR	200	390	18908	6.54508	4.70407e-11	2.35353e-11	2.20998e-11
GOTERM_MF_DIRECT	GO:0004674~protein serine/threonine kinase activity	26	13	5.66119e-13	GSK3B, PIK3CG, AURKB, AURKA, RPS6KA5, CHEK2, CHEK1, AKT1, MAPK1, NEK2, PRKCH, MAP2K2, SYK, CSNK2A1, DAPK1, NEK6, PRKCD, DYRK1A, PRKCA, ERN1, MELK, CDK1, PRKCQ, PKN1, TOP1, RAF1	200	392	18908	6.27051	3.99102e-10	1.33038e-10	1.24924e-10
GOTERM_MF_DIRECT	GO:0005524~ATP binding	50	25	1.35419e-12	ALK, TOP2A, GSK3B, FLT3, ADK, HK2, PIK3CG, HK1, RPS6KA5, CHEK2, CHEK1, KDR, AKT1, NEK2, TK1, ABCC1, HSP90AA1, PRKCH, MAP2K2, CSNK2A1, SYK, DAPK1, PRKCD, DYRK1A, PRKCA, ERN1, ACLY, MELK, KIT, PRKCQ, TOP1, RAF1, CFTR, ABCG2, DTYMK, PFKFB3, ABCB1, ATP1A1, ACACB, AURKB, AURKA, GRK6, MAPK1, FYN, HSPA5, NEK6, PTK2, AXL, CDK1, PKN1	200	1541	18908	3.06749	9.54668e-10	2.38676e-10	2.24118e-10
GOTERM_MF_DIRECT	GO:0004672~protein kinase activity	24	12	1.40507e-11	GSK3B, MAP2K2, PRKCH, SYK, CSNK2A1, DAPK1, NEK6, PRKCD, DYRK1A, PRKCA, PIK3CG, PTK2, AURKA, RPS6KA5, MELK, CHEK2, GRK6, CHEK1, CDK1, AKT1, NEK2, PRKCQ, PKN1, RAF1	200	379	18908	5.9867	9.90571e-09	1.83535e-09	1.72341e-09
GOTERM_MF_DIRECT	GO:0005496~steroid binding	10	5	1.562e-11	ESRRA, HSD11B1, AR, HSD17B1, ESRRG, PGR, SERPINA6, NR3C1, ESR2, NR3C2	200	30	18908	31.5133	1.10121e-08	1.83535e-09	1.72341e-09
GOTERM_MF_DIRECT	GO:0042802~identical protein binding	50	25	7.33374e-11	ALK, FAAH, GRIK2, NR3C1, PIK3CG, PNP, CHEK2, KDR, CASP2, AKT1, TK1, UPP1, KCNH2, G6PD, HSP90AA1, PARP1, CSNK2A1, DAPK1, SIGMAR1, DYRK1A, MIF, PGF, ERN1, PGR, MAPT, HPRT1, RAF1, IL6ST, GAPDH, ABCG2, SLC22A6, AHCY, MAOB, ADRB2, ACACB, EBP, CNR1, HMOX1, MAPK1, FYN, SNCA, BCHE, JUN, TRPA1, STAT1, ESRRG, VEGFA, FABP5, BCL2, MDM2	200	1722	18908	2.74506	5.17028e-08	7.38612e-09	6.93562e-09
GOTERM_MF_DIRECT	GO:0042803~protein homodimerization activity	31	15.5	1.11436e-10	TOP2A, AHR, ADRB2, TYMS, PTGS2, TYMP, HSD11B1, CHEK2, HSD17B1, AKT1, HMOX1, MCL1, KCNH2, GSTM2, ST6GAL1, NQO2, G6PD, HSP90AA1, GSTM1, PARP1, STAT1, EPHX2, ADRA2C, ADRA2A, VEGFA, ERN1, ADRB3, KIT, BCL2, MGLL, ABCG2	200	719	18908	4.07613	7.85622e-08	9.82028e-09	9.22131e-09
GOTERM_MF_DIRECT	GO:0008270~zinc ion binding	32	16	2.82739e-09	DNMT1, THRA, GLO1, RORC, RORA, NR3C1, NR3C2, CA5B, CA3, TK1, SNCA, CA12, ESRRA, NQO2, KDM2A, MMP7, KDM4C, PARP1, VDR, MMP3, NR1H4, PRKCA, ESRRG, ESR2, MMP12, AR, MMP14, MDM2, PGR, PPARA, ADA, PPARD	200	875	18908	3.45746	1.99331e-06	2.21479e-07	2.07971e-07
GOTERM_MF_DIRECT	GO:0043565~sequence-specific DNA binding	19	9.5	1.38162e-08	ESRRA, THRA, VDR, RORC, NR1H4, RORA, ESRRG, NR3C1, HIF1A, ESR2, NR3C2, MMP12, AR, BCL2, PGR, MAPT, PPARA, NFE2L2, PPARD	200	330	18908	5.44321	9.74035e-06	9.7404e-07	9.1463e-07
GOTERM_MF_DIRECT	GO:0004714~transmembrane receptor protein tyrosine kinase activity	12	6	3.99431e-08	ALK, MAP2K2, MELK, SYK, FLT3, AXL, KIT, PRKCD, DYRK1A, KDR, FYN, PTK2	200	116	18908	9.78	2.81595e-05	2.55999e-06	2.40385e-06
GOTERM_MF_DIRECT	GO:0003707~steroid hormone receptor activity	7	3.5	1.09601e-07	ESRRA, ESRRG, PGR, PPARA, ESR2, NR3C2, PPARD	200	23	18908	28.773	7.72657e-05	6.43905e-06	6.04632e-06
GOTERM_MF_DIRECT	GO:0004713~protein tyrosine kinase activity	11	5.5	3.22419e-07	ALK, RPS6KA5, MAP2K2, SYK, FLT3, AXL, KIT, DYRK1A, KDR, FYN, PTK2	200	113	18908	9.20301	0.00022728	1.7485e-05	1.64186e-05
GOTERM_MF_DIRECT	GO:0001223~transcription coactivator binding	8	4	5.66749e-07	AR, STAT1, PGR, RORA, AHR, PPARA, HIF1A, PPARD	200	47	18908	16.0919	0.000399479	2.85399e-05	2.67991e-05
GOTERM_MF_DIRECT	GO:0019904~protein domain specific binding	15	7.5	8.74638e-07	ESRRA, HSPA5, THRA, PTPN11, PLG, OPRM1, ATP1A1, HIF1A, CHEK1, MDM2, CASP2, TOP1, PPARA, NFE2L2, SNCA	200	265	18908	5.35132	0.00061643	4.1108e-05	3.86007e-05
GOTERM_MF_DIRECT	GO:0051879~Hsp90 protein binding	7	3.5	6.37686e-06	ERN1, CSNK2A1, KDR, AHR, MAPT, NR3C1, HIF1A	200	44	18908	15.0405	0.00448561	0.00028098	0.000263842
GOTERM_MF_DIRECT	GO:0019901~protein kinase binding	19	9.5	8.10683e-06	GSK3B, SYK, PARP1, GSTP1, NEK6, PRKCD, PTPN11, ATP1A1, NR3C1, HIF1A, CDC25A, PTK2, ADRA2A, CDC25B, AURKA, CHEK2, AKT1, PTPN6, MAPT	200	511	18908	3.51519	0.00569904	0.000336195	0.00031569
GOTERM_MF_DIRECT	GO:0004697~protein kinase C activity	5	2.5	1.09722e-05	PRKCH, PRKCD, PRKCQ, PRKCA, PKN1	200	14	18908	33.7643	0.00770557	0.000429743	0.000403532
GOTERM_MF_DIRECT	GO:0005515~protein binding	161	80.5	1.28193e-05	CHRM3, FAAH, CSF2, SERPINE1, RORC, RORA, AHR, NR3C1, NR3C2, EDNRA, RPS6KA5, PNP, CHEK2, CHEK1, ADORA1, KDR, CYP1B1, AKT1, NEK2, KCNH2, ST6GAL1, G6PD, PRKCH, KDM2A, MAP2K2, CSNK2A1, DAPK1, F2R, PRKCD, DYRK1A, PRKCA, MIF, PGF, CDC25A, CDC25B, ERN1, ACLY, AR, RBP4, MTAP, ADAM17, MELK, AGTR1, PGR, PRKCQ, HPRT1, RAF1, IL6ST, CFTR, PTGES, ABCG2, SLC22A6, DNMT1, PFKFB3, ABCB1, MAOB, MAOA, CHRNA4, GLO1, …	200	12619	18908	1.20619	0.00899698	0.000475665	0.000446653
GOTERM_MF_DIRECT	GO:0004698~calcium-dependent protein kinase C activity	5	2.5	1.96225e-05	PRKCH, PRKCD, PRKCQ, PRKCA, PKN1	200	16	18908	29.5438	0.0137388	0.000691694	0.000649506
GOTERM_MF_DIRECT	GO:0003700~transcription factor activity, sequence-specific DNA binding	19	9.5	2.46106e-05	ESRRA, JUN, THRA, STAT1, VDR, RORC, NR1H4, RORA, ESRRG, AHR, NR3C1, HIF1A, ESR2, NR3C2, AR, PGR, PPARA, NFE2L2, PPARD	200	555	18908	3.2365	0.017201	0.000826212	0.000775819
GOTERM_MF_DIRECT	GO:0046982~protein heterodimerization activity	15	7.5	4.43613e-05	TOP2A, GABBR1, ADRB1, AHR, PIK3R1, ATP1A1, ADRA2C, HIF1A, ADRA1A, ADRA2A, AURKA, ADORA1, BCL2, AGTR1, MCL1	200	374	18908	3.79171	0.0307914	0.00142158	0.00133487
GOTERM_MF_DIRECT	GO:0016491~oxidoreductase activity	12	6	5.12584e-05	HSD11B1, NQO2, MAOB, SRD5A2, MAOA, SRD5A1, SCD, HSD17B1, HSD17B2, NOX4, PGD, SNCA	200	241	18908	4.70739	0.0354929	0.00157118	0.00147535
GOTERM_MF_DIRECT	GO:0050661~NADP binding	6	3	7.61262e-05	HSD11B1, G6PD, HSD17B1, DHCR7, PGD, GAPDH	200	42	18908	13.5057	0.0522561	0.00223621	0.00209981
GOTERM_MF_DIRECT	GO:0097110~scaffold protein binding	7	3.5	9.44051e-05	KCNH2, HSP90AA1, MAP2K2, SYK, FYN, GRIK2, IL6ST	200	70	18908	9.454	0.064392	0.00266222	0.00249985
GOTERM_MF_DIRECT	GO:0031625~ubiquitin protein ligase binding	13	6.5	0.000104127	KCNH2, GSK3B, JUN, HSP90AA1, ABCB1, HSPA5, NEK6, GRIK2, HIF1A, AURKA, CHEK2, MDM2, BCL2	200	307	18908	4.00332	0.0707831	0.00282343	0.00265122
GOTERM_MF_DIRECT	GO:0004715~non-membrane spanning protein tyrosine kinase activity	6	3	0.000118559	MELK, SYK, PRKCD, DYRK1A, FYN, PTK2	200	46	18908	12.3313	0.0801907	0.0030957	0.00290689
GOTERM_MF_DIRECT	GO:0001784~phosphotyrosine binding	6	3	0.000131548	SYK, MAPK1, PTPN6, PTPN11, PIK3R1, VAV1	200	47	18908	12.0689	0.0885764	0.00331219	0.00311017
GOTERM_MF_DIRECT	GO:0016301~kinase activity	11	5.5	0.000146145	ALK, GSK3B, DTYMK, CSNK2A1, DAPK1, CHEK2, DYRK1A, AKT1, PRKCA, PIK3R1, PIK3CG	200	226	18908	4.6015	0.097909	0.00355284	0.00333614
GOTERM_MF_DIRECT	GO:0020037~heme binding	9	4.5	0.000210328	CYP11B2, TBXAS1, CYP1B1, HMOX1, NOX4, PTGS2, CYP19A1, IDO1, PTGS1	200	152	18908	5.59776	0.137825	0.0049427	0.00464123
GOTERM_MF_DIRECT	GO:0004712~protein serine/threonine/tyrosine kinase activity	5	2.5	0.000230061	MAP2K2, DYRK1A, AKT1, AURKB, AURKA	200	29	18908	16.3	0.149739	0.00523203	0.00491291
GOTERM_MF_DIRECT	GO:0016702~oxidoreductase activity, acting on single donors with incorporation of molecular oxygen, incorporation of two atoms of oxygen	4	2	0.000303847	ALOX5, ALOX15, PTGS2, PTGS1	200	13	18908	29.0892	0.192849	0.00669413	0.00628584
GOTERM_MF_DIRECT	GO:0005504~fatty acid binding	5	2.5	0.000664066	GSTM2, FABP4, FABP5, GSTP1, PPARD	200	38	18908	12.4395	0.373948	0.0141869	0.0133216
GOTERM_MF_DIRECT	GO:0005506~iron ion binding	8	4	0.000805852	CYP11B2, SCD, ALOX5, TBXAS1, ALOX15, CYP1B1, CYP19A1, P4HTM	200	143	18908	5.28895	0.433543	0.0167096	0.0156904
GOTERM_MF_DIRECT	GO:0009055~electron carrier activity	6	3	0.000853793	NQO2, MAOB, SRD5A1, NOX4, CYP19A1, IDO1	200	70	18908	8.10343	0.452384	0.0169838	0.0159479
GOTERM_MF_DIRECT	GO:0061629~RNA polymerase II sequence-specific DNA binding transcription factor binding	9	4.5	0.000867257	GSK3B, AR, JUN, PARP1, AHR, PPARA, HIF1A, PPARD, NFE2L2	200	188	18908	4.52585	0.457562	0.0169838	0.0159479
GOTERM_MF_DIRECT	GO:0004725~protein tyrosine phosphatase activity	7	3.5	0.000943797	PTPN6, PTPN11, ACP1, PTPRF, CDC25A, PTK2, CDC25B	200	107	18908	6.18486	0.486082	0.0179832	0.0168863
GOTERM_MF_DIRECT	GO:0051380~norepinephrine binding	3	1.5	0.00107938	ADRB3, ADRB2, ADRA2A	200	5	18908	56.724	0.532977	0.0200254	0.018804
GOTERM_MF_DIRECT	GO:0048156~tau protein binding	5	2.5	0.00126573	GSK3B, HSP90AA1, DYRK1A, FYN, SNCA	200	45	18908	10.5044	0.590536	0.0228806	0.021485
GOTERM_MF_DIRECT	GO:0042910~xenobiotic transporter activity	4	2	0.001328	EBP, ABCC1, ABCB1, ABCG2	200	21	18908	18.0076	0.608145	0.023406	0.0219784
GOTERM_MF_DIRECT	GO:0008134~transcription factor binding	9	4.5	0.00170478	AR, JUN, THRA, PARP1, AHR, PIK3R1, PPARA, HIF1A, PPARD	200	209	18908	4.0711	0.699676	0.0292272	0.0274445
GOTERM_MF_DIRECT	GO:0043548~phosphatidylinositol 3-kinase binding	4	2	0.00174119	AXL, FYN, ATP1A1, PIK3R1	200	23	18908	16.4417	0.707301	0.0292272	0.0274445
GOTERM_MF_DIRECT	GO:0043274~phospholipase binding	4	2	0.00222661	SYK, PTPN11, FYN, SNCA	200	25	18908	15.1264	0.792269	0.0353715	0.0332141
GOTERM_MF_DIRECT	GO:0051379~epinephrine binding	3	1.5	0.00223541	ADRB3, ADRA2C, ADRA2A	200	7	18908	40.5171	0.793557	0.0353715	0.0332141
GOTERM_MF_DIRECT	GO:0004175~endopeptidase activity	6	3	0.00225775	MMP12, MMP14, ADAM17, MMP7, MMP3, PLG	200	87	18908	6.52	0.79679	0.0353715	0.0332141
GOTERM_MF_DIRECT	GO:0004364~glutathione transferase activity	4	2	0.00278828	GSTM2, GSTM1, GSTP1, PTGES	200	27	18908	14.0059	0.860332	0.0427335	0.040127
GOTERM_MF_DIRECT	GO:0047035~testosterone dehydrogenase (NAD+) activity	3	1.5	0.00295993	HSD17B1, HSD17B2, AKR1C3	200	8	18908	35.4525	0.876294	0.044399	0.041691
GOTERM_MF_DIRECT	GO:0015276~ligand-gated ion channel activity	4	2	0.00454946	CHRNA4, GRIK1, HTR3A, GRIK2	200	32	18908	11.8175	0.959832	0.0668202	0.0627447
GOTERM_MF_DIRECT	GO:0043295~glutathione binding	3	1.5	0.00569453	GSTM2, GSTM1, PTGES	200	11	18908	25.7836	0.982156	0.0819315	0.0769342
GOTERM_MF_DIRECT	GO:0051721~protein phosphatase 2A binding	4	2	0.00586637	STAT1, BCL2, AKT1, MAPT	200	35	18908	10.8046	0.984204	0.0827158	0.0776707
GOTERM_MF_DIRECT	GO:0051087~chaperone binding	6	3	0.00616337	HSPA5, PLG, MAPT, ATP1A1, CDC25A, CFTR	200	110	18908	5.15673	0.987204	0.0851995	0.0800029
GOTERM_MF_DIRECT	GO:0002020~protease binding	6	3	0.00640021	GSK3B, KIT, SERPINE1, BCL2, F2RL1, MIF	200	111	18908	5.11027	0.989183	0.0867721	0.0814796
GOTERM_MF_DIRECT	GO:0004726~non-membrane spanning protein tyrosine phosphatase activity	3	1.5	0.00678632	PTPN6, PTPN11, ACP1	200	12	18908	23.635	0.991776	0.0895376	0.0840764
GOTERM_MF_DIRECT	GO:0097718~disordered domain specific binding	4	2	0.0068582	HSP90AA1, MDM2, FYN, GAPDH	200	37	18908	10.2205	0.992185	0.0895376	0.0840764
GOTERM_MF_DIRECT	GO:0051213~dioxygenase activity	4	2	0.00738913	KDM2A, PTGS2, IDO1, PTGS1	200	38	18908	9.95158	0.994639	0.0947151	0.0889382
GOTERM_MF_DIRECT	GO:0008353~RNA polymerase II carboxy-terminal domain kinase activity	3	1.5	0.00796495	DYRK1A, CDK1, MAPK1	200	13	18908	21.8169	0.996439	0.0985139	0.0925052
GOTERM_MF_DIRECT	GO:0072582~17-beta-hydroxysteroid dehydrogenase (NADP+) activity	3	1.5	0.00796495	HSD17B1, HSD17B2, AKR1C3	200	13	18908	21.8169	0.996439	0.0985139	0.0925052
GOTERM_MF_DIRECT	GO:0004930~G-protein coupled receptor activity	17	8.5	0.00828839	OXTR, F2R, C5AR1, PTAFR, ADRB1, ADRB2, OPRM1, ADRA2C, ADRA1A, ADRA2A, ADRB3, CNR1, ADORA3, ADORA1, AGTR1, F2RL1, FFAR1	200	778	18908	2.06578	0.997171	0.100747	0.0946019
GOTERM_MF_DIRECT	GO:0042169~SH2 domain binding	4	2	0.00912486	SYK, KIT, PTPN6, PTK2	200	41	18908	9.22341	0.998439	0.103271	0.0969724
GOTERM_MF_DIRECT	GO:0005536~glucose binding	3	1.5	0.00922849	G6PD, HK2, HK1	200	14	18908	20.2586	0.99855	0.103271	0.0969724
GOTERM_MF_DIRECT	GO:0015562~efflux transmembrane transporter activity	3	1.5	0.00922849	ABCC1, ABCB1, ABCG2	200	14	18908	20.2586	0.99855	0.103271	0.0969724
GOTERM_MF_DIRECT	GO:0004303~estradiol 17-beta-dehydrogenase activity	3	1.5	0.00922849	HSD17B1, HSD17B2, AKR1C3	200	14	18908	20.2586	0.99855	0.103271	0.0969724
GOTERM_MF_DIRECT	GO:0044594~17-beta-hydroxysteroid dehydrogenase (NAD+) activity	3	1.5	0.00922849	HSD17B1, HSD17B2, AKR1C3	200	14	18908	20.2586	0.99855	0.103271	0.0969724
GOTERM_MF_DIRECT	GO:0005102~receptor binding	11	5.5	0.00955322	F7, AR, GSTM2, SYK, F2R, SERPINE1, F2RL1, FYN, PGR, PLG, PTK2	200	397	18908	2.6195	0.998849	0.105235	0.0988161
GOTERM_MF_DIRECT	GO:0043560~insulin receptor substrate binding	3	1.5	0.010575	PRKCD, PTPN11, PIK3R1	200	15	18908	18.908	0.999444	0.112961	0.106071
GOTERM_MF_DIRECT	GO:0008559~xenobiotic-transporting ATPase activity	3	1.5	0.010575	ABCC1, ABCB1, ABCG2	200	15	18908	18.908	0.999444	0.112961	0.106071
GOTERM_MF_DIRECT	GO:0004089~carbonate dehydratase activity	3	1.5	0.0120027	CA12, CA5B, CA3	200	16	18908	17.7263	0.999799	0.126297	0.118594
GOTERM_MF_DIRECT	GO:0000976~transcription regulatory region sequence-specific DNA binding	8	4	0.0132089	KCNH2, AR, JUN, THRA, NR1H4, AHR, NFE2L2, SNCA	200	238	18908	3.17782	0.999915	0.136945	0.128592
GOTERM_MF_DIRECT	GO:0030165~PDZ domain binding	5	2.5	0.0162115	ADAM17, MAP2K2, ADRB1, GRIK2, CFTR	200	92	18908	5.13804	0.99999	0.16564	0.155537
GOTERM_MF_DIRECT	GO:0004252~serine-type endopeptidase activity	7	3.5	0.0165582	MMP12, F7, MMP14, MMP7, MMP3, PLG, KLK2	200	193	18908	3.42891	0.999992	0.166765	0.156593
GOTERM_MF_DIRECT	GO:0016836~hydro-lyase activity	3	1.5	0.0202949	CA12, CA5B, CA3	200	21	18908	13.5057	0.999999	0.189257	0.177714
GOTERM_MF_DIRECT	GO:0004645~phosphorylase activity	2	1	0.0209391	MTAP, TYMP	200	2	18908	94.54	1	0.189257	0.177714
GOTERM_MF_DIRECT	GO:0099579~G-protein coupled neurotransmitter receptor activity involved in regulation of postsynaptic membrane potential	2	1	0.0209391	GABBR1, ADRB1	200	2	18908	94.54	1	0.189257	0.177714
GOTERM_MF_DIRECT	GO:0009032~thymidine phosphorylase activity	2	1	0.0209391	UPP1, TYMP	200	2	18908	94.54	1	0.189257	0.177714
GOTERM_MF_DIRECT	GO:0098531~transcription factor activity, direct ligand regulated sequence-specific DNA binding	2	1	0.0209391	RORC, RORA	200	2	18908	94.54	1	0.189257	0.177714
GOTERM_MF_DIRECT	GO:0004666~prostaglandin-endoperoxide synthase activity	2	1	0.0209391	PTGS2, PTGS1	200	2	18908	94.54	1	0.189257	0.177714
GOTERM_MF_DIRECT	GO:0035402~histone kinase activity (H3-T11 specific)	2	1	0.0209391	CHEK1, PKN1	200	2	18908	94.54	1	0.189257	0.177714
GOTERM_MF_DIRECT	GO:0004939~beta-adrenergic receptor activity	2	1	0.0209391	ADRB3, ADRB1	200	2	18908	94.54	1	0.189257	0.177714
GOTERM_MF_DIRECT	GO:0042626~ATPase activity, coupled to transmembrane movement of substances	4	2	0.0221691	ABCC1, ABCB1, CFTR, ABCG2	200	57	18908	6.63439	1	0.192976	0.181206
GOTERM_MF_DIRECT	GO:0004602~glutathione peroxidase activity	3	1.5	0.0221718	GSTM2, GSTP1, PTGES	200	22	18908	12.8918	1	0.192976	0.181206
GOTERM_MF_DIRECT	GO:0050321~tau-protein kinase activity	3	1.5	0.0221718	GSK3B, DYRK1A, FYN	200	22	18908	12.8918	1	0.192976	0.181206
GOTERM_MF_DIRECT	GO:1904315~transmitter-gated ion channel activity involved in regulation of postsynaptic membrane potential	4	2	0.0232015	CHRNA4, GRIK1, HTR3A, GRIK2	200	58	18908	6.52	1	0.199476	0.18731
GOTERM_MF_DIRECT	GO:0031681~G-protein beta-subunit binding	3	1.5	0.0241175	F2R, F2RL1, OPRM1	200	23	18908	12.3313	1	0.203608	0.191189
GOTERM_MF_DIRECT	GO:0016705~oxidoreductase activity, acting on paired donors, with incorporation or reduction of molecular oxygen	4	2	0.0242597	CYP11B2, TBXAS1, CYP1B1, CYP19A1	200	59	18908	6.40949	1	0.203608	0.191189
GOTERM_MF_DIRECT	GO:0005178~integrin binding	6	3	0.0278719	MMP14, ADAM17, SYK, KDR, PRKCA, PTK2	200	161	18908	3.52323	1	0.231173	0.217073
GOTERM_MF_DIRECT	GO:0004435~phosphatidylinositol phospholipase C activity	3	1.5	0.0303517	CCR1, CHRM3, EDNRA	200	26	18908	10.9085	1	0.236853	0.222407
GOTERM_MF_DIRECT	GO:0097621~monoamine oxidase activity	2	1	0.0312444	MAOB, MAOA	200	3	18908	63.0267	1	0.236853	0.222407
GOTERM_MF_DIRECT	GO:0003865~3-oxo-5-alpha-steroid 4-dehydrogenase activity	2	1	0.0312444	SRD5A2, SRD5A1	200	3	18908	63.0267	1	0.236853	0.222407
GOTERM_MF_DIRECT	GO:0033218~amide binding	2	1	0.0312444	SRD5A2, SRD5A1	200	3	18908	63.0267	1	0.236853	0.222407
GOTERM_MF_DIRECT	GO:0004938~alpha2-adrenergic receptor activity	2	1	0.0312444	ADRA2C, ADRA2A	200	3	18908	63.0267	1	0.236853	0.222407
GOTERM_MF_DIRECT	GO:0001883~purine nucleoside binding	2	1	0.0312444	ADORA1, ADA	200	3	18908	63.0267	1	0.236853	0.222407
GOTERM_MF_DIRECT	GO:0047751~cholestenone 5-alpha-reductase activity	2	1	0.0312444	SRD5A2, SRD5A1	200	3	18908	63.0267	1	0.236853	0.222407
GOTERM_MF_DIRECT	GO:0004699~calcium-independent protein kinase C activity	2	1	0.0312444	PRKCH, PRKCD	200	3	18908	63.0267	1	0.236853	0.222407
GOTERM_MF_DIRECT	GO:0050660~flavin adenine dinucleotide binding	4	2	0.0349369	SQLE, MAOB, MAOA, NOX4	200	68	18908	5.56118	1	0.261314	0.245376
GOTERM_MF_DIRECT	GO:0003690~double-stranded DNA binding	5	2.5	0.0352125	STAT1, TDP1, MAPK1, MAPT, TOP1	200	117	18908	4.04017	1	0.261314	0.245376
GOTERM_MF_DIRECT	GO:0000287~magnesium ion binding	7	3.5	0.0370293	ERN1, TOP2A, RPS6KA5, EPHX2, NEK6, HPRT1, SNCA	200	233	18908	2.84026	1	0.269995	0.253527
GOTERM_MF_DIRECT	GO:0001965~G-protein alpha-subunit binding	3	1.5	0.0371482	F2R, F2RL1, OPRM1	200	29	18908	9.78	1	0.269995	0.253527
GOTERM_MF_DIRECT	GO:0005543~phospholipid binding	5	2.5	0.0380956	FAAH, PLA2G2A, PTAFR, PLA2G5, SNCA	200	120	18908	3.93917	1	0.273052	0.256397
GOTERM_MF_DIRECT	GO:0052596~phenethylamine:oxygen oxidoreductase (deaminating) activity	2	1	0.0414419	MAOB, MAOA	200	4	18908	47.27	1	0.273052	0.256397
GOTERM_MF_DIRECT	GO:0016763~transferase activity, transferring pentosyl groups	2	1	0.0414419	UPP1, TYMP	200	4	18908	47.27	1	0.273052	0.256397
GOTERM_MF_DIRECT	GO:0032795~heterotrimeric G-protein binding	2	1	0.0414419	ADORA1, ADRA2A	200	4	18908	47.27	1	0.273052	0.256397
GOTERM_MF_DIRECT	GO:0004396~hexokinase activity	2	1	0.0414419	HK2, HK1	200	4	18908	47.27	1	0.273052	0.256397
GOTERM_MF_DIRECT	GO:0004052~arachidonate 12-lipoxygenase activity	2	1	0.0414419	ALOX5, ALOX15	200	4	18908	47.27	1	0.273052	0.256397
GOTERM_MF_DIRECT	GO:0052595~aliphatic-amine oxidase activity	2	1	0.0414419	MAOB, MAOA	200	4	18908	47.27	1	0.273052	0.256397
GOTERM_MF_DIRECT	GO:0034056~estrogen response element binding	2	1	0.0414419	ESRRG, ESR2	200	4	18908	47.27	1	0.273052	0.256397
GOTERM_MF_DIRECT	GO:0046943~carboxylic acid transmembrane transporter activity	2	1	0.0414419	ABCC1, ABCB1	200	4	18908	47.27	1	0.273052	0.256397
GOTERM_MF_DIRECT	GO:0035410~dihydrotestosterone 17-beta-dehydrogenase activity	2	1	0.0414419	HSD17B1, AKR1C3	200	4	18908	47.27	1	0.273052	0.256397
GOTERM_MF_DIRECT	GO:0004497~monooxygenase activity	4	2	0.0461425	CYP11B2, TBXAS1, CYP1B1, CYP19A1	200	76	18908	4.97579	1	0.301208	0.282837
GOTERM_MF_DIRECT	GO:0004222~metalloendopeptidase activity	5	2.5	0.0486569	MMP12, MMP14, ADAM17, MMP7, MMP3	200	130	18908	3.63615	1	0.307885	0.289106

## Sheet: KEGG
Table S4: KEGG pathways
Category	Term	Count	%	PValue	Genes	List Total	Pop Hits	Pop Total	Fold Enrichment	Bonferroni	Benjamini	FDR
KEGG_PATHWAY	hsa05207:Chemical carcinogenesis - receptor activation	25	12.5	2.41487e-11	CHRNA4, ADRB1, AHR, ADRB2, PIK3R1, CYP1B1, AKT1, MAPK1, GSTM2, JUN, HSP90AA1, GSTM1, MAP2K2, VDR, EPHX2, PRKCA, CDC25A, ESR2, VEGFA, AR, ADRB3, BCL2, PGR, RAF1, PPARA	180	212	8205	5.37539	6.47185e-09	6.47186e-09	4.29847e-09
KEGG_PATHWAY	hsa05200:Pathways in cancer	36	18	2.43764e-09	PTGER4, ALK, GSK3B, FLT3, GSTP1, PTGER2, PIK3R1, PTGS2, HIF1A, EDNRA, RPS6KA5, AKT1, HMOX1, MAPK1, GSTM2, JUN, HSP90AA1, GSTM1, MAP2K2, DAPK1, STAT1, F2R, PRKCA, PGF, PTK2, ESR2, VEGFA, AR, KIT, BCL2, MDM2, AGTR1, RAF1, IL6ST, PPARD, NFE2L2	180	531	8205	3.0904	6.53286e-07	3.26643e-07	2.1695e-07
KEGG_PATHWAY	hsa04080:Neuroactive ligand-receptor interaction	29	14.5	5.17506e-09	PTGER4, PTGFR, CHRM3, OXTR, THRA, CHRNA4, PTGER2, C5AR1, PTAFR, GRIK1, ADRB1, PLG, GRIK2, ADRB2, NR3C1, ADRA1A, EDNRA, HRH3, CNR1, ADORA3, ADORA1, GABBR1, F2R, OPRM1, ADRA2C, ADRA2A, ADRB3, AGTR1, F2RL1	180	367	8205	3.60195	1.38691e-06	4.62305e-07	3.07054e-07
KEGG_PATHWAY	hsa05208:Chemical carcinogenesis - reactive oxygen species	21	10.5	7.0369e-08	GSTM2, JUN, GSTM1, MAP2K2, EPHX2, PRKCD, AKR1C3, PTPN11, AHR, PIK3R1, HIF1A, PTK2, VEGFA, CYP1B1, NOX4, AKT1, HMOX1, MAPK1, RAF1, ACP1, NFE2L2	180	223	8205	4.2926	1.88587e-05	4.71472e-06	3.13142e-06
KEGG_PATHWAY	hsa05230:Central carbon metabolism in cancer	12	6	2.77197e-07	SLC7A5, G6PD, MAP2K2, FLT3, KIT, MAPK1, AKT1, PIK3R1, RAF1, HIF1A, HK2, HK1	180	70	8205	7.81429	7.42861e-05	1.48578e-05	9.86822e-06
KEGG_PATHWAY	hsa05235:PD-L1 expression and PD-1 checkpoint pathway in cancer	13	6.5	4.42173e-07	ALK, JUN, MAP2K2, CSNK2A1, STAT1, PTPN11, PIK3R1, HIF1A, AKT1, MAPK1, PTPN6, PRKCQ, RAF1	180	89	8205	6.65824	0.000118495	1.97504e-05	1.31178e-05
KEGG_PATHWAY	hsa04066:HIF-1 signaling pathway	14	7	6.18071e-07	MAP2K2, PFKFB3, SERPINE1, PRKCA, PIK3R1, HIF1A, HK2, HK1, VEGFA, BCL2, AKT1, HMOX1, MAPK1, GAPDH	180	109	8205	5.85474	0.000165629	2.36633e-05	1.57167e-05
KEGG_PATHWAY	hsa05215:Prostate cancer	13	6.5	1.14088e-06	GSK3B, HSP90AA1, MAP2K2, SRD5A2, GSTP1, MMP3, PIK3R1, AR, MDM2, BCL2, AKT1, MAPK1, RAF1	180	97	8205	6.10911	0.000305709	3.82194e-05	2.53845e-05
KEGG_PATHWAY	hsa04664:Fc epsilon RI signaling pathway	11	5.5	1.84738e-06	MAP2K2, CSF2, SYK, ALOX5, MAPK1, AKT1, FYN, PRKCA, PIK3R1, RAF1, VAV1	180	68	8205	7.37377	0.000494974	5.50107e-05	3.6537e-05
KEGG_PATHWAY	hsa04022:cGMP-PKG signaling pathway	16	8	3.26756e-06	MAP2K2, ADRB1, ADRB2, ATP1A1, ADRA2C, ADRA1A, PIK3CG, ADRA2A, EDNRA, ADRB3, ADORA3, ADORA1, AGTR1, AKT1, MAPK1, RAF1	180	167	8205	4.36727	0.000875324	8.38378e-05	5.56833e-05
KEGG_PATHWAY	hsa01100:Metabolic pathways	60	30	3.44111e-06	ADK, GBA2, HK2, PIK3CG, HK1, PNP, CA5B, CA3, TK1, UPP1, ACP1, ST6GAL1, G6PD, MIF, PGD, ACLY, MTAP, HPRT1, GAPDH, MGLL, IDO1, PTGES, DTYMK, DNMT1, AHCY, PFKFB3, MAOB, MAOA, GSTP1, GLO1, ALOX15, PLA2G5, TYMS, PTGS2, ACACB, CYP19A1, TYMP, PTGS1, HSD11B1, EBP, FUT7, HSD17B1, ALOX5, HSD17B2, HMOX1, CA12, GSTM2, GSTM1, SRD5A2, SRD5A1, EPHX2, PLA2G2A, AKR1C3, SQLE, SCD, CYP11B2, TBXAS1, ALPL, DHCR7, ADA	180	1541	8205	1.77482	0.000921793	8.38378e-05	5.56833e-05
KEGG_PATHWAY	hsa04923:Regulation of lipolysis in adipocytes	10	5	3.8842e-06	FABP4, ADRB3, ADORA1, AKT1, ADRB1, ADRB2, PIK3R1, PTGS2, MGLL, PTGS1	180	58	8205	7.8592	0.00104043	8.67471e-05	5.76156e-05
KEGG_PATHWAY	hsa04370:VEGF signaling pathway	10	5	4.4982e-06	MAP2K2, KDR, MAPK1, AKT1, PRKCA, PIK3R1, RAF1, PTGS2, PTK2, VEGFA	180	59	8205	7.72599	0.0012048	9.27322e-05	6.15908e-05
KEGG_PATHWAY	hsa04024:cAMP signaling pathway	18	9	5.96949e-06	JUN, GABBR1, OXTR, MAP2K2, PTGER2, F2R, ADRB1, PIK3R1, ADRB2, ATP1A1, VAV1, EDNRA, ADORA1, AKT1, MAPK1, RAF1, PPARA, CFTR	180	221	8205	3.71267	0.00159855	0.000106833	7.09561e-05
KEGG_PATHWAY	hsa00590:Arachidonic acid metabolism	10	5	5.97945e-06	ALOX5, EPHX2, TBXAS1, ALOX15, PLA2G2A, AKR1C3, PLA2G5, PTGS2, PTGES, PTGS1	180	61	8205	7.47268	0.00160121	0.000106833	7.09561e-05
KEGG_PATHWAY	hsa01521:EGFR tyrosine kinase inhibitor resistance	11	5.5	7.43972e-06	GSK3B, MAP2K2, AXL, BCL2, KDR, MAPK1, AKT1, PRKCA, PIK3R1, RAF1, VEGFA	180	79	8205	6.34705	0.00199187	0.000124615	8.27669e-05
KEGG_PATHWAY	hsa04915:Estrogen signaling pathway	14	7	8.99186e-06	JUN, GABBR1, HSP90AA1, MAP2K2, PRKCD, PIK3R1, OPRM1, ESR2, BCL2, AKT1, MAPK1, PGR, RAF1, CTSD	180	138	8205	4.6244	0.00240693	0.000141754	9.41501e-05
KEGG_PATHWAY	hsa04933:AGE-RAGE signaling pathway in diabetic complications	12	6	1.0285e-05	JUN, STAT1, PRKCD, SERPINE1, BCL2, AGTR1, MAPK1, NOX4, AKT1, PRKCA, PIK3R1, VEGFA	180	100	8205	5.47	0.0027526	0.000153132	0.000101707
KEGG_PATHWAY	hsa04660:T cell receptor signaling pathway	12	6	1.50178e-05	GSK3B, JUN, MAP2K2, CSF2, MAPK1, AKT1, PTPN6, PRKCQ, FYN, PIK3R1, RAF1, VAV1	180	104	8205	5.25962	0.00401671	0.00021183	0.000140693
KEGG_PATHWAY	hsa04072:Phospholipase D signaling pathway	14	7	1.92305e-05	PTGFR, MAP2K2, SYK, F2R, PRKCA, PTPN11, PIK3R1, PIK3CG, KIT, AGTR1, AKT1, MAPK1, FYN, RAF1	180	148	8205	4.31194	0.00514055	0.000257688	0.000171151
KEGG_PATHWAY	hsa05167:Kaposi sarcoma-associated herpesvirus infection	16	8	2.024e-05	CCR1, GSK3B, JUN, MAP2K2, CSF2, SYK, STAT1, PIK3R1, PTGS2, HIF1A, PIK3CG, VEGFA, AKT1, MAPK1, RAF1, IL6ST	180	194	8205	3.75945	0.00540969	0.000258301	0.000171558
KEGG_PATHWAY	hsa05219:Bladder cancer	8	4	2.51251e-05	RPS6KA5, MAP2K2, DAPK1, MDM2, MAPK1, RAF1, TYMP, VEGFA	180	41	8205	8.89431	0.00671098	0.000306069	0.000203285
KEGG_PATHWAY	hsa05418:Fluid shear stress and atherosclerosis	13	6.5	4.81063e-05	GSTM2, JUN, HSP90AA1, GSTM1, GSTP1, PIK3R1, PTK2, VEGFA, KDR, BCL2, AKT1, HMOX1, NFE2L2	180	139	8205	4.26319	0.01281	0.000560543	0.000372301
KEGG_PATHWAY	hsa04071:Sphingolipid signaling pathway	12	6	5.34708e-05	ABCC1, MAP2K2, ADORA3, BCL2, ADORA1, MAPK1, AKT1, FYN, PRKCA, PIK3R1, RAF1, CTSD	180	119	8205	4.59664	0.0142284	0.000581743	0.000386381
KEGG_PATHWAY	hsa00140:Steroid hormone biosynthesis	9	4.5	5.4267e-05	HSD11B1, SRD5A2, CYP11B2, SRD5A1, HSD17B1, HSD17B2, AKR1C3, CYP1B1, CYP19A1	180	62	8205	6.61694	0.0144387	0.000581743	0.000386381
KEGG_PATHWAY	hsa04919:Thyroid hormone signaling pathway	12	6	6.23543e-05	GSK3B, MAP2K2, THRA, STAT1, MDM2, MAPK1, AKT1, PRKCA, ATP1A1, PIK3R1, RAF1, HIF1A	180	121	8205	4.52066	0.0165726	0.000642729	0.000426887
KEGG_PATHWAY	hsa04662:B cell receptor signaling pathway	10	5	6.81953e-05	GSK3B, JUN, MAP2K2, SYK, MAPK1, AKT1, PTPN6, PIK3R1, RAF1, VAV1	180	82	8205	5.55894	0.018111	0.000676902	0.000449584
KEGG_PATHWAY	hsa04625:C-type lectin receptor signaling pathway	11	5.5	8.42045e-05	JUN, SYK, STAT1, PRKCD, MDM2, MAPK1, AKT1, PTPN11, PIK3R1, RAF1, PTGS2	180	104	8205	4.82131	0.022315	0.000778796	0.00051726
KEGG_PATHWAY	hsa04151:PI3K-Akt signaling pathway	21	10.5	8.42727e-05	GSK3B, HSP90AA1, MAP2K2, SYK, FLT3, F2R, PRKCA, PIK3R1, PGF, PIK3CG, PTK2, VEGFA, KIT, MDM2, KDR, BCL2, AKT1, MAPK1, PKN1, RAF1, MCL1	180	354	8205	2.7041	0.0223329	0.000778796	0.00051726
KEGG_PATHWAY	hsa05221:Acute myeloid leukemia	9	4.5	9.54082e-05	MAP2K2, CSF2, FLT3, KIT, MAPK1, AKT1, PIK3R1, RAF1, PPARD	180	67	8205	6.12313	0.0252465	0.000852313	0.000566089
KEGG_PATHWAY	hsa05211:Renal cell carcinoma	9	4.5	0.000117857	JUN, MAP2K2, MAPK1, AKT1, PTPN11, PIK3R1, RAF1, HIF1A, VEGFA	180	69	8205	5.94565	0.0310938	0.00101889	0.000676725
KEGG_PATHWAY	hsa04270:Vascular smooth muscle contraction	12	6	0.000157085	EDNRA, MAP2K2, PRKCH, PLA2G2A, PRKCD, AGTR1, MAPK1, PRKCQ, PRKCA, PLA2G5, RAF1, ADRA1A	180	134	8205	4.08209	0.041228	0.00131558	0.000873784
KEGG_PATHWAY	hsa01524:Platinum drug resistance	9	4.5	0.00017593	TOP2A, GSTM2, GSTM1, GSTP1, MDM2, BCL2, MAPK1, AKT1, PIK3R1	180	73	8205	5.61986	0.046059	0.00141238	0.000938076
KEGG_PATHWAY	hsa04210:Apoptosis	12	6	0.000179183	ERN1, JUN, MAP2K2, PARP1, BCL2, CASP2, MAPK1, AKT1, PIK3R1, RAF1, CTSD, MCL1	180	136	8205	4.02206	0.0468904	0.00141238	0.000938076
KEGG_PATHWAY	hsa04140:Autophagy - animal	12	6	0.000246268	ERN1, MAP2K2, DAPK1, PRKCD, BCL2, MAPK1, AKT1, PRKCQ, PIK3R1, RAF1, HIF1A, CTSD	180	141	8205	3.87943	0.0638766	0.00188571	0.00125245
KEGG_PATHWAY	hsa04722:Neurotrophin signaling pathway	11	5.5	0.00025898	GSK3B, JUN, RPS6KA5, MAP2K2, PRKCD, BCL2, MAPK1, AKT1, PTPN11, PIK3R1, RAF1	180	119	8205	4.21359	0.0670612	0.00192796	0.00128051
KEGG_PATHWAY	hsa01522:Endocrine resistance	10	5	0.000271609	JUN, MAP2K2, MDM2, BCL2, MAPK1, AKT1, PIK3R1, RAF1, PTK2, ESR2	180	98	8205	4.65136	0.0702143	0.00196733	0.00130666
KEGG_PATHWAY	hsa04914:Progesterone-mediated oocyte maturation	10	5	0.000366902	HSP90AA1, CDK1, MAPK1, AKT1, PGR, PIK3R1, RAF1, CDC25A, CDC25B, AURKA	180	102	8205	4.46895	0.0936663	0.00258762	0.00171865
KEGG_PATHWAY	hsa04650:Natural killer cell mediated cytotoxicity	11	5.5	0.000411252	MAP2K2, CSF2, SYK, MAPK1, PTPN6, PTPN11, FYN, PRKCA, PIK3R1, RAF1, VAV1	180	126	8205	3.9795	0.104379	0.00278564	0.00185016
KEGG_PATHWAY	hsa05206:MicroRNAs in cancer	18	9	0.000415767	ABCC1, DNMT1, MAP2K2, ABCB1, PRKCA, PIK3R1, PTGS2, CDC25A, CDC25B, VEGFA, RPS6KA5, MDM2, BCL2, CYP1B1, HMOX1, MAPK1, RAF1, MCL1	180	310	8205	2.64677	0.105463	0.00278564	0.00185016
KEGG_PATHWAY	hsa04510:Focal adhesion	14	7	0.000436962	GSK3B, JUN, PRKCA, PIK3R1, PGF, VAV1, PTK2, VEGFA, KDR, BCL2, AKT1, MAPK1, FYN, RAF1	180	201	8205	3.17496	0.110532	0.00285624	0.00189706
KEGG_PATHWAY	hsa04929:GnRH secretion	8	4	0.000455243	GABBR1, MAP2K2, MAPK1, AKT1, PRKCA, PIK3R1, RAF1, ESR2	180	64	8205	5.69792	0.114881	0.00290489	0.00192936
KEGG_PATHWAY	hsa01232:Nucleotide metabolism	9	4.5	0.000504418	DTYMK, PNP, ADK, UPP1, HPRT1, TK1, TYMS, ADA, TYMP	180	85	8205	4.82647	0.126475	0.00307236	0.0020406
KEGG_PATHWAY	hsa04012:ErbB signaling pathway	9	4.5	0.000504418	GSK3B, JUN, MAP2K2, MAPK1, AKT1, PRKCA, PIK3R1, RAF1, PTK2	180	85	8205	4.82647	0.126475	0.00307236	0.0020406
KEGG_PATHWAY	hsa05205:Proteoglycans in cancer	14	7	0.000525949	MAP2K2, PRKCA, PTPN11, PIK3R1, HIF1A, VAV1, PTK2, VEGFA, MDM2, KDR, AKT1, MAPK1, PTPN6, RAF1	180	205	8205	3.11301	0.131503	0.00313232	0.00208042
KEGG_PATHWAY	hsa04659:Th17 cell differentiation	10	5	0.000560287	HSP90AA1, JUN, STAT1, RORC, MAPK1, PRKCQ, RORA, AHR, IL6ST, HIF1A	180	108	8205	4.22068	0.139463	0.00326428	0.00216807
KEGG_PATHWAY	hsa04924:Renin secretion	8	4	0.000721574	PTGER4, EDNRA, ADRB3, PTGER2, ADORA1, AGTR1, ADRB1, ADRB2	180	69	8205	5.28502	0.17589	0.00411451	0.00273277
KEGG_PATHWAY	hsa04917:Prolactin signaling pathway	8	4	0.000787235	GSK3B, MAP2K2, STAT1, MAPK1, AKT1, PIK3R1, RAF1, ESR2	180	70	8205	5.20952	0.190276	0.00432305	0.00287128
KEGG_PATHWAY	hsa04913:Ovarian steroidogenesis	7	3.5	0.000790409	ALOX5, HSD17B1, HSD17B2, AKR1C3, CYP1B1, PTGS2, CYP19A1	180	51	8205	6.25654	0.190965	0.00432305	0.00287128
KEGG_PATHWAY	hsa05417:Lipid and atherosclerosis	14	7	0.00082323	GSK3B, JUN, HSP90AA1, HSPA5, MMP3, PRKCA, PIK3R1, VAV1, PTK2, ERN1, BCL2, AKT1, MAPK1, NFE2L2	180	215	8205	2.96822	0.198056	0.00441251	0.0029307
KEGG_PATHWAY	hsa04726:Serotonergic synapse	10	5	0.000884245	MAOB, MAOA, ALOX5, ALOX15, MAPK1, PRKCA, HTR3A, RAF1, PTGS2, PTGS1	180	115	8205	3.96377	0.211074	0.00464662	0.00308619
KEGG_PATHWAY	hsa05225:Hepatocellular carcinoma	12	6	0.00108677	GSK3B, GSTM2, GSTM1, MAP2K2, GSTP1, HMOX1, MAPK1, AKT1, PRKCA, PIK3R1, RAF1, NFE2L2	180	168	8205	3.25595	0.252794	0.00560106	0.00372011
KEGG_PATHWAY	hsa05163:Human cytomegalovirus infection	14	7	0.001239	PTGER4, CCR1, GSK3B, MAP2K2, PTGER2, PRKCA, PIK3R1, PTGS2, PTK2, VEGFA, MDM2, AKT1, MAPK1, RAF1	180	225	8205	2.8363	0.282698	0.00626514	0.00416118
KEGG_PATHWAY	hsa04750:Inflammatory mediator regulation of TRP channels	9	4.5	0.00129753	PTGER4, PRKCH, TRPA1, PTGER2, PRKCD, F2RL1, PRKCQ, PRKCA, PIK3R1	180	98	8205	4.18622	0.293875	0.00643957	0.00427703
KEGG_PATHWAY	hsa04261:Adrenergic signaling in cardiomyocytes	11	5.5	0.00159304	RPS6KA5, BCL2, AGTR1, MAPK1, AKT1, ADRB1, PRKCA, ADRB2, ATP1A1, ADRA1A, PIK3CG	180	150	8205	3.34278	0.347716	0.00776246	0.00515567
KEGG_PATHWAY	hsa04014:Ras signaling pathway	14	7	0.00192191	MAP2K2, FLT3, PLA2G2A, PRKCA, PTPN11, PLA2G5, PIK3R1, PGF, VEGFA, KIT, KDR, AKT1, MAPK1, RAF1	180	236	8205	2.7041	0.402838	0.00919769	0.00610892
KEGG_PATHWAY	hsa04015:Rap1 signaling pathway	13	6.5	0.00210729	MAP2K2, F2R, PRKCA, PIK3R1, PGF, VAV1, VEGFA, CNR1, KIT, KDR, AKT1, MAPK1, RAF1	180	210	8205	2.82183	0.431838	0.00985863	0.0065479
KEGG_PATHWAY	hsa04218:Cellular senescence	11	5.5	0.00213358	MAP2K2, CHEK2, CHEK1, SERPINE1, MDM2, CDK1, MAPK1, AKT1, PIK3R1, RAF1, CDC25A	180	156	8205	3.21421	0.435837	0.00985863	0.0065479
KEGG_PATHWAY	hsa04020:Calcium signaling pathway	14	7	0.00222982	PTGFR, CHRM3, OXTR, F2R, PTAFR, PRKCA, ADRB1, ADRB2, ADRA1A, VEGFA, EDNRA, ADRB3, KDR, AGTR1	180	240	8205	2.65903	0.450232	0.0101287	0.00672726
KEGG_PATHWAY	hsa04931:Insulin resistance	9	4.5	0.0024144	GSK3B, PRKCD, AKT1, PRKCQ, PTPN11, PIK3R1, PPARA, ACACB, PTPRF	180	108	8205	3.79861	0.476827	0.0107843	0.00716273
KEGG_PATHWAY	hsa05210:Colorectal cancer	8	4	0.0026361	GSK3B, JUN, MAP2K2, BCL2, MAPK1, AKT1, PIK3R1, RAF1	180	86	8205	4.24031	0.50708	0.0115816	0.00769224
KEGG_PATHWAY	hsa05131:Shigellosis	14	7	0.00286612	GSK3B, JUN, CSF2, PRKCD, PIK3R1, PTK2, HK2, HK1, RPS6KA5, MDM2, BCL2, AKT1, MAPK1, PRKCQ	180	247	8205	2.58367	0.536628	0.0123891	0.00822855
KEGG_PATHWAY	hsa04910:Insulin signaling pathway	10	5	0.00299389	GSK3B, MAP2K2, MAPK1, AKT1, PIK3R1, RAF1, ACACB, PTPRF, HK2, HK1	180	137	8205	3.32725	0.55227	0.0126881	0.00842717
KEGG_PATHWAY	hsa04668:TNF signaling pathway	9	4.5	0.00302999	MMP14, JUN, RPS6KA5, CSF2, MMP3, MAPK1, AKT1, PIK3R1, PTGS2	180	112	8205	3.66295	0.556595	0.0126881	0.00842717
KEGG_PATHWAY	hsa04062:Chemokine signaling pathway	12	6	0.00314107	CCR1, GSK3B, STAT1, GRK6, PRKCD, MAPK1, AKT1, PIK3R1, RAF1, VAV1, PTK2, PIK3CG	180	192	8205	2.84896	0.569639	0.0129509	0.00860169
KEGG_PATHWAY	hsa04725:Cholinergic synapse	9	4.5	0.00320149	CHRM3, CHRNA4, BCL2, MAPK1, AKT1, FYN, PRKCA, PIK3R1, PIK3CG	180	113	8205	3.63053	0.576573	0.013	0.00863431
KEGG_PATHWAY	hsa04935:Growth hormone synthesis, secretion and action	9	4.5	0.0046231	GSK3B, MAP2K2, STAT1, MAPK1, AKT1, PRKCA, PIK3R1, RAF1, PTK2	180	120	8205	3.41875	0.711155	0.0184924	0.0122823
KEGG_PATHWAY	hsa05223:Non-small cell lung cancer	7	3.5	0.004706	ALK, MAP2K2, MAPK1, AKT1, PRKCA, PIK3R1, RAF1	180	72	8205	4.43171	0.717531	0.0185472	0.0123186
KEGG_PATHWAY	hsa05224:Breast cancer	10	5	0.00477847	GSK3B, JUN, MAP2K2, KIT, MAPK1, AKT1, PGR, PIK3R1, RAF1, ESR2	180	147	8205	3.10091	0.72299	0.0185599	0.0123271
KEGG_PATHWAY	hsa04666:Fc gamma R-mediated phagocytosis	8	4	0.00516163	SYK, PRKCD, MAPK1, AKT1, PRKCA, PIK3R1, RAF1, VAV1	180	97	8205	3.75945	0.750151	0.0197617	0.0131253
KEGG_PATHWAY	hsa05231:Choline metabolism in cancer	8	4	0.00545887	JUN, MAP2K2, MAPK1, AKT1, PRKCA, PIK3R1, RAF1, HIF1A	180	98	8205	3.72109	0.76938	0.0206053	0.0136856
KEGG_PATHWAY	hsa04611:Platelet activation	9	4.5	0.00562889	SYK, TBXAS1, F2R, MAPK1, AKT1, FYN, PIK3R1, PIK3CG, PTGS1	180	124	8205	3.30847	0.779709	0.020952	0.0139159
KEGG_PATHWAY	hsa05214:Glioma	7	3.5	0.00574894	MAP2K2, MDM2, MAPK1, AKT1, PRKCA, PIK3R1, RAF1	180	75	8205	4.25444	0.786723	0.0211057	0.014018
KEGG_PATHWAY	hsa05220:Chronic myeloid leukemia	7	3.5	0.00613141	MAP2K2, MDM2, MAPK1, AKT1, PTPN11, PIK3R1, RAF1	180	76	8205	4.19846	0.807619	0.0222057	0.0147485
KEGG_PATHWAY	hsa00983:Drug metabolism - other enzymes	7	3.5	0.00784834	GSTM2, GSTM1, GSTP1, UPP1, HPRT1, TK1, TYMP	180	80	8205	3.98854	0.878962	0.0280447	0.0186267
KEGG_PATHWAY	hsa04960:Aldosterone-regulated sodium reabsorption	5	2.5	0.0082497	MAPK1, PRKCA, ATP1A1, PIK3R1, NR3C2	180	37	8205	6.15991	0.891401	0.029091	0.0193217
KEGG_PATHWAY	hsa05213:Endometrial cancer	6	3	0.00841704	GSK3B, MAP2K2, MAPK1, AKT1, PIK3R1, RAF1	180	58	8205	4.71552	0.896203	0.0292957	0.0194576
KEGG_PATHWAY	hsa05135:Yersinia infection	9	4.5	0.0100746	GSK3B, JUN, MAP2K2, MAPK1, AKT1, PKN1, PIK3R1, VAV1, PTK2	180	137	8205	2.99453	0.933708	0.0346153	0.0229908
KEGG_PATHWAY	hsa04630:JAK-STAT signaling pathway	10	5	0.0103479	CSF2, STAT1, BCL2, AKT1, PTPN6, PTPN11, PIK3R1, IL6ST, RAF1, MCL1	180	166	8205	2.74598	0.938437	0.0351044	0.0233156
KEGG_PATHWAY	hsa04010:MAPK signaling pathway	14	7	0.0119856	JUN, MAP2K2, FLT3, PRKCA, PGF, CDC25B, VEGFA, RPS6KA5, KIT, KDR, AKT1, MAPK1, MAPT, RAF1	180	294	8205	2.17063	0.960504	0.0401518	0.026668
KEGG_PATHWAY	hsa05171:Coronavirus disease - COVID-19	12	6	0.012544	ADAM17, JUN, CSF2, SYK, STAT1, C5AR1, MMP3, AGTR1, MAPK1, PRKCA, PIK3R1, IL6ST	180	232	8205	2.35776	0.966056	0.0415035	0.0275657
KEGG_PATHWAY	hsa05415:Diabetic cardiomyopathy	11	5.5	0.0133885	GSK3B, G6PD, PARP1, PRKCD, AGTR1, AKT1, PRKCA, PIK3R1, PPARA, GAPDH, CTSD	180	203	8205	2.47003	0.973012	0.0437576	0.0290629
KEGG_PATHWAY	hsa04970:Salivary secretion	7	3.5	0.0150508	CHRM3, ADRB3, ADRB1, PRKCA, ADRB2, ATP1A1, ADRA1A	180	92	8205	3.4683	0.982824	0.0485977	0.0322776
KEGG_PATHWAY	hsa04912:GnRH signaling pathway	7	3.5	0.0158065	MMP14, JUN, MAP2K2, PRKCD, MAPK1, PRKCA, RAF1	180	93	8205	3.431	0.986018	0.0504302	0.0334947
KEGG_PATHWAY	hsa04657:IL-17 signaling pathway	7	3.5	0.0165881	GSK3B, HSP90AA1, JUN, CSF2, MMP3, MAPK1, PTGS2	180	94	8205	3.3945	0.988699	0.0523013	0.0347375
KEGG_PATHWAY	hsa05204:Chemical carcinogenesis - DNA adducts	6	3	0.0170583	HSD11B1, GSTM2, GSTM1, GSTP1, CYP1B1, PTGS2	180	69	8205	3.96377	0.990059	0.0531585	0.0353067
KEGG_PATHWAY	hsa05170:Human immunodeficiency virus 1 infection	11	5.5	0.0172785	JUN, MAP2K2, CHEK1, BCL2, CDK1, MAPK1, AKT1, PRKCA, PIK3R1, RAF1, PTK2	180	212	8205	2.36517	0.990638	0.0532256	0.0353513
KEGG_PATHWAY	hsa04930:Type II diabetes mellitus	5	2.5	0.017526	PRKCD, MAPK1, PIK3R1, HK2, HK1	180	46	8205	4.95471	0.991249	0.0533746	0.0354503
KEGG_PATHWAY	hsa04973:Carbohydrate digestion and absorption	5	2.5	0.0188387	AKT1, ATP1A1, PIK3R1, HK2, HK1	180	47	8205	4.84929	0.993885	0.0567278	0.0376775
KEGG_PATHWAY	hsa04520:Adherens junction	6	3	0.0190908	CSNK2A1, MAPK1, PTPN6, FYN, ACP1, PTPRF	180	71	8205	3.85211	0.994292	0.0568482	0.0377574
KEGG_PATHWAY	hsa05218:Melanoma	6	3	0.0201643	MAP2K2, MDM2, MAPK1, AKT1, PIK3R1, RAF1	180	72	8205	3.79861	0.995743	0.059385	0.0394423
KEGG_PATHWAY	hsa05010:Alzheimer disease	16	8	0.0204524	CHRM3, GSK3B, MAP2K2, CSNK2A1, PIK3R1, PTGS2, ERN1, BACE2, ADAM17, NOX4, AKT1, MAPK1, MAPT, RAF1, GAPDH, SNCA	180	384	8205	1.89931	0.996066	0.0595787	0.0395709
KEGG_PATHWAY	hsa04115:p53 signaling pathway	6	3	0.0212766	CHEK2, CHEK1, SERPINE1, MDM2, BCL2, CDK1	180	73	8205	3.74658	0.99686	0.0613133	0.040723
KEGG_PATHWAY	hsa04926:Relaxin signaling pathway	8	4	0.0225571	JUN, MAP2K2, MAPK1, AKT1, PRKCA, PIK3R1, RAF1, VEGFA	180	129	8205	2.82687	0.997789	0.0643117	0.0427145
KEGG_PATHWAY	hsa05212:Pancreatic cancer	6	3	0.0248512	STAT1, MAPK1, AKT1, PIK3R1, RAF1, VEGFA	180	76	8205	3.59868	0.998822	0.0701065	0.0465633
KEGG_PATHWAY	hsa05161:Hepatitis B	9	4.5	0.025241	JUN, MAP2K2, STAT1, BCL2, MAPK1, AKT1, PRKCA, PIK3R1, RAF1	180	162	8205	2.53241	0.998942	0.0704644	0.046801
KEGG_PATHWAY	hsa01523:Antifolate resistance	4	2	0.0269164	ABCC1, GGH, TYMS, ABCG2	180	30	8205	6.07778	0.999333	0.0743669	0.0493929
KEGG_PATHWAY	hsa00480:Glutathione metabolism	5	2.5	0.0353235	GSTM2, G6PD, GSTM1, GSTP1, PGD	180	57	8205	3.99854	0.999935	0.0965991	0.0641591
KEGG_PATHWAY	hsa00240:Pyrimidine metabolism	5	2.5	0.0373166	DTYMK, UPP1, TK1, TYMS, TYMP	180	58	8205	3.9296	0.999963	0.101019	0.0670945
KEGG_PATHWAY	hsa04540:Gap junction	6	3	0.0428911	MAP2K2, CDK1, MAPK1, ADRB1, PRKCA, RAF1	180	88	8205	3.10795	0.999992	0.114948	0.0763462
KEGG_PATHWAY	hsa05226:Gastric cancer	8	4	0.0442756	GSK3B, MAP2K2, ABCB1, BCL2, MAPK1, AKT1, PIK3R1, RAF1	180	149	8205	2.44743	0.999995	0.117484	0.0780302
KEGG_PATHWAY	hsa00360:Phenylalanine metabolism	3	1.5	0.04648	MAOB, MAOA, MIF	180	16	8205	8.54688	0.999997	0.122124	0.0811121
KEGG_PATHWAY	hsa04152:AMPK signaling pathway	7	3.5	0.0487146	PFKFB3, SCD, AKT1, PIK3R1, ACACB, ADRA1A, CFTR	180	121	8205	2.63705	0.999998	0.126753	0.0841864
