# Supplementary material for: From desert flora to cancer therapy: systematic exploration of multi-pathway mechanisms using network pharmacology and molecular modeling approaches
Source: Front Pharmacol. 2024 Apr 11;15:1345415. doi: 10.3389/fphar.2024.1345415 (PMC11043532; doi:10.3389/fphar.2024.1345415)
Supplement: Supplementary file 1 [file DataSheet1.ZIP › Supplementary File 4.xlsx]

## Sheet: GSE54388
Gene.symbol	logFC	adj.P.Val
WNT2B	-5.89188	1.64e-14
LINC01105	-5.59121	1.62e-13
ARX	-5.10444	2.59e-11
ABCA8	-6.96328	4.91e-11
WNT2B	-4.30806	4.91e-11
ITLN1	-8.29256	9.44e-11
LHX2	-5.36122	9.44e-11
LHX9	-5.41532	9.72e-11
GPRASP1	-3.94997	9.72e-11
HAND2-AS1	-4.32128	9.85e-11
MIR4454///ABHD12B	-2.49526	2.37e-10
GABRG1	-2.78008	2.37e-10
LOC102725213///LOC100507387///FAM153A///FAM153B	-2.28967	2.37e-10
MGARP	-4.92991	2.71e-10
LINC01105	-4.24368	3.82e-10
PEX5L	-4.30871	3.82e-10
CALB2	-3.95958	4e-10
DIRAS3	-4.73426	7.64e-10
LINC01105	-2.81944	1.05e-09
MMP28	-1.62984	1.13e-09
ADH1C	-3.01364	1.42e-09
GATA4	-3.20199	1.74e-09
NEK2	4.11001	2.17e-09
PDE8B	-4.12333	2.29e-09
CHGB	-3.89882	2.29e-09
PDE8B	-3.29446	2.56e-09
ANXA8L1///ANXA8	-3.92543	2.8e-09
NDNF	-2.89854	3.2e-09
C21orf62	-2.37298	4.16e-09
SLC4A4	-4.73586	4.41e-09
RYR2	-2.74508	6.5e-09
BCO2	-2.84503	6.63e-09
MAF	-4.16249	6.63e-09
IFFO1	-1.19632	7.04e-09
TCEAL7	-3.88102	8.9e-09
PRG4	-5.12173	9.56e-09
YPEL2	-2.33222	1.02e-08
CACNB2	-2.73016	1.08e-08
SNCA	-2.62146	1.09e-08
CD24	5.94922	1.27e-08
NUF2	4.43006	1.47e-08
WNT2B	-4.0752	1.48e-08
REEP1	-4.9673	1.48e-08
CD24	5.82994	1.54e-08
CD24	6.15266	1.66e-08
NPY1R	-5.26073	1.68e-08
COPB1	-1.09477	1.78e-08
LRRN4	-3.56513	1.89e-08
TCF21	-3.74502	2.05e-08
CCDC68	-2.79905	2.14e-08
CLDN15	-2.84546	2.49e-08
TCF21	-1.84331	3.05e-08
AOX1	-2.24233	3.3e-08
CRABP2	3.75504	3.5e-08
MCM2	2.94861	3.58e-08
LOC100996760	-5.21947	4.06e-08
STIL	2.39272	4.08e-08
CXorf57	-2.86168	4.86e-08
LSAMP	-3.66854	4.99e-08
MECOM	6.50928	5.12e-08
MCM4	2.6913	5.14e-08
ZWINT	3.11011	5.36e-08
CD24	5.59648	5.52e-08
TVP23A	-2.2453	7.13e-08
AOX1	-5.4381	7.28e-08
SPRR2B	-1.68062	8.01e-08
GADL1	-3.78626	8.74e-08
CEP55	4.16959	8.89e-08
PPM1K	-2.77192	9.35e-08
PEX5L	-1.66946	9.35e-08
LRRC8B	2.22771	9.44e-08
LRRFIP1	-2.17723	9.47e-08
ANKRD29	-3.22721	9.47e-08
LOC100507387///FAM153A///FAM153B	-2.46148	9.49e-08
PSAT1	5.62921	1.06e-07
ARHGAP18	-3.362	1.06e-07
NKX3-1	-3.2954	1.11e-07
CLDN4	2.87235	1.13e-07
MTHFD1	-1.3073	1.17e-07
OGN	-5.69189	1.33e-07
TCEAL2	-5.52578	1.43e-07
SMPD3	-2.53971	1.74e-07
PDE7B	-3.09419	1.77e-07
CD24	6.41445	1.79e-07
KIF14	3.67013	1.84e-07
LOC101926921///DAB2	-3.80845	1.84e-07
CHMP4C	4.04991	1.9e-07
CLEC4M	-4.17338	2e-07
SYT4	-3.63276	2.02e-07
PRKAR1A	-2.12861	2.02e-07
CLDN15	-2.86768	2.16e-07
PRSS35	-4.69682	2.16e-07
WDR6	-1.09535	2.16e-07
SYNE2	-1.26805	2.28e-07
PRDM5	-3.02539	2.31e-07
DOK6	-1.16363	2.32e-07
PAPSS2	-3.13367	2.35e-07
CNRIP1	-2.9078	2.41e-07
WFDC2	3.74624	2.44e-07
SCTR	-2.285	2.47e-07
RUNX1T1	-2.90837	2.48e-07
HLF	-2.05148	2.48e-07
LRRN4	-2.79964	2.48e-07
LRRC8D	1.74733	2.48e-07
MEDAG	-3.11369	2.48e-07
FAM83D	3.2455	2.51e-07
GPM6A	-3.88308	2.51e-07
GPM6A	-4.90724	2.71e-07
TSPAN5	-1.47585	3.51e-07
CXXC5	3.59563	3.53e-07
CPED1	-2.88245	3.62e-07
CFAP221	-1.92193	3.63e-07
KIF11	3.42819	3.63e-07
CELF2	-1.78086	3.78e-07
PDZD2	-1.23733	3.82e-07
AKT3	-1.9687	3.82e-07
HLF	-2.54166	3.85e-07
TSPAN5	-3.05551	3.85e-07
PABPC5	-1.67238	3.92e-07
DSCAML1	-2.07492	3.96e-07
PANK1	2.49233	4.01e-07
BUB1B	3.59443	4.01e-07
RBFOX2	-1.03177	4.07e-07
CALCRL	-2.43808	4.22e-07
CFAP221	-1.38373	4.4e-07
DLGAP5	3.65472	4.45e-07
SFRP1	-3.63235	4.45e-07
MIR29C///MIR29B2	-2.47027	4.55e-07
MECOM	5.58622	4.56e-07
BUB1	3.23856	4.61e-07
PSME4	1.76856	4.83e-07
CRLS1	-2.29642	4.83e-07
MELK	3.42967	4.83e-07
DAPK1-IT1	-2.41099	4.85e-07
HSD17B2	-3.22912	5.03e-07
C1orf106	3.22705	5.14e-07
TRIP13	3.80169	5.19e-07
NR2F1-AS1	-1.98175	5.19e-07
MTUS2	-1.84773	5.23e-07
MAD2L1	3.20122	5.34e-07
IFFO1	-2.50226	5.49e-07
PARVA	-1.4011	5.49e-07
PTGDR	-3.14643	5.49e-07
CELF2	-2.39289	5.49e-07
ADH1B	-5.38286	5.69e-07
GFPT2	-2.83075	5.69e-07
ADH1B	-6.00906	6.12e-07
STIM2	-1.46595	6.12e-07
AURKA	3.2057	6.12e-07
FCMR	-1.44943	6.22e-07
PDE8B	-1.66257	6.29e-07
PEX5L	-2.14229	6.33e-07
SRD5A1	2.788	6.44e-07
RUNX1T1	-3.33913	6.46e-07
SERPINB6	-1.72512	6.5e-07
MUM1L1	-5.5602	6.52e-07
SEL1L2	-3.01958	6.55e-07
SNCA	-1.96341	6.61e-07
SHISA3	-4.13742	6.65e-07
PTGIS	-4.13609	6.67e-07
TBRG1	-2.10452	6.76e-07
TMEM139	2.9352	6.9e-07
REEP1	-3.51415	6.9e-07
SPOUT1	0.959582	6.94e-07
SNX29P2	-1.35222	7.02e-07
CYP2B7P///CYP2B6	-2.50298	7.67e-07
TNXB///TNXA	-2.49408	7.82e-07
EPCAM	3.91797	7.82e-07
KIAA0101	3.35316	7.82e-07
S100A10	-2.9626	8.19e-07
FOXM1	2.47868	8.38e-07
LOC149401	-1.26698	8.45e-07
NUMB	-1.74799	8.5e-07
DFNA5	-3.76672	8.75e-07
TNXB///TNXA	-2.37136	8.92e-07
SLC35F6///CENPA	3.15783	8.94e-07
CXXC5	3.20596	8.94e-07
MTHFD2	3.43803	9.09e-07
GALNT9	-1.27998	9.11e-07
CENPU	3.0663	9.11e-07
ELAVL2	-1.6607	9.25e-07
CDCA3	3.03612	9.39e-07
SOX9	3.06109	9.77e-07
CLEC4M	-4.5582	9.79e-07
BDKRB1	-1.30997	1.01e-06
BNC1	-6.09483	1.02e-06
KDR	-4.03699	1.02e-06
SPOCK1	-4.20525	1.04e-06
KLF2	-2.5135	1.05e-06
EPG5	-1.98801	1.07e-06
EHF	5.72301	1.1e-06
TSPAN5	-2.68239	1.11e-06
MMP28	-2.58766	1.13e-06
COL14A1	-3.74692	1.17e-06
CNR1	-2.31906	1.17e-06
PARM1	-1.92409	1.17e-06
CCND2	-2.75851	1.17e-06
RAB7B	-1.87064	1.17e-06
SMTNL2	-1.59254	1.18e-06
MCM4	2.32466	1.22e-06
SLC44A1	-1.89399	1.23e-06
KLHL14	5.88192	1.23e-06
PTPRH	-1.23256	1.24e-06
MGC24103	-3.77536	1.25e-06
SFRP1	-3.92002	1.27e-06
MAP3K8	-2.37107	1.29e-06
LOC101926921///DAB2	-3.80569	1.3e-06
HLF	-2.33944	1.3e-06
GSTM3	-1.30276	1.32e-06
MSI2	-1.568	1.33e-06
CCNB1	3.60472	1.34e-06
IQGAP3	2.29424	1.34e-06
OGN	-4.24832	1.37e-06
DEPDC1	2.53581	1.41e-06
C21orf62	-3.03837	1.41e-06
KLHL4	-1.35812	1.43e-06
LOC101930363///LOC101928349///LOC100507387///FAM153C///FAM153A///FAM153B	-4.77909	1.43e-06
PPP1CB	1.7113	1.45e-06
DIXDC1	-2.37608	1.45e-06
NUSAP1	2.91048	1.48e-06
LOC101926921///DAB2	-2.34784	1.48e-06
MNDA	-4.60843	1.48e-06
CORO2B	-1.52084	1.48e-06
CDK1	4.24012	1.48e-06
TNXB///TNXA	-2.07392	1.48e-06
RUNX1T1	-2.89409	1.51e-06
CENPK	3.54184	1.56e-06
MPZL2	3.88366	1.58e-06
CKS2	3.2536	1.58e-06
PHLPP2	-1.93691	1.67e-06
RAD51AP1	3.67279	1.72e-06
SCN3B	-1.50968	1.77e-06
LGALS2	-2.95543	1.77e-06
THBD	-3.7289	1.77e-06
PCDH9	-3.32239	1.77e-06
VANGL1	1.8707	1.78e-06
GNG11	-2.09792	1.79e-06
ECT2	3.79672	1.82e-06
WDHD1	1.91535	1.84e-06
ELF3	3.43973	1.85e-06
PPM1K	-1.33689	1.97e-06
PTPRN2	-1.66192	1.97e-06
B2M	-1.4402	2.09e-06
HBB	-6.16593	2.14e-06
HBA2///HBA1	-3.54885	2.15e-06
DLG2	-1.10041	2.16e-06
LOC101926921///DAB2	-2.761	2.18e-06
TMEM139	2.85685	2.19e-06
CCNB2	3.07033	2.23e-06
CRLS1	-2.85696	2.25e-06
IGFBP6	-3.23596	2.31e-06
NUSAP1	1.89871	2.31e-06
TTK	3.59553	2.31e-06
C3orf70	-2.25179	2.34e-06
MTF2	2.11041	2.34e-06
DYRK2	1.86619	2.49e-06
HBB	-5.21654	2.49e-06
LOC114224	-1.83993	2.59e-06
THBD	-1.98103	2.59e-06
RAET1E	-0.976385	2.59e-06
DTL	3.11707	2.62e-06
CDCA8	1.93179	2.63e-06
LOC286191	-3.62487	2.63e-06
BAMBI	-2.7975	2.66e-06
KNL1	2.60279	2.66e-06
LOC283713///OTUD7A	-0.891932	2.7e-06
JAM3	-1.88835	2.7e-06
DNA2	2.10096	2.74e-06
CFAP221	-1.78777	2.74e-06
CDH11	-2.7041	2.74e-06
PCDH9	-3.74865	2.77e-06
RUNX1T1	-0.741089	2.81e-06
KIF20A	2.93244	2.82e-06
HBA2///HBA1	-4.04179	2.88e-06
LOC100506718///FLRT2	-3.14091	2.88e-06
KNDC1	-0.993961	2.88e-06
CLASP1	-1.41506	2.88e-06
NXPH2	-2.6937	2.88e-06
AADACL2	-3.52987	2.9e-06
ARF1	-1.01225	2.9e-06
ARHGAP44	-1.57111	2.91e-06
RYR2	-0.879677	2.97e-06
CMTM7	2.34941	3.01e-06
RTN1	-3.68654	3.13e-06
RNF128	-3.95218	3.15e-06
CXXC5	2.94136	3.15e-06
E2F8	2.69005	3.22e-06
DEPDC1	2.64259	3.29e-06
HSPB3	-1.22266	3.29e-06
ELF3	2.65368	3.3e-06
IRS4	-1.14938	3.3e-06
LOC646762	-2.36705	3.3e-06
CENPU	2.10467	3.32e-06
UHRF1	2.60551	3.35e-06
TFPI	-2.57695	3.37e-06
CARNS1	-1.59727	3.37e-06
FGFR1OP2	-0.95465	3.46e-06
PEG3-AS1	-3.093	3.52e-06
PROCR	-3.79514	3.71e-06
HMGB3	2.1194	3.8e-06
BICD1	3.3773	3.85e-06
KIF4A	2.73378	3.85e-06
NAV3	-2.55725	3.88e-06
ZNF540	-1.16116	4.11e-06
AURKA	2.65439	4.18e-06
ARHGAP18	-3.50019	4.18e-06
STK31	-3.61043	4.2e-06
ANP32E	2.12926	4.29e-06
HAND2-AS1	-2.58335	4.35e-06
CNTN1	-2.9432	4.38e-06
MUM1	-2.12215	4.41e-06
HBA2///HBA1	-4.34178	4.45e-06
FBXO28	1.20018	4.46e-06
CENPL	1.60752	4.54e-06
ANO4	-1.0704	4.58e-06
VANGL1	1.6622	4.59e-06
RUFY2	-1.76425	4.64e-06
NELL2	-3.5038	4.65e-06
CCNA2	2.29209	4.69e-06
RCC2	1.87658	4.71e-06
TOP2A	3.90641	4.77e-06
CIRBP	-1.46984	4.99e-06
AKT3	-3.04451	5.09e-06
CCNE2	2.7352	5.17e-06
SNCA	-2.68439	5.3e-06
ESRP1	3.55253	5.3e-06
PARM1	-1.45463	5.34e-06
CENPF	2.86745	5.35e-06
SP3	-1.70667	5.38e-06
RNASE4	-3.12437	5.39e-06
HOMER2	2.52139	5.43e-06
TOP2A	3.90662	5.53e-06
ZNF367	2.6589	5.53e-06
FEN1	2.28356	5.6e-06
PRC1	3.13601	5.6e-06
SPRY4-IT1	-1.61097	5.68e-06
NPTN-IT1	-2.23603	5.68e-06
SVEP1	-1.46255	5.69e-06
PEG3	-3.40331	5.76e-06
HOXC6	-3.62697	5.76e-06
PDZD3	-0.827905	5.84e-06
HAS1	-3.131	6e-06
CCNB1	2.93408	6e-06
RIF1	2.22418	6.02e-06
HBA2///HBA1	-4.35801	6.04e-06
BICDL1	-2.61936	6.16e-06
DAPK1	-2.73329	6.22e-06
GAS1RR	-1.93671	6.3e-06
TMEM37	-1.78221	6.47e-06
DDX21	1.54918	6.47e-06
C1orf168	-4.88054	6.51e-06
PDLIM5	-1.56661	6.51e-06
LOC100507487	-1.54779	6.53e-06
MAPRE2	-1.45788	6.6e-06
HBA2///HBA1	-3.18108	6.69e-06
SERBP1	1.38289	6.93e-06
SOX17	4.66537	6.95e-06
LAMA2	-2.18948	7.2e-06
SRPK1	1.92947	7.2e-06
RPL36A	-1.54891	7.23e-06
RRM2	3.39337	7.23e-06
HELLS	1.78182	7.31e-06
MBNL3	-1.50931	7.32e-06
HBA2///HBA1	-4.25232	7.34e-06
MAGI2-AS3	-1.34596	7.52e-06
ANO5	-1.77742	7.7e-06
FLJ35700	-1.48146	7.7e-06
NDUFB9	2.2193	7.82e-06
GINS1	3.28217	8.02e-06
SOX6	-1.93318	8.12e-06
KIF15	2.80942	8.14e-06
HMGA1	2.38238	8.14e-06
HBB	-4.85415	8.42e-06
CMAHP	-2.91981	8.54e-06
CYB561	1.86295	8.55e-06
CELF2	-2.71376	8.55e-06
ZNF641	-1.99793	8.59e-06
PPM1K	-3.14608	8.7e-06
SRGAP2	-1.76353	8.72e-06
SFRP1	-4.29667	8.76e-06
LINC01140	-1.6178	8.81e-06
PLPP1	-2.25553	8.89e-06
SNCAIP	-3.07572	8.89e-06
PHC2	-1.29291	8.92e-06
CKS1B	2.41203	9.05e-06
ADAMTS9-AS2	-1.77356	9.12e-06
ARHGAP6	-3.27095	9.24e-06
TCERG1L	-1.56017	9.24e-06
BNC2	-2.94051	9.32e-06
TMEM37	-2.46768	9.34e-06
SCRIB	2.17512	9.44e-06
ELF3	2.17934	9.65e-06
DSCC1	2.44114	9.85e-06
STRBP	1.64438	9.85e-06
VAPA	-1.07857	1e-05
MTUS1	-1.80705	1.01e-05
SLC52A2	1.5876	1.02e-05
SERTM1	-4.82207	1.03e-05
MNS1	2.76313	1.03e-05
CDC7	2.73913	1.04e-05
PARPBP	2.37189	1.04e-05
SPTAN1	-1.54173	1.06e-05
CBS	3.17535	1.07e-05
ADAMTS9-AS1	-1.47979	1.07e-05
CHEK1	2.5918	1.09e-05
WDR17	-2.26529	1.1e-05
SOX17	4.18755	1.12e-05
FKBP4	1.30733	1.14e-05
MUC1	3.71078	1.16e-05
PAX8	1.87104	1.16e-05
IDH2	3.24694	1.16e-05
UNC80	-0.632992	1.16e-05
LSAMP	-1.29996	1.17e-05
PAX8	2.27111	1.18e-05
CRYM	-1.25423	1.24e-05
NEIL3	1.80261	1.25e-05
PLPP1	-2.3482	1.26e-05
KIF2C	2.29378	1.29e-05
MICAL2	-0.948693	1.3e-05
HIVEP3	-2.23537	1.3e-05
RAB11FIP3	-3.06809	1.31e-05
CLDN3	4.34376	1.32e-05
LOC100506718///FLRT2	-1.96352	1.32e-05
AIF1L	3.09911	1.38e-05
LOC100506718///FLRT2	-4.74696	1.39e-05
OVOL2	2.05048	1.41e-05
CP	5.50115	1.43e-05
RCN2	2.25723	1.46e-05
LGALS8	-1.82345	1.46e-05
KIF23	3.16847	1.48e-05
EPT1	2.77788	1.5e-05
MRPL14	1.83673	1.53e-05
VAPA	-1.88737	1.54e-05
SERPINB9	-1.50666	1.54e-05
PPM1E	-2.01451	1.54e-05
TACC1	-1.92231	1.56e-05
PTTG1	2.53093	1.56e-05
KCNA4	-1.08427	1.56e-05
RACGAP1	2.61099	1.6e-05
TLL1	-1.1452	1.63e-05
TPP1	-1.11503	1.63e-05
BMP2	-1.93328	1.63e-05
PDZD2	-2.30637	1.63e-05
FOXQ1	3.8959	1.67e-05
LAMA2	-2.53648	1.68e-05
SNORA28///EIF5	-1.5342	1.7e-05
DEPDC1B	3.61229	1.71e-05
CLMP	-2.6675	1.72e-05
DNAJC7	-1.5667	1.75e-05
SCN3B	-1.70788	1.8e-05
CCT5	1.74276	1.81e-05
APOLD1	1.8103	1.84e-05
UBE2D3	-2.53665	1.84e-05
RCN2	2.16294	1.87e-05
ABHD17C	2.25738	1.88e-05
POU6F1	-1.02982	1.88e-05
NR2F1-AS1	-2.00075	1.9e-05
FAM134B	-1.26825	1.9e-05
MCTP2	-2.99409	1.94e-05
ALDH1A1	-4.07699	1.95e-05
CENPF	3.09395	1.95e-05
SAPCD2	1.19584	1.95e-05
NRAS	1.30274	1.95e-05
DIRAS1	-0.8311	1.97e-05
MCM4	1.47259	2.03e-05
CFC1B///CFC1	-0.856163	2.03e-05
FBXO28	1.09781	2.03e-05
B3GALT2	-1.64902	2.04e-05
LIN7A	-1.59108	2.04e-05
AGTR1	-2.60613	2.05e-05
TNFAIP8L1	1.46521	2.07e-05
MEG3	-0.725981	2.08e-05
SMC4	2.42088	2.08e-05
CLDN7	1.81529	2.12e-05
DPY19L1	-1.50994	2.12e-05
FLNC	-1.68902	2.14e-05
LRRFIP1	-0.849894	2.17e-05
ORC6	1.84894	2.18e-05
ZNF644	1.73252	2.22e-05
DNAJC9	1.63329	2.22e-05
ETV6	1.52503	2.22e-05
EZH2	2.47913	2.22e-05
FANCD2	2.24595	2.24e-05
SLC7A1	1.44515	2.25e-05
SLC7A1	1.83849	2.31e-05
TMEM150C	-3.24159	2.31e-05
WDHD1	1.57713	2.31e-05
C7	-4.50169	2.32e-05
MAL2	2.39534	2.32e-05
RBM15	0.794968	2.32e-05
CDON	-3.15558	2.33e-05
PRRX1	-2.53764	2.33e-05
GAS1RR	-2.54446	2.35e-05
DCAF13	2.15313	2.36e-05
CPEB1	-1.28973	2.39e-05
CCAR1	1.20157	2.39e-05
CTPS1	1.84152	2.4e-05
DOCK4	-1.14441	2.43e-05
TPX2	2.64969	2.44e-05
WHSC1	1.80265	2.44e-05
OLFML1	-3.444	2.44e-05
CSDC2	-0.884639	2.44e-05
GYPC	-1.04056	2.46e-05
SH3RF2	-1.58562	2.5e-05
COLGALT2	-1.29663	2.5e-05
GABRA2	-0.848862	2.5e-05
DLEU2	-1.69562	2.51e-05
PRR11	3.342	2.53e-05
LIMS4///LIMS3	3.99975	2.54e-05
ATP2A2	2.05174	2.54e-05
SLC52A2	2.25809	2.54e-05
TMEM59	-0.82346	2.55e-05
ISG20L2	1.48272	2.6e-05
BICC1	-3.20241	2.62e-05
AQP1	-1.94812	2.68e-05
NCAPH	1.8959	2.69e-05
LMBR1L	-0.760332	2.7e-05
GPSM2	2.60787	2.71e-05
HJURP	1.80349	2.72e-05
GATA5	-2.00308	2.73e-05
OMD	-2.47073	2.77e-05
LOC101928230	-0.832792	2.78e-05
FAT4	-1.41854	2.78e-05
YIPF4	1.37941	2.79e-05
MIR1182///FAM89A	-2.44348	2.94e-05
CBX7	-1.90922	2.95e-05
ZNF385B	-1.78157	3.03e-05
TACC1	-0.619853	3.09e-05
SLC29A2	1.01426	3.09e-05
RAB8B	-1.23485	3.1e-05
CDC14B	-1.51545	3.1e-05
PFKP	2.92924	3.11e-05
SBSPON	-3.33933	3.12e-05
NDC80	3.15287	3.13e-05
C1orf168	-0.91971	3.13e-05
MALAT1	-3.01014	3.13e-05
SOX9	2.45959	3.13e-05
MAGI2-AS3	-2.20617	3.13e-05
ABHD11	2.40175	3.13e-05
TACSTD2	2.97247	3.13e-05
C1QTNF7	-2.22522	3.14e-05
PPM1K	-1.41346	3.2e-05
CDCA7	2.95293	3.34e-05
NPTX1	-1.18526	3.38e-05
BRIX1	1.28197	3.38e-05
SLC25A33	2.26612	3.38e-05
STAR	-2.59961	3.4e-05
SNCA	-1.15298	3.42e-05
OIP5	2.01155	3.42e-05
SVEP1	-2.67048	3.43e-05
HMMR	3.05429	3.43e-05
SKA3	1.104	3.43e-05
DOK6	-1.7864	3.47e-05
CDC42-IT1	-0.785976	3.51e-05
KLK6	3.96288	3.54e-05
KLF3-AS1	-2.16713	3.54e-05
SRD5A1	1.58879	3.56e-05
GARNL3	-0.964102	3.56e-05
MED17	-1.12257	3.62e-05
NRF1	0.980593	3.63e-05
C5orf22	1.53937	3.66e-05
PAPSS2	-3.1068	3.72e-05
SLC9A9	-1.43127	3.74e-05
TPCN2	-0.621751	3.79e-05
ANTXR2	-1.81919	3.8e-05
CCND2	-1.51512	3.81e-05
RORB	-1.29704	3.91e-05
KBTBD11	-2.12281	3.93e-05
ARPC5L	1.37574	3.97e-05
MAMDC4	-1.87853	3.97e-05
MST1	-1.8081	3.99e-05
MAGI2-AS3	-2.45566	3.99e-05
BIRC5	2.05958	4.04e-05
XIST	-0.884496	4.05e-05
MRPL3	1.82074	4.07e-05
PDPN	-0.929639	4.1e-05
FAM13A-AS1	-1.53642	4.1e-05
TPI1	1.74665	4.13e-05
PAPSS2	-0.772939	4.14e-05
KCNK6	-1.19189	4.25e-05
LOC101929219///LOC100505650///C1orf186	4.53508	4.25e-05
DTWD1	-2.37463	4.25e-05
PDPN	-2.40021	4.29e-05
SMIM14	-1.13556	4.41e-05
UMPS	1.49936	4.51e-05
ARMCX4	-1.80687	4.52e-05
GHR	-3.88026	4.53e-05
SORBS2	-1.38759	4.59e-05
GATA4	-0.709715	4.59e-05
CTIF	-1.05268	4.65e-05
COX20	-1.76247	4.65e-05
TNXB///TNXA	-1.79754	4.68e-05
NEGR1	-1.83041	4.72e-05
NR2F6	2.60196	4.72e-05
RMI1	1.71594	4.75e-05
SORD	2.17675	4.8e-05
SLC44A1	-1.15743	4.84e-05
ZBTB20	-1.58949	4.84e-05
ZBTB16	-1.70042	4.85e-05
SLC30A4	-2.61761	4.86e-05
NFATC3	-0.817878	4.86e-05
ATAD2	2.5972	4.87e-05
MKI67	1.75616	4.89e-05
SEC14L1P1	-0.972572	4.91e-05
RBMS3	-1.83287	4.91e-05
RPL39L	2.00343	4.96e-05
IDNK	-1.40342	4.97e-05
SORT1	2.19048	5e-05
TRPA1	-1.78696	5e-05
PAK2	2.24163	5e-05
SORT1	1.71927	5.05e-05
KCNT2	-2.98543	5.05e-05
NOP58	1.78308	5.06e-05
LOC202181	-1.38968	5.06e-05
TPI1	1.69987	5.06e-05
MCM6	1.69867	5.06e-05
LOC101928635///ALDH1A2	-4.92487	5.23e-05
FOXP1	-0.990585	5.27e-05
CSGALNACT1	-3.40386	5.28e-05
SMG1P5///BOLA2///SMG1P2	1.87039	5.3e-05
CIRBP	-2.08334	5.33e-05
HHIP	-1.83645	5.33e-05
LAMA2	-1.73898	5.35e-05
SH3BP5-AS1	-0.841264	5.35e-05
TBC1D2B	-0.964356	5.38e-05
YWHAZ	1.39844	5.42e-05
TIMELESS	1.93033	5.54e-05
KIF22	1.52434	5.54e-05
ATP10D	-2.33938	5.55e-05
HSPB7	-0.663123	5.55e-05
HSD11B1	-2.09584	5.55e-05
CCHCR1	1.28203	5.59e-05
HILPDA	1.30992	5.59e-05
BMS1	1.07089	5.61e-05
SCN7A	-1.94675	5.62e-05
PCDH17	-3.7158	5.62e-05
GPSM2	1.56883	5.66e-05
GPT2	2.01887	5.68e-05
MIER1	1.02529	5.68e-05
GAPDH	1.33824	5.69e-05
ACTR2	2.40552	5.74e-05
IL18	-2.8876	5.74e-05
MGC70870	1.29966	5.74e-05
DCAF13	2.09282	5.74e-05
IL16	-1.15098	5.75e-05
EIF4B	-1.75355	5.77e-05
TRMT12	1.6658	5.8e-05
FAM60A	1.88632	5.87e-05
NUP58	-1.59755	5.88e-05
DST	-2.4785	5.92e-05
SPANXA2///SPANXB1///SPANXC///SPANXA1	-1.27848	5.99e-05
CAST	-1.1306	6.02e-05
CTXN3	-1.67934	6.02e-05
MCOLN3	-1.41016	6.07e-05
CD47	1.71396	6.07e-05
E2F7	3.11701	6.07e-05
RUFY3	-2.37664	6.07e-05
ADAMTS18	-1.80765	6.07e-05
LYPLA1	1.8137	6.07e-05
OMD	-2.75769	6.13e-05
ANTXR2	-2.71578	6.16e-05
CHRDL1	-4.00265	6.16e-05
SSB	1.6958	6.17e-05
ASB6	0.812276	6.18e-05
FAM155A	-2.28101	6.19e-05
MEGF6	-0.925669	6.19e-05
PAX8	1.13785	6.3e-05
FABP4	-2.38682	6.38e-05
SBF2	-1.3613	6.38e-05
TRIM9	-0.812663	6.4e-05
CMAHP	-1.16335	6.46e-05
TTF2	1.48572	6.47e-05
RMI2	1.6414	6.59e-05
TES	1.59267	6.62e-05
CACNB2	-1.08079	6.69e-05
2023-09-07	-0.963787	6.72e-05
RUVBL1	1.72555	6.72e-05
DDX50	-1.23901	6.72e-05
MAGI1	-1.05457	6.72e-05
ZEB1	-1.50731	6.72e-05
PGM5-AS1	-1.07477	6.74e-05
SPON1	2.61555	6.76e-05
NAP1L3	-3.7022	6.88e-05
FGF7P3	-0.954749	6.96e-05
PCDH17	-2.67129	6.96e-05
LOC401220	-1.34831	6.98e-05
SERBP1	0.975264	7.09e-05
ILDR1	1.60125	7.12e-05
NAA50	1.28178	7.12e-05
MYZAP	-1.6086	7.32e-05
MGEA5	-1.85204	7.32e-05
FBXO7	-1.22083	7.33e-05
LRRN3	-0.753072	7.33e-05
CASC4	-1.3565	7.33e-05
SGCG	-2.15981	7.33e-05
AMDHD1	-1.35595	7.33e-05
SMC4	2.47282	7.34e-05
TYMS	2.80251	7.36e-05
UNG	1.77175	7.37e-05
CYB5B	-1.39478	7.37e-05
IFNGR1	-1.63704	7.4e-05
MYO6	2.13328	7.42e-05
PAIP1	1.82764	7.45e-05
PCDH17	-3.90203	7.45e-05
RRP12	0.904225	7.53e-05
ABCA9	-1.33255	7.54e-05
SNRPA1	1.7074	7.55e-05
FEN1	1.28507	7.66e-05
LYPD6B	2.80884	7.7e-05
EXOSC3	1.63946	7.72e-05
ZCCHC12	-0.991078	7.92e-05
RNF157-AS1	1.98508	8.1e-05
PUF60	1.9715	8.15e-05
CACNB2	-0.821018	8.15e-05
LOC100507387///FAM153A///FAM153B	-1.21483	8.39e-05
EIF4G1	1.47035	8.43e-05
PEG3	-4.27674	8.44e-05
PTGIS	-1.31674	8.49e-05
DDR2	-2.05217	8.53e-05
TES	1.5513	8.55e-05
TMEM200A	-2.83268	8.65e-05
THBD	-1.59702	8.65e-05
DLGAP1	-1.97622	8.75e-05
RAD21	1.17533	8.81e-05
ATRNL1	-1.91623	8.81e-05
LOC100288637///ARHGAP11B	1.57897	8.81e-05
SHC2	-1.31973	8.83e-05
DR1	1.6039	8.83e-05
MIR3658///UCK2	1.52291	8.83e-05
RCAN3	1.47992	8.86e-05
GNL2	1.6405	8.86e-05
HOXD9	-1.34359	8.87e-05
LINC01616	-2.1264	8.87e-05
ATF7IP2	-1.59256	8.88e-05
MMP28	-1.34965	8.89e-05
TMCC1	1.11815	8.89e-05
ADGRD1	-3.45603	8.93e-05
LRP2	-3.01379	8.94e-05
KIF18A	2.05169	8.98e-05
NR3C2	-2.17056	8.98e-05
PWWP2B	1.79616	8.98e-05
PTGER3	-3.36164	8.98e-05
OBSL1	-0.754364	8.99e-05
C1S	-2.20309	9.04e-05
JMJD4	0.824919	9.07e-05
SMC6	1.17754	9.07e-05
GATM	-2.53588	9.07e-05
RIMS1	-0.66409	9.11e-05
PLK4	1.64935	9.11e-05
TACC3	2.48063	9.13e-05
DR1	1.36284	9.16e-05
LOC100507477	-0.812663	9.28e-05
KPNA2	1.74664	9.28e-05
F5	-0.592768	9.28e-05
LMNB1	2.37801	9.3e-05
NOP2	0.971875	9.34e-05
RPS27	-1.05967	9.36e-05
SPON1	3.18119	9.36e-05
ABCA6	-1.20249	9.48e-05
AKAP11	-1.67231	9.48e-05
HNRNPAB	1.72083	9.48e-05
CDH11	-1.7363	9.51e-05
SIGLEC11	-2.70805	9.53e-05
WNT2B	-0.707429	9.55e-05
DR1	1.38228	9.56e-05
NDC1	1.61782	9.69e-05
COL6A1	-0.762257	9.69e-05
MMP7	4.5903	9.76e-05
DTL	2.02955	9.76e-05
LOC101930306///RRN3P1///RRN3P2///RRN3	-0.995648	9.8e-05
PPIG	1.46517	9.85e-05
SERBP1	1.4581	9.89e-05
LPAR3	4.94011	9.93e-05
ILDR2	-3.8474	9.94e-05
PMP22	-0.973818	0.0001
BARD1	2.10878	0.0001
ABCA8	-0.821336	0.0001
CLDN3	3.1675	0.000101
SYNPO2	-3.77628	0.000101
ERGIC2	1.20605	0.000101
VIPR2	-0.983161	0.000101
NAA50	1.40474	0.000102
ATXN1	-0.952832	0.000102
PDGFD	-0.783302	0.000103
SCAF4	-1.81959	0.000103
PLEKHF2	1.6918	0.000103
GRHL2	1.16397	0.000103
RFC3	1.64272	0.000103
GIPC2	-2.60155	0.000104
ZHX1-C8orf76	1.06515	0.000104
LINC00842	-1.06379	0.000104
CNTN1	-2.13207	0.000105
BMP2	-1.99335	0.000105
PUS7	2.15661	0.000105
PAIP1	1.85803	0.000106
POLR2D	1.16162	0.000106
MREG	2.4848	0.000106
TMEM68	1.67539	0.000106
RECQL4	1.04927	0.000107
LOC100996412	-1.59507	0.000107
LRFN5	-1.26312	0.000107
TSPAN8	-4.00738	0.000107
ZNF592	0.974471	0.000108
PCNX1	-1.88734	0.000108
SUV39H2	1.72957	0.000109
LOC101928623///LOC401320	-0.837353	0.000109
PCDH9	-2.54224	0.00011
FAM72A///FAM72D///FAM72B///FAM72C	2.31696	0.000111
CHD9	-2.06861	0.000111
XPOT	1.64384	0.000112
UCP2	2.79685	0.000112
U2AF1	-1.22972	0.000112
RTN1	-1.5934	0.000113
HOMER2	1.68596	0.000114
FGFR1OP2	-1.52168	0.000114
DTNA	-2.76275	0.000114
PPP1CB	1.51414	0.000115
NPR2	-0.882365	0.000117
PSD4	1.26901	0.000117
CCND2	-1.79747	0.000117
LARP4B	1.41826	0.000117
TJP2	-1.58905	0.000117
SDK2	-1.72675	0.000118
MALAT1	-2.53944	0.000118
GPD2	1.40396	0.000118
LOC100287852///FAM136A	1.2872	0.000118
FAM65C	-1.40459	0.000119
PDE9A	2.14021	0.000119
EME1	1.61328	0.000119
SP100	-1.18972	0.000119
POC1A	1.46998	0.00012
CHN2	-2.77634	0.00012
CDC25A	0.976483	0.00012
PDGFD	-3.92963	0.00012
SEBOX///VTN	-1.26063	0.00012
ETS2	-1.00124	0.00012
CELF2	-2.49628	0.000121
HBD	-1.59402	0.000121
FCF1	-1.7723	0.000121
ARMCX4	-1.35593	0.000121
ZNF592	1.2261	0.000121
SLC50A1	1.06442	0.000122
RAF1	-1.30749	0.000122
SYNE1	-0.645995	0.000122
ABI2	-1.0808	0.000122
AHI1	-1.06958	0.000122
TMEM237	1.18369	0.000122
RRM2	2.73693	0.000122
CDC25A	1.46907	0.000122
FRY	-3.31208	0.000122
LAPTM4B	1.72241	0.000122
ZNF19	-0.407979	0.000122
DPP10	-3.45307	0.000125
RGS4	-3.45284	0.000125
RAD54B	2.20212	0.000125
PHF20L1	1.27914	0.000125
GAPDH	1.3849	0.000126
KIF18B	1.96579	0.000128
ASRGL1	2.91313	0.000128
TSPAN15	1.66019	0.000128
NOTCH1	1.07836	0.000129
TAF13	1.1081	0.000129
TRAPPC10	-1.80715	0.00013
CDCA5	1.7353	0.00013
RBMS3	-2.43698	0.00013
C6orf89	0.546205	0.00013
GAPDH	1.40464	0.000131
CD24	2.39958	0.000132
CFLAR	-3.0571	0.000132
MEGF6	-1.82526	0.000133
ACTL6A	1.79347	0.000133
NCAPG2	1.40926	0.000135
SLC2A1	2.13125	0.000135
DOCK5	-3.64998	0.000135
ARHGAP18	-3.06652	0.000138
RFPL1S	-1.44581	0.000138
PBK	2.91816	0.000138
RFC2	1.20278	0.000138
NEFM	-1.46517	0.000139
KIAA0226L	-1.28933	0.000139
PSRC1	1.82049	0.000139
SLC31A2	-1.65769	0.00014
CTNNA3	-1.16796	0.00014
HMGB3	1.39934	0.000141
STX2	-1.41771	0.000142
PODN	-1.63852	0.000142
BCHE	-5.57631	0.000143
PKP3	1.18662	0.000143
COL14A1	-2.90074	0.000143
NANOG	-1.97013	0.000143
AQP1	-2.09354	0.000144
ZNF451	-1.34371	0.000145
RHNO1	1.4015	0.000145
LOC101930349///LOC101930344///CGNL1	-2.42233	0.000145
KPNA2	2.01091	0.000145
LINC00473	-1.58581	0.000146
KCTD5	1.26947	0.000146
PAX8-AS1	-1.07709	0.000146
ADAMTS9-AS2	-0.713458	0.000147
DOCK5	-1.41256	0.000147
MIR664B///SNORA56///DKC1	1.30551	0.000148
EPB42	-1.3084	0.000148
DYRK2	1.75168	0.000148
TBC1D31	1.81056	0.000148
GAPDH	1.41608	0.000148
CDC20	2.67333	0.000148
BRIP1	2.35154	0.000148
CYB561	1.38391	0.000149
ADGRG1	2.77079	0.000149
QKI	-1.57606	0.000149
N4BP2L2	-2.23064	0.000149
GABRB1	-1.20372	0.000153
MAOA	-2.51169	0.000154
SYNE1	-2.05231	0.000154
N4BP2L2	-0.861365	0.000154
LRRN3	-0.981008	0.000154
LRIG1	3.10275	0.000155
CFH	-3.51303	0.000155
PLCE1	-2.55484	0.000155
GAPDH	1.27786	0.000155
NFASC	-2.15671	0.000155
KLK7	3.67783	0.000156
ZFAND6	-1.51861	0.000156
CYP19A1	-1.77607	0.000157
DCDC2	3.21702	0.000159
GALNT6	1.89393	0.000159
KRAS	1.57416	0.00016
ANXA1	-2.72082	0.000161
FAM171A1	1.94967	0.000163
ECM2	-3.57275	0.000164
CDC25C	2.02585	0.000164
ADRA2A	-2.03518	0.000165
SDHAF3	1.80712	0.000165
GPR160	3.291	0.000165
PPP1R12B	-1.17428	0.000166
PAICS	1.56833	0.000166
MCM10	2.09921	0.000166
RNASE4	-3.59436	0.000167
NDUFS1	0.936277	0.000168
PDGFRA	-0.757799	0.000168
DMRTC1B///DMRTC1	-1.3442	0.000168
HPDL	1.3804	0.00017
HNRNPC	-1.08258	0.000171
TSHZ3	-1.75975	0.000171
PPP1R12B	-1.27791	0.000171
SPON1	2.56857	0.000171
KIF20B	1.37154	0.000172
PCSK5	-1.90768	0.000173
PRKX	2.64	0.000173
FNDC4	-0.804009	0.000173
RNF34	-0.980711	0.000174
DSN1	1.22174	0.000176
CDKN3	1.99943	0.000179
CCHCR1	0.998989	0.000179
UBE2T	2.22844	0.000179
CDH6	3.86673	0.00018
DOCK5	-2.21084	0.00018
PHLDB2	-1.20488	0.00018
HDGF	1.59587	0.000181
S100A13	2.12672	0.000182
UBE3A	1.26478	0.000182
ASTN1	-1.91685	0.000182
YES1	1.70973	0.000182
FGF13	-3.06727	0.000183
PID1	-2.52272	0.000183
POLE2	1.5641	0.000183
VRK1	1.88903	0.000183
PRKG1	-1.84275	0.000184
CHD7	2.35424	0.000185
TFPI	-1.58873	0.000185
PLEKHH2	-3.50301	0.000185
CYP39A1	-1.41884	0.000186
TCF12	-0.647509	0.000187
GSN	-0.62609	0.000187
RECQL4	1.08798	0.000187
LY75-CD302///CD302///LY75	-2.49229	0.000188
UMPS	1.36773	0.000188
PDGFRA	-3.12885	0.000188
MIS18A	1.98211	0.000188
ERVK13-1	-1.65392	0.000188
CHD2	-1.04757	0.000189
PLCG2	-1.63186	0.00019
OSBPL10	1.58451	0.00019
ZNF211	-1.10834	0.00019
ZC3H8	1.16711	0.000192
CALD1	-2.35405	0.000192
SYNPO2	-3.09767	0.000192
SNCAIP	-1.37803	0.000193
FAM64A	1.47934	0.000196
PPM1G	1.37472	0.000196
ASXL2	-0.878252	0.000196
KLHDC1	-2.32874	0.000196
GALNT6	1.45506	0.000197
CDYL	1.61252	0.000197
CBS	2.06771	0.000199
SMN2///SMN1	1.36122	0.000199
UPK3B	-3.1641	0.0002
CTTN	-1.37193	0.0002
HIST1H2AJ	0.969253	0.000201
RGS22	-1.19101	0.000202
SLC30A6	0.996076	0.000202
MAD2L1	1.70843	0.000202
TPBG	-1.85991	0.000205
CLPTM1L	1.38638	0.000205
CELF2	-1.34456	0.000206
MTUS1	-2.25328	0.000208
CP	4.28071	0.000209
SEC24C	1.21336	0.00021
SCARB2	-1.22389	0.00021
MASTL	1.47475	0.000211
SIRT2	-0.600607	0.000212
TSPAN4	-1.12318	0.000213
DOCK11	-3.15046	0.000214
KIF2A	1.66296	0.000215
MRPL42	1.69524	0.000215
PPP1R3B	-2.0509	0.000216
LINS1	-1.10541	0.000216
PCNA	1.78603	0.000216
IRF6	1.74172	0.000216
SPC24	1.60589	0.000217
ECHDC2	-1.77214	0.000218
UCHL5	1.65683	0.000218
DDR2	-1.99831	0.000218
CYP39A1	-3.04318	0.000218
WDR12	1.43204	0.000219
CALD1	-0.805972	0.00022
HHIP	-2.53615	0.000223
PRIMA1	2.01516	0.000224
ME1	-2.6137	0.000225
PGR	-3.76495	0.000225
DLG5	-0.983474	0.000225
SPC25	2.46686	0.000226
C8orf88	-0.824936	0.000226
TAF2	1.56885	0.000226
ASAP2	1.69953	0.000227
C8orf88	-2.732	0.000227
BMP4	-1.75172	0.000227
ZNF768///ZNF747	0.844508	0.000228
TMEM201	0.67484	0.000228
PHYHIP	-0.583306	0.000228
HSPD1	1.53479	0.000228
TUBA1C	1.45845	0.000229
MUM1	-1.45239	0.000233
TMEM189-UBE2V1///TMEM189///UBE2V1	1.04773	0.000235
NSD1	-1.5173	0.000236
TTBK2	-0.668941	0.000236
TBC1D2B	-1.63726	0.000237
TBC1D7	1.80834	0.000237
C8orf49	-0.57992	0.000237
GABRB1	-0.792451	0.000237
TPM4	1.95202	0.000238
NUDT15	1.67368	0.000241
SEC61B	-0.823239	0.000241
TFPI	-3.37706	0.000241
RAD51	1.5286	0.000242
CNOT7	-2.13716	0.000242
LOC100507353///CACNA1A	1.3376	0.000244
PLS1	2.04351	0.000244
CEP70	1.66054	0.000246
SLC35F2	1.61641	0.000247
TSR1	1.28961	0.000249
LINC00673///LINC00511	2.77091	0.000249
VGLL3	-2.41917	0.000251
SLC5A6	1.22325	0.000253
MRPS16	1.55691	0.000253
YEATS4	1.84858	0.000253
RPUSD2	0.868529	0.000253
GPM6B	2.52829	0.000254
C16orf59	0.932996	0.000254
CCDC113	2.34299	0.000254
PPP2R3C	-0.585802	0.000254
SKIL	2.10683	0.000254
C9orf38	-0.928031	0.000255
IDH2	1.725	0.000255
TMTC1	3.439	0.000255
MST1	-1.95775	0.000256
CLSTN2	-2.03792	0.000257
CCDC69	-0.952915	0.000259
CDC42EP2	-0.518179	0.000259
CASC7///AGO2	1.54565	0.000259
RCC1	1.1762	0.000259
FDPS	1.44245	0.000259
STARD9	-0.955517	0.00026
ALG10	1.40756	0.000261
MUC1	2.63825	0.000265
ST3GAL5	-1.46819	0.000266
LMNB2	1.63326	0.000266
MYO15B	-0.874511	0.000267
ARPC5L	1.49026	0.000267
CMAHP	-0.923571	0.000268
EPB41L5	2.65712	0.00027
MEG3	-1.60945	0.000271
BBS12	-1.5293	0.000272
SIX4	2.091	0.000272
HN1	1.59973	0.000273
SLC40A1	-1.15337	0.000274
TATDN1	1.69674	0.000274
DTNA	-0.80734	0.000274
FOXP1	-1.34967	0.000274
TLE4	-0.399935	0.000274
INTU	-1.65314	0.000275
NCAPG	2.44207	0.000277
UGP2	-1.47615	0.000278
ROBO2	-0.997593	0.00028
PLCL2	-2.21697	0.00028
CCNA2	1.54187	0.00028
BTG3	2.28641	0.000282
UBE2C	2.27206	0.000283
DPY30	1.67128	0.000285
CDK1	2.84976	0.000286
ZNF696	1.18998	0.000288
ABCF1	1.24294	0.000288
FOXK2	1.23759	0.00029
MED8	1.16339	0.00029
BTG3	2.25152	0.000291
FLT1	-1.10486	0.000293
AFTPH	1.36062	0.000293
SLC46A3	-2.02984	0.000293
TK1	2.06843	0.000294
DPP3	1.16499	0.000294
LSM5	1.75065	0.000294
MAF	-3.64129	0.000295
LOC102724562///MST1L///MST1P2///MST1	-1.71811	0.000297
LSAMP	-0.918304	0.000297
TUBA1B	1.32655	0.000298
PPP6R3	-1.17304	0.000299
UCHL5	1.33519	0.000299
ARPC5L	1.61447	0.0003
BCL11A	2.93399	0.0003
GPD2	1.76733	0.0003
KCNB1	-1.69392	0.000302
FAM168B	0.576976	0.000302
MCM10	1.19728	0.000304
CENPI	1.19555	0.000304
C9orf84	-1.07143	0.000304
HN1L	1.80812	0.000305
VPS13C	-1.88669	0.000307
RFC4	2.01492	0.00031
FBXO11	1.6423	0.00031
NUP210	1.51995	0.00031
CEP72	1.11474	0.00031
BCL11A	2.40411	0.00031
GFPT1	1.03087	0.000311
GMPS	1.65497	0.000311
GFRA1	-1.45142	0.000311
ZNF274	-0.854972	0.000312
NAPEPLD	-1.44718	0.000312
FBXL7	-1.87708	0.000312
TRAF4	1.68943	0.000313
SND1-IT1	-0.840342	0.000313
GIPC2	-2.50602	0.000314
ARAP3	1.08492	0.000314
FAM179A	-0.864309	0.000317
TMOD2	-1.93936	0.00032
FAM134B	-2.00126	0.00032
ERCC6L	1.31944	0.00032
EZR	-2.47846	0.000321
TRPM3	-1.44635	0.000321
SLC35A2	1.82201	0.000322
MAF	-1.27335	0.000324
FAM174B	1.50435	0.000329
TUBA1C	1.44975	0.000329
FOLR1	4.26986	0.00033
MRPL19	1.82743	0.000332
COL3A1	-2.4758	0.000333
ATAD3A	0.978348	0.000333
CENPL	1.04429	0.000333
TPD52	1.90355	0.000334
MRPS18A	1.56128	0.000334
EHD4	-0.681257	0.000335
N4BP2L1	-1.49594	0.000336
LGALS8	-3.36845	0.000336
POLR2H	1.59772	0.000338
RBM8A	1.29146	0.000338
PNO1	1.33554	0.000339
MIR4647///SLC35B2	1.37384	0.000339
CDKN3	2.10753	0.000339
KRAS	1.60944	0.000339
FLAD1	1.25787	0.00034
SAMD4B	-1.04653	0.000343
MYO15B	-0.90663	0.000345
TCEAL3	-1.39785	0.000345
WBSCR22	1.37759	0.000346
LOC105379045	-1.33613	0.000346
CDH11	-1.51853	0.000349
CACNA2D1	-3.07583	0.000349
PKD2	-2.36851	0.000349
TDRD10	-1.07397	0.000349
MARVELD3	1.86199	0.000352
SOBP	-2.78767	0.000352
PIP4K2B	-0.821596	0.000353
LINC00294	-1.04258	0.000353
PDE4DIP	-0.544473	0.000356
SHE	-1.48892	0.000356
LOC100288570	0.965551	0.000358
ZFHX4	-0.840047	0.000359
SH3RF2	-1.54239	0.000359
MED26	-0.73889	0.000362
FKBP4	1.3969	0.000362
LOC107984282	-1.34737	0.000363
GALK2	-1.98396	0.000363
KCNB1	-2.08045	0.000363
TMEM43	-1.43152	0.000363
ETV6	1.50299	0.000367
GABRA2	-0.570066	0.000369
AMHR2	-1.13507	0.00037
NCAPG	2.46993	0.000372
RPIA	1.20314	0.000374
ENO1	1.47347	0.000375
CD47	1.88158	0.000375
LINC01279	-3.41857	0.000378
B3GALT2	-1.53455	0.000378
TMEM255A	-3.91908	0.000378
TPM4	1.78388	0.000378
FKBPL	1.03363	0.000379
ATG101	1.53509	0.000379
WSB1	-1.90815	0.000379
NHLRC3	-1.28155	0.00038
CMTM6	2.09532	0.000382
BEX1	-2.74972	0.000383
LOC100134445	-1.9818	0.000383
HSPE1	1.56675	0.000384
DHFR	1.73617	0.000385
DERL1	1.42649	0.000386
WWC2///CLDN22	-0.965747	0.000386
ARF6	1.20221	0.000387
WDR1	-1.14578	0.000387
KCTD16	-0.542133	0.000387
ASH1L-AS1	1.42473	0.000388
AASS	-1.84388	0.00039
ZNF37BP	-1.50151	0.00039
POLR2D	1.00325	0.000391
LSM4	2.14588	0.000392
TSPYL1	-1.60362	0.000393
RFC2	1.15443	0.000393
PAPD4	-1.79917	0.000396
SPTA1	-0.789846	0.000398
CARD16	-1.67594	0.000398
PHACTR3	-1.08233	0.000402
KRR1	-1.53476	0.000403
ZWILCH	1.53132	0.000405
GPM6B	1.89924	0.000406
SYT1	-0.690127	0.000406
TUBA1B	1.3446	0.000406
SLC23A2	-1.13903	0.000406
LOC102724250///LOC101930059///NBPF15///NBPF11///NBPF1	-1.80411	0.000406
LRP8	2.17615	0.000408
ERN1	-2.01412	0.000408
PATL1	1.11737	0.000408
EIF6	1.73439	0.000408
MED6	-1.80138	0.00041
DPP10-AS1	-1.45032	0.00041
MIR3934///UQCC2	1.46408	0.00041
BZW2	1.87524	0.00041
PDS5B	-1.24238	0.000412
YWHAZ	1.48987	0.000412
ACADL	-0.89714	0.000412
NR0B1	-2.21505	0.000413
TUBA1B	1.3651	0.000413
TTC32	1.8119	0.000413
LINC01139	1.82585	0.000414
MTUS1	-1.38776	0.000414
PIP5K1B	-2.2441	0.000415
RAB30	-0.702881	0.000416
RPL8	1.28418	0.000417
ESPL1	1.46977	0.000417
TUBA1B	1.24402	0.000419
HS6ST1	1.62876	0.000419
PPIF	1.89611	0.000419
CPS1	-1.01933	0.000419
URB2	0.94952	0.000422
TRAF3IP2	-0.448304	0.000422
SYTL3	-1.21295	0.000423
CSE1L	1.97691	0.000423
RTKN	1.94998	0.000425
PDE7B	-0.86773	0.000426
NEFH	-3.42381	0.000427
YPEL4	-1.06307	0.000428
RAD54L	1.22579	0.000428
PLXNA4	-1.39545	0.000428
ST14	2.25332	0.000429
RBMS3	-3.19028	0.000429
TGIF2-C20orf24///C20orf24	1.6291	0.000429
RECK	-2.97165	0.000432
PTRF	-0.758714	0.000435
USP47	-1.40994	0.000435
PMP22	-0.486726	0.00044
LCLAT1	1.52888	0.00044
IGSF11	-1.63283	0.000441
LOC729680	1.88007	0.000441
TMEM125	1.3915	0.000441
PLXNA4	-0.844473	0.000442
WIPF3	-1.56991	0.000445
GRTP1	1.90091	0.00045
CACNB3	-1.1161	0.000453
NOP16	1.67062	0.000453
SLC35D2	-0.732704	0.000453
SLC5A3	2.54836	0.000454
NASP	1.20762	0.000454
ZNF165	2.48685	0.000454
TGFBR1	-1.41032	0.000454
PITPNC1	-2.1609	0.000461
ATP6V0E2	1.66788	0.000462
LAMA4	-1.06891	0.000469
CALCOCO2	-0.648601	0.000471
UFSP1	0.720984	0.000474
ABLIM2	-1.0455	0.000475
HSPH1	1.33795	0.000476
ASPM	1.34714	0.000477
HILPDA	0.802784	0.000479
SPPL3	-0.818757	0.00048
SPON1	2.69549	0.000484
PCCB	2.20339	0.000485
RHOT1	-0.481268	0.000485
AFG3L2	1.46654	0.000485
MLF2	1.55238	0.000485
TGIF2-C20orf24///C20orf24	1.67363	0.00049
TLE4	-0.65714	0.00049
TBC1D4	-1.17314	0.00049
TACC1	-1.31388	0.000491
RPL23AP32	-1.18031	0.000494
STRBP	1.40112	0.000498
PPP2R5C	-1.21597	0.000499
BNC2	-2.56799	0.000499
2023-09-08	-0.937525	0.000499
ACP1	1.71058	0.000502
NPY5R	-0.781947	0.000502
COX10-AS1///LOC100506974	-0.668094	0.000505
HHIP-AS1	-1.19411	0.000505
ZNF641	-1.25904	0.000505
CADPS2	-2.52339	0.000507
TMEM185B	1.42496	0.000507
COLEC12	-2.58431	0.000508
RIF1	1.52748	0.000508
MIR6778///SHMT1	0.807119	0.00051
FECH	-0.506805	0.000518
PCED1B	-1.18131	0.000519
WDR43	1.61119	0.00052
SLC16A7	-1.30855	0.00052
COX5A	1.20529	0.00052
THRIL///BRI3BP	1.56566	0.000521
CNOT8	1.07493	0.000521
COL4A6	-1.85547	0.000522
TMEM65	1.80078	0.000522
GGCT	1.55331	0.000522
LARP6	2.22309	0.000524
JADE3	1.43494	0.000524
EPHX4	3.20589	0.000524
ANG	-1.75058	0.000527
LRRN4CL	-1.68439	0.000527
ARL4C	1.73008	0.000529
VANGL1	1.37487	0.000529
PIGW	1.70824	0.00053
MTHFD2L	1.0011	0.000532
PRELID3B	1.52418	0.000532
AKT3	-1.12589	0.000532
SLC4A3	-0.716212	0.000533
DYRK2	1.26443	0.000533
SEMA6A	-1.30383	0.000536
KLK8	2.84211	0.000536
IRAK3	-2.27977	0.000536
ZFYVE16	-1.29064	0.000538
MSH2	1.61044	0.000538
RNF139	1.53177	0.000541
GALNT3	2.32465	0.000541
FAM174B	1.32874	0.000542
MCUR1	2.25599	0.000542
TTC30A	2.37511	0.000545
FRAS1	-0.668982	0.000547
CELF2	-2.55138	0.00055
LOC101927382///PAX8-AS1	-0.780893	0.00055
SSB	1.48656	0.00055
ST14	1.60211	0.00055
TRIM6	-1.64883	0.00055
RALGAPB	1.13853	0.00055
ARL2BP	-0.846506	0.000551
MAGEF1	1.56965	0.000552
FAM117B	1.8537	0.000554
FRY	-1.44426	0.000554
ARPC4-TTLL3///TTLL3///ARPC4	-0.506105	0.000555
PIK3C2A	-1.78584	0.000555
XPNPEP3	-0.834205	0.000557
TIGD1	1.66632	0.00056
SMARCC1	1.40198	0.000561
NDUFS6	1.5639	0.000569
RBM12B	1.18589	0.000572
IRX5	-1.28921	0.000572
F5	-0.878314	0.000574
CALD1	-1.16202	0.000575
HSP90AA1	1.19372	0.000576
FAXDC2	-1.36221	0.000578
ESCO2	1.94184	0.000581
RAB33A	-1.12733	0.000581
TMED10	-1.5806	0.000585
CCBE1	-1.25733	0.000586
PRKDC	1.58969	0.000588
HYMAI	-1.42814	0.00059
KIF14	1.29925	0.000591
MFSD4A	-2.12539	0.000591
ATP11A	-0.654533	0.000593
CALCOCO1	-0.78043	0.000594
ESCO1	1.25473	0.000597
CCDC90B	-0.76365	0.000598
SYNGR2	1.56642	0.000599
TSC22D4	-0.6653	0.0006
NOP16	1.51452	0.0006
C12orf73	2.02426	0.0006
LOC101930404///SNORD116-28///SNORD115-26///SNORD115-13///SNORD115-7///SNORD116-22///SNORD116-4///PWARSN///SNORD107///SNRPN///IPW	-1.67665	0.000601
CTHRC1	3.05055	0.000601
PDE7A	-1.0472	0.000601
METTL21A	1.34775	0.000604
RNASEL	-2.10894	0.000606
ZNF516	-1.26295	0.000606
GAS7	-1.24406	0.000607
C8orf76	1.68277	0.000609
PLEKHF2	1.90236	0.000611
PNO1	1.29135	0.000611
ASXL1	-1.24202	0.000616
MAGOHB	1.31553	0.000616
LOC101930343///STRC///CATSPER2	-0.636647	0.000616
ARHGEF19	1.01367	0.000617
PHF21A	-0.650427	0.000617
SPATS2L	-1.67562	0.000617
YRDC	1.4095	0.000618
WNK2	0.596351	0.000622
NBEA	-2.13429	0.000623
FAM184A	-0.719235	0.000623
REPS1	-0.875609	0.000626
DEPDC1	1.42849	0.000627
HSPE1-MOB4///MOB4	1.41107	0.000627
DCAF8	-1.84055	0.000627
CACYBP	1.3011	0.000628
MIS18A	1.57589	0.000628
DCAF17	1.56217	0.00063
NBR1	-1.70026	0.00063
LLGL2	1.41837	0.000632
PDE2A	-0.767322	0.000634
HECA	-0.669923	0.000639
SASS6	1.48745	0.00064
SCTR	-0.397595	0.00064
PLA2G2A	-2.01368	0.00064
TNNT1	2.59199	0.000641
KCNJ8	-1.62753	0.000645
AKT3	-1.88642	0.000646
ATP5SL	-0.457967	0.000647
GATM	-2.74679	0.000649
KNSTRN	1.41309	0.000649
CAMK2D	-1.61503	0.000649
ALDH1A3	-2.83005	0.000653
RPRM	-1.46753	0.000653
LZTS3	1.09262	0.000655
MAGI1	-0.813678	0.000656
LOC100506639///ZNF131	1.36266	0.000658
MRPL33	0.879963	0.00066
BACH2	-1.97293	0.00066
MYB	2.19245	0.000661
TPP1	-1.31212	0.000661
ATAD3B///ATAD3A	0.797499	0.000662
ZFYVE26	-1.05768	0.000663
WSB1	-0.905128	0.000664
TBCC	1.26505	0.000665
OIP5-AS1	0.923163	0.000666
SCGB2A1	4.57503	0.000666
TSHZ3	-1.10327	0.000667
GBGT1	-0.740686	0.000674
DPY30///MEMO1	1.44954	0.000676
PSMD6-AS2	-1.25545	0.000676
FAM208A	1.15677	0.000677
PRICKLE2	-1.53901	0.000677
TNRC6C	-0.603795	0.000682
LACTB2	1.9743	0.000682
CELSR2	0.959004	0.000682
TLCD1	1.89254	0.000683
SAC3D1	1.93017	0.000683
CALD1	-1.92423	0.000683
MLLT10	1.08468	0.000684
BCL10	0.912165	0.000685
KLF5	1.6552	0.000685
CENPE	1.50422	0.000686
LINC01550	-1.0583	0.00069
CBLN2	-1.43117	0.000692
SLC38A9	-1.18225	0.000693
NOTCH3	2.15817	0.000693
ADCYAP1	-1.75626	0.000694
NDC1	1.69714	0.000695
TOPBP1	1.39434	0.000696
ESRP1	1.81122	0.000697
PTPRZ1	-2.42561	0.000697
ARHGEF7	-1.61545	0.000699
SLC25A16	1.16358	0.000699
TSPYL2	-0.692197	0.000705
P4HA2	-1.25753	0.000705
HN1	1.24938	0.000705
TSEN54	0.756913	0.00071
MEG3	-0.857223	0.00071
CAB39L	-1.66107	0.000711
UGGT2	-0.926081	0.000717
TRA2A	-2.3709	0.000718
HS3ST1	-2.46711	0.00072
TNRC6A	-0.574228	0.000721
MRPS18A	1.24221	0.000725
ARMCX5-GPRASP2///GPRASP2	-2.10659	0.000725
GATA5	-0.883068	0.000729
ATAD2	1.81945	0.000731
MCUR1	2.13198	0.000734
LOC439911	1.67181	0.000735
IQCF1	0.472603	0.000735
CABLES2	1.066	0.000736
ORC1	0.702821	0.000737
LAMA4	-3.486	0.000744
ITPR2	-1.4773	0.000744
MAGOHB///MAGOH	1.11906	0.000745
RORB	-0.642407	0.000746
UBQLN1	1.48406	0.00075
AGMAT	2.0394	0.00075
WHAMMP2///WHAMMP3	-0.874009	0.000753
ASF1B	1.48172	0.000753
ANP32E	1.30194	0.000755
ALAS2	-1.09028	0.000759
HHIP	-1.64586	0.000765
GTPBP4	1.54851	0.000768
GNG11	-3.08859	0.000768
CDC6	1.67482	0.00077
EIF4E2	1.23879	0.000772
NFKB1	-0.769253	0.000773
GSTP1	1.50621	0.000774
HSDL2	-0.776695	0.000776
DYNC1I2	-1.43822	0.000778
INMT	-1.75067	0.000778
CYCS	1.48527	0.000778
GAS2L3	2.66141	0.00078
SYNPO2	-1.30414	0.000781
SNCA	-0.801866	0.000782
TAF15	-1.05712	0.000782
CP	3.79637	0.000782
PDP1	1.97677	0.000783
CNTNAP4	-1.22853	0.000785
GEN1	1.85728	0.000785
DPH2	1.08655	0.000787
NUB1	-0.946914	0.000788
MCC	-3.25647	0.00079
SDC2	-1.75244	0.000791
SLC25A27	-1.3687	0.000791
PRR9	-2.21441	0.000792
KPNA1	0.888906	0.000795
SLC2A5	-0.94987	0.000795
TNFSF14	-1.22817	0.000797
EFHC1	-2.29348	0.000798
CXCR4	3.09186	0.000801
MIS18A	0.889111	0.000801
IGF2BP2	1.61037	0.000803
CBX3	1.3231	0.000809
B4GALT5	1.68643	0.000809
LRRC4C	-1.07898	0.000809
COL4A2	1.08159	0.000809
2023-09-09	0.808839	0.00081
FANCI	1.49638	0.000811
RAB10	1.36022	0.000811
RBM38	1.76537	0.000813
YES1	1.89254	0.000814
ECE2	1.39183	0.000814
ARPC5L	1.40216	0.000816
PP12719	-0.830966	0.000818
TRIM24	1.57026	0.00082
SMAD6	1.8059	0.000824
TPD52	1.8974	0.000825
CENPH	1.48516	0.000828
SNRPA1	-2.11812	0.000828
CALU	1.1878	0.000828
TLE2	-1.24657	0.000829
ETNK1	1.33818	0.000835
LRFN4	0.927216	0.000838
SFMBT1	1.3679	0.000839
CELSR2	0.910351	0.000839
FBXO9	-1.14013	0.00084
EHHADH	1.89801	0.000842
MEF2C	-2.17613	0.000845
MTFR2	2.49836	0.000846
PDK3	-1.49062	0.000846
FJX1	2.28651	0.000849
RBBP6	-1.04724	0.000849
FAXDC2	-1.12617	0.00085
CFI	-2.87404	0.000852
HRASLS5	-1.06111	0.000852
WWC1	-0.578605	0.000852
KPNA1	0.775395	0.000852
EIF5B	1.74796	0.000852
HK2	2.03571	0.000857
GNB5	-0.881548	0.000858
PDIA4	1.54367	0.00086
CASP4	-1.6218	0.00086
LGR6	2.53523	0.000861
ALG10B///ALG10	1.52632	0.000864
COX6A1	1.60711	0.000865
SETDB2	-1.18339	0.000866
KLHDC8A	-1.69773	0.00087
SIGLEC11	-0.825973	0.00087
PLEKHH2	-0.997696	0.00087
ZNF92	1.29715	0.00087
ARMC8	-1.72666	0.000876
ZBTB10	2.3617	0.000876
EDN3	-1.23833	0.000877
SPINT2	1.79733	0.000877
FAM69B	1.83863	0.000878
AS3MT	-1.28395	0.000881
CCDC34	1.86555	0.000881
BNC2	-2.21011	0.000881
GRIK1-AS2///BACH1	-0.38288	0.000881
FANCI	1.98408	0.00089
IGFBP4	-1.61267	0.000891
PPAT	1.14201	0.000892
RALGAPA2	-0.973481	0.000896
RNASEL	-0.501306	0.000896
GSK3B	1.20015	0.000898
TRIM24	1.40952	0.000899
ZNF138	1.13161	0.000906
ARRDC1	1.27381	0.00091
P2RX7	-2.1963	0.000913
ACSL4	-0.461468	0.000913
CCDC69	-1.64805	0.000913
NOLC1	1.30611	0.000914
HOXD10	-1.61199	0.000915
NSUN2	1.13226	0.000919
METRNL	1.37694	0.000919
ZNF280C	1.28446	0.000922
SFXN1	-1.1505	0.000928
FAM19A5	-1.25182	0.000931
ESPN	0.992593	0.000931
LHX9	-0.606609	0.000931
PAK2	1.1213	0.000933
SMC2	1.9006	0.000933
SYT11	2.25375	0.000935
TNPO1	1.64181	0.000935
NUP155	1.28387	0.000938
WWC2///CLDN22	-1.96899	0.000938
KIAA0226L	-2.06358	0.000938
SPAG1	1.79301	0.000938
PFDN2	1.27231	0.00094
MREG	1.36445	0.00094
DCTN5	0.563805	0.000943
MAP4K1	0.862339	0.000947
PLXNA4	-1.38471	0.000953
SCAF4	-1.09814	0.000956
FGF1	-1.99287	0.000956
BNC2	-2.02869	0.000957
LIX1L	-2.00213	0.000957
CHKB	-1.34511	0.000957
CLMP	-0.718398	0.000957
COMMD7	1.39887	0.000961
PIEZO2	-1.51239	0.000969
INTS10	-1.20458	0.00097
ENOX1	-0.95085	0.000971
GINS4	1.15414	0.000973
CSE1L	1.66355	0.000973
EIF1	-1.03265	0.000973
RREB1	-0.869619	0.000974
LOC101926921///DAB2	-1.4074	0.000974
GRHL1	2.30515	0.000976
TRIP12	-0.79224	0.000977
EWSR1	-1.82185	0.000977
PYCRL	1.67747	0.000977
SLC4A11	3.08219	0.000977
MIR4640///DDR1	1.06461	0.000986
MTPAP	1.36392	0.000986
RCAN3	1.88166	0.000989
MRPL13	2.09655	0.00099
KCNJ8	-1.61452	0.001
STX6	0.830576	0.001
PPP4R3B	1.11564	0.001
CSTF2	0.74569	0.001
TTC39A	1.65662	0.001
DCLRE1B	1.22677	0.001
TXNL1	-1.52775	0.001
OTUD7A	-0.614155	0.001
MGP	-3.22062	0.001
RPP40	1.69147	0.001
FAM208B	1.54055	0.00101
TSPAN12	3.0496	0.00101
STRAP	1.13242	0.00101
CMTM6	1.94677	0.00101
MCTP2	-1.52649	0.00101
ARHGEF40	-0.564573	0.00101
PDE5A	-1.83369	0.00102
C5orf34	1.8546	0.00102
TAF15	-1.03708	0.00102
CHEK1	1.63237	0.00102
METTL13	0.836263	0.00103
CRISP2	-0.910335	0.00103
TUBB	1.68412	0.00103
THEM6	1.67796	0.00103
NDUFS1	1.14718	0.00103
FLRT3	-2.90403	0.00104
PRKCD	1.56988	0.00104
ELFN1	-0.583038	0.00104
DNAH14	1.18792	0.00105
MRPL15	1.7725	0.00105
SNRPB	1.4778	0.00105
LSAMP	-1.2431	0.00105
RALA	2.30349	0.00105
DPP3	1.21192	0.00106
BCL2L11	1.57423	0.00106
SLC39A4	2.22964	0.00106
NRK	-2.80293	0.00106
VWF	1.68881	0.00106
DLAT	1.4793	0.00106
SMARCC1	1.6208	0.00107
PLCG2	-0.926451	0.00107
PRPF40A	1.29708	0.00107
SERP2	-0.759319	0.00107
DAB2	-1.42967	0.00107
DHTKD1	1.63432	0.00107
SMPD3	-0.782153	0.00108
GFM1	1.64123	0.00108
TACC1	-2.24567	0.00108
ZDHHC8P1	-1.78936	0.00108
PEX13	1.24766	0.00108
ATAD2	1.87611	0.00108
AGAP9	-0.668896	0.00109
SLC35G2	-1.24102	0.00109
RAD1	1.13401	0.00109
TCP11L2	-1.12247	0.00109
LOC100506538///NDUFAF6	1.83081	0.0011
PPP4C	1.15499	0.0011
OGT	-2.07162	0.0011
TUBA1B	1.41114	0.0011
CAPN3	-0.464351	0.0011
TM9SF3	0.994475	0.0011
SLC25A11	1.21047	0.0011
XPR1	1.90124	0.0011
NBEA	-1.10283	0.00111
LOC105379499///FLJ45482	2.08943	0.00111
LCAT	-0.811594	0.00111
TRA2A	-0.603357	0.00111
ACPP	-2.60904	0.00111
NHSL1	-1.78183	0.00111
DUXAP10	2.93938	0.00111
BNC2	-2.83619	0.00111
LOC100506563	-0.844182	0.00112
C21orf91	0.959987	0.00112
MAGOH2P	0.845162	0.00112
SLC25A21	-0.745693	0.00113
KRT17///JUP	1.57989	0.00113
FSBP///RAD54B	1.45146	0.00113
CAPN13	1.4959	0.00113
DEPDC1	1.65049	0.00113
KCTD10	1.07611	0.00113
STON2	2.72112	0.00113
CHCHD3	1.20211	0.00113
KLF9	-0.916986	0.00113
STAG1	-0.58999	0.00113
PEX13	1.57195	0.00113
GINS2	1.53348	0.00114
PROM2	3.01146	0.00114
CCT2	1.31922	0.00114
LOC101060604///SMG1P3///SLC7A5P2///SLC7A5P1	0.631276	0.00114
LOC389906	0.414485	0.00114
MCM3	1.30581	0.00115
MAP7D1	0.924192	0.00115
DCTPP1	0.895009	0.00115
ARHGAP44	-2.25091	0.00115
CACNB2	-0.41419	0.00115
BSPRY	1.22202	0.00115
TK1	1.84137	0.00115
SLC35C2	0.571802	0.00116
CSE1L	1.91056	0.00116
LSM5	1.505	0.00116
ZSCAN16	1.42576	0.00116
FAM60A	1.95153	0.00116
RAB22A	1.48927	0.00116
NKAIN2	-0.972378	0.00116
WBP11	1.25135	0.00116
HIST1H1C	2.3777	0.00116
LAPTM4B	1.88635	0.00117
AAMP	0.957065	0.00117
USP32	-0.936467	0.00117
SNRPA1	1.48615	0.00117
SSH2	-0.420561	0.00117
MINOS1P1	-0.618903	0.00117
TGIF2-C20orf24///C20orf24	1.5141	0.00117
OR7E37P	1.62295	0.00118
DNAJB11	1.23808	0.00118
GALNT15	-0.506819	0.00118
WNT5A	-2.64793	0.00119
BDH2	-1.92473	0.00119
RBPMS2	-1.17542	0.00119
MAF	-2.61136	0.0012
GLT8D2	-1.21473	0.0012
TBC1D4	-1.86016	0.0012
LYPD1	3.78894	0.0012
TRAPPC10	-0.670914	0.0012
ARNTL	-1.01074	0.0012
IST1	-1.00498	0.00121
MTUS1	-1.00818	0.00121
BCL11A	2.06151	0.00121
WSB1	-2.0392	0.00121
RBM8A	1.2773	0.00121
GALNT2	1.67096	0.00121
SNRPC	0.566972	0.00122
TFAM	1.34419	0.00122
HELQ	-0.748155	0.00122
EZR	-1.55441	0.00122
SLC30A4	-0.66402	0.00122
ZNF48	0.974086	0.00123
CBX3	1.54421	0.00123
KDM4C	-0.86793	0.00123
CACNB2	-0.832191	0.00124
CTNNA3	-0.671055	0.00124
MFSD3	1.86042	0.00124
GFPT1	1.62164	0.00125
CDC73	1.26544	0.00125
EIF5B	1.21957	0.00125
E2F3	1.69956	0.00125
CMTM8	1.90826	0.00125
MBNL2	-1.20342	0.00125
ZC3H15	1.27807	0.00126
OXR1	1.96128	0.00126
FAM134A	1.25222	0.00126
UBE2B	-0.64083	0.00126
JAG2	1.22519	0.00127
MYO6	0.7355	0.00127
HECTD1	-0.585123	0.00127
SIGLEC16	-1.39958	0.00128
DNTTIP2	1.23605	0.00128
NT5E	-1.49002	0.00128
MIR22///MIR22HG	-2.07207	0.00128
HIST1H2BD	1.30031	0.00128
FLT1	1.2614	0.00128
LOC100133039	-0.786674	0.00128
NEURL1B	1.83255	0.00128
RAP1GAP	1.37791	0.00128
PTGDR	-0.62323	0.00129
CDC6	1.81442	0.00129
COL4A1	2.00385	0.00129
ZNF224	-1.26257	0.00129
N4BP2L2	-1.89903	0.0013
FAM103A1	0.970189	0.0013
LINC00926	-0.935619	0.0013
NAA50	1.50876	0.0013
GTF2A2	-1.07023	0.00131
SNORA5B///TBRG4	1.05014	0.00131
PLA2R1	-2.15593	0.00131
PLEKHH2	-1.1079	0.00131
NEU1	1.20792	0.00131
ANKHD1	-0.95659	0.00132
RUSC1	0.787828	0.00132
NSMAF	-0.921058	0.00133
LOC642846///DDX12P///DDX11	0.759257	0.00133
MCM7	1.61032	0.00133
HIST1H2AE	1.65395	0.00133
TSPAN17	1.01352	0.00133
SF1	-1.81036	0.00133
DCN	-2.25314	0.00133
NFASC	-0.54639	0.00133
PRKY///PRKX	2.12243	0.00133
ZBTB10	2.46158	0.00133
FAM134A	1.35468	0.00134
MIR664B///SNORA56///DKC1	1.56258	0.00135
MEOX2	-2.95842	0.00135
PACSIN1	0.945412	0.00135
YKT6	0.884441	0.00135
PCDH9	-0.705823	0.00135
ZBTB42	1.67283	0.00136
HIST3H2A	1.91701	0.00136
HPRT1	1.94733	0.00136
GNG7	-0.983875	0.00136
TUBB	1.69242	0.00137
NRXN3	-0.983074	0.00137
RBBP4	-1.08747	0.00137
CCHCR1	0.867615	0.00138
TXNIP	-2.29506	0.00138
MKNK1	-1.3747	0.00138
HIVEP3	-0.946323	0.00139
TAGLN2	1.23598	0.00139
YARS2	1.10217	0.00139
DCN	-2.11724	0.00139
WDR3	1.22288	0.00139
SYTL4	-1.90385	0.00139
GALT	-0.639703	0.0014
GNG2	-2.37339	0.0014
FANCA	0.707083	0.0014
FAM13A-AS1	-0.808186	0.0014
SSTR1	-1.33566	0.0014
FLAD1	0.997727	0.0014
TMEM183B///TMEM183A	1.1722	0.0014
TRPM3	-1.3192	0.0014
AGK	0.935822	0.0014
DNAJC21	1.02124	0.0014
DHTKD1	1.10673	0.0014
C1orf112	0.791233	0.00141
PAK1IP1	1.81826	0.00141
SDHC	-0.711421	0.00142
ZFYVE26	-0.927065	0.00142
SKIV2L	0.81097	0.00142
SUMO1	1.19533	0.00142
VWA1	1.21937	0.00143
MIR4640///DDR1	1.40805	0.00143
GALNT2	1.46779	0.00143
HMGB1	1.29527	0.00143
DCN	-3.15248	0.00144
IGFBP5	-1.39903	0.00144
TMC6	1.11673	0.00144
RAD21	1.3501	0.00144
DHX9	1.06273	0.00144
LOC100287525	0.741328	0.00144
PARPBP	1.36803	0.00144
PBRM1	-0.859669	0.00144
MCM10	1.25716	0.00145
MPZL2	2.00907	0.00145
XPR1	2.5906	0.00146
TUBB3	1.40192	0.00146
LOC101927137///CCT3	1.4032	0.00147
NCAPD2	1.21732	0.00147
SERPINB13	-1.56057	0.00147
CP	3.33299	0.00147
SNORD10///SNORA48///SNORA67///EIF4A1	-1.26212	0.00147
DLEU2	-1.11381	0.00147
ZMYND19	1.23046	0.00147
SYNCRIP	1.80046	0.00148
RUFY3	-1.55949	0.00148
KIAA1804	1.66568	0.00149
STAMBP	0.770259	0.00149
DOCK5	-3.10529	0.00149
PTX3	3.43472	0.00149
PRPF6	1.40692	0.0015
PSMD12	1.12588	0.0015
TMEM267	2.04719	0.0015
CCDC80	-3.04696	0.00151
PRORSD1P	1.58429	0.00151
LINC01133	-2.63411	0.00151
FGFR1	-0.657749	0.00151
AFF4	-1.50033	0.00151
RFXANK	1.55268	0.00152
TRAIP	0.853003	0.00152
HIST1H2BJ///HIST1H2BG	2.38611	0.00152
MRPS15	1.24399	0.00152
BAK1	1.07199	0.00152
LRP1	-0.74516	0.00152
WT1-AS	-1.0202	0.00152
TOM1L2	-0.638383	0.00152
ME1	-2.43854	0.00153
XK	2.305	0.00153
ASPM	2.26892	0.00153
CNIH4	-1.72289	0.00154
RBM33	1.27197	0.00154
JAG2	1.08993	0.00154
ARHGAP28	-1.96525	0.00154
MIR4640///DDR1	1.39976	0.00154
LINC00597	-0.964594	0.00154
ALYREF	1.81572	0.00155
RAB3D	1.33598	0.00155
PTH2R	3.72784	0.00155
NRDC	-1.29631	0.00155
VSTM4	-1.42596	0.00155
IKZF1	0.822765	0.00155
PAFAH1B1	1.14212	0.00155
KCNS3	1.9598	0.00156
PPP1R12B	-0.553948	0.00157
HSP90AA1	1.24342	0.00157
PRPF38A	1.06958	0.00158
ESM1	1.76618	0.00158
RBM5	-0.673599	0.00158
DMD	-2.87924	0.00158
RFX2	-0.804124	0.00159
DMRT2	-1.00239	0.00159
JPH1	1.50839	0.00159
CLEC2B	-1.08303	0.0016
KANSL1	-1.81972	0.0016
TESMIN	1.49422	0.0016
TAF11	0.993782	0.0016
LOC100505915	-0.391335	0.0016
CMYA5	-1.38346	0.0016
IRF6	1.13006	0.0016
HMGB2	1.41377	0.00161
COL27A1	-1.71276	0.00161
PTPRE	-1.59304	0.00161
AGPAT2	1.15277	0.00161
TMEM265///SRCAP	0.700879	0.00161
SEPHS1	1.39903	0.00161
TTLL3	-0.538002	0.00161
PTDSS1	1.35834	0.00162
MICALL1	0.937065	0.00162
ZNF24	-0.980148	0.00162
UBE2I	-0.654817	0.00162
CACYBP	1.57251	0.00163
TRIM42	0.476212	0.00163
TNIP2	0.911892	0.00163
ZNF93	0.902409	0.00163
MSRB2	-1.53102	0.00163
PDE3B	-0.776782	0.00163
CAV1	-2.84038	0.00163
ETNK1	1.72285	0.00164
PCOLCE2	-2.66152	0.00164
TMEM39A	-0.957586	0.00164
FLOT1	1.30856	0.00164
C8orf4	4.20399	0.00165
TIMM23B///TIMM23	1.27331	0.00165
NLGN4X	-3.01932	0.00165
SESN1	-1.07425	0.00165
TRPM3	-0.621666	0.00165
[truncated: 43,119 more rows]

## Sheet: processed GSE54388
Gene.symbol	adj.P.Val	logFC
	4.26e-15	-5.15208
WNT2B	1.64e-14	-5.89188
LINC01105	1.62e-13	-5.59121
	1.1e-11	-2.77519
ARX	2.59e-11	-5.10444
ABCA8	4.91e-11	-6.96328
WNT2B	4.91e-11	-4.30806
ITLN1	9.44e-11	-8.29256
LHX2	9.44e-11	-5.36122
LHX9	9.72e-11	-5.41532
GPRASP1	9.72e-11	-3.94997
HAND2-AS1	9.85e-11	-4.32128
MIR4454///ABHD12B	2.37e-10	-2.49526
GABRG1	2.37e-10	-2.78008
LOC102725213///LOC100507387///FAM153A///FAM153B	2.37e-10	-2.28967
MGARP	2.71e-10	-4.92991
LINC01105	3.82e-10	-4.24368
PEX5L	3.82e-10	-4.30871
CALB2	4e-10	-3.95958
	6.09e-10	-3.30334
DIRAS3	7.64e-10	-4.73426
	9.48e-10	-3.64622
LINC01105	1.05e-09	-2.81944
MMP28	1.13e-09	-1.62984
ADH1C	1.42e-09	-3.01364
GATA4	1.74e-09	-3.20199
PDE8B	2.29e-09	-4.12333
CHGB	2.29e-09	-3.89882
PDE8B	2.56e-09	-3.29446
ANXA8L1///ANXA8	2.8e-09	-3.92543
NDNF	3.2e-09	-2.89854
C21orf62	4.16e-09	-2.37298
SLC4A4	4.41e-09	-4.73586
RYR2	6.5e-09	-2.74508
BCO2	6.63e-09	-2.84503
MAF	6.63e-09	-4.16249
IFFO1	7.04e-09	-1.19632
TCEAL7	8.9e-09	-3.88102
PRG4	9.56e-09	-5.12173
YPEL2	1.02e-08	-2.33222
CACNB2	1.08e-08	-2.73016
SNCA	1.09e-08	-2.62146
WNT2B	1.48e-08	-4.0752
REEP1	1.48e-08	-4.9673
NPY1R	1.68e-08	-5.26073
COPB1	1.78e-08	-1.09477
LRRN4	1.89e-08	-3.56513
TCF21	2.05e-08	-3.74502
CCDC68	2.14e-08	-2.79905
CLDN15	2.49e-08	-2.84546
	2.56e-08	-2.04697
TCF21	3.05e-08	-1.84331
AOX1	3.3e-08	-2.24233
LOC100996760	4.06e-08	-5.21947
	4.74e-08	-3.05473
CXorf57	4.86e-08	-2.86168
LSAMP	4.99e-08	-3.66854
	4.99e-08	-1.96694
TVP23A	7.13e-08	-2.2453
AOX1	7.28e-08	-5.4381
SPRR2B	8.01e-08	-1.68062
GADL1	8.74e-08	-3.78626
PPM1K	9.35e-08	-2.77192
PEX5L	9.35e-08	-1.66946
LRRFIP1	9.47e-08	-2.17723
ANKRD29	9.47e-08	-3.22721
	9.49e-08	-1.73969
	9.49e-08	-2.88618
LOC100507387///FAM153A///FAM153B	9.49e-08	-2.46148
	1.05e-07	-1.79434
ARHGAP18	1.06e-07	-3.362
NKX3-1	1.11e-07	-3.2954
	1.14e-07	-2.26678
MTHFD1	1.17e-07	-1.3073
OGN	1.33e-07	-5.69189
TCEAL2	1.43e-07	-5.52578
	1.61e-07	-1.29445
	1.72e-07	-1.98485
SMPD3	1.74e-07	-2.53971
PDE7B	1.77e-07	-3.09419
LOC101926921///DAB2	1.84e-07	-3.80845
CLEC4M	2e-07	-4.17338
SYT4	2.02e-07	-3.63276
PRKAR1A	2.02e-07	-2.12861
CLDN15	2.16e-07	-2.86768
PRSS35	2.16e-07	-4.69682
WDR6	2.16e-07	-1.09535
SYNE2	2.28e-07	-1.26805
PRDM5	2.31e-07	-3.02539
	2.31e-07	-2.88633
DOK6	2.32e-07	-1.16363
	2.32e-07	-1.83327
PAPSS2	2.35e-07	-3.13367
CNRIP1	2.41e-07	-2.9078
SCTR	2.47e-07	-2.285
RUNX1T1	2.48e-07	-2.90837
HLF	2.48e-07	-2.05148
LRRN4	2.48e-07	-2.79964
MEDAG	2.48e-07	-3.11369
GPM6A	2.51e-07	-3.88308
GPM6A	2.71e-07	-4.90724
	2.8e-07	-1.63322
	2.81e-07	-2.39602
	3.02e-07	-2.40558
	3.32e-07	-3.06511
	3.39e-07	-1.88786
TSPAN5	3.51e-07	-1.47585
CPED1	3.62e-07	-2.88245
CFAP221	3.63e-07	-1.92193
CELF2	3.78e-07	-1.78086
PDZD2	3.82e-07	-1.23733
AKT3	3.82e-07	-1.9687
HLF	3.85e-07	-2.54166
TSPAN5	3.85e-07	-3.05551
PABPC5	3.92e-07	-1.67238
DSCAML1	3.96e-07	-2.07492
RBFOX2	4.07e-07	-1.03177
CALCRL	4.22e-07	-2.43808
CFAP221	4.4e-07	-1.38373
SFRP1	4.45e-07	-3.63235
MIR29C///MIR29B2	4.55e-07	-2.47027
	4.82e-07	-2.62008
	4.83e-07	-1.78689
CRLS1	4.83e-07	-2.29642
DAPK1-IT1	4.85e-07	-2.41099
	5e-07	-1.24719
HSD17B2	5.03e-07	-3.22912
NR2F1-AS1	5.19e-07	-1.98175
MTUS2	5.23e-07	-1.84773
	5.23e-07	-1.428
IFFO1	5.49e-07	-2.50226
PARVA	5.49e-07	-1.4011
PTGDR	5.49e-07	-3.14643
	5.49e-07	-2.74097
CELF2	5.49e-07	-2.39289
ADH1B	5.69e-07	-5.38286
GFPT2	5.69e-07	-2.83075
	6.1e-07	-2.1518
ADH1B	6.12e-07	-6.00906
STIM2	6.12e-07	-1.46595
FCMR	6.22e-07	-1.44943
PDE8B	6.29e-07	-1.66257
PEX5L	6.33e-07	-2.14229
RUNX1T1	6.46e-07	-3.33913
SERPINB6	6.5e-07	-1.72512
MUM1L1	6.52e-07	-5.5602
SEL1L2	6.55e-07	-3.01958
	6.6e-07	-1.90325
SNCA	6.61e-07	-1.96341
SHISA3	6.65e-07	-4.13742
PTGIS	6.67e-07	-4.13609
TBRG1	6.76e-07	-2.10452
	6.9e-07	-1.629
	6.9e-07	-2.49148
REEP1	6.9e-07	-3.51415
SNX29P2	7.02e-07	-1.35222
CYP2B7P///CYP2B6	7.67e-07	-2.50298
	7.81e-07	-2.11917
TNXB///TNXA	7.82e-07	-2.49408
	7.92e-07	-2.56012
	8.09e-07	-1.59072
	8.12e-07	-2.87386
S100A10	8.19e-07	-2.9626
	8.32e-07	-2.17409
LOC149401	8.45e-07	-1.26698
NUMB	8.5e-07	-1.74799
DFNA5	8.75e-07	-3.76672
	8.76e-07	-1.99754
TNXB///TNXA	8.92e-07	-2.37136
GALNT9	9.11e-07	-1.27998
ELAVL2	9.25e-07	-1.6607
CLEC4M	9.79e-07	-4.5582
BDKRB1	1.01e-06	-1.30997
BNC1	1.02e-06	-6.09483
KDR	1.02e-06	-4.03699
SPOCK1	1.04e-06	-4.20525
KLF2	1.05e-06	-2.5135
	1.07e-06	-1.29555
EPG5	1.07e-06	-1.98801
TSPAN5	1.11e-06	-2.68239
MMP28	1.13e-06	-2.58766
COL14A1	1.17e-06	-3.74692
CNR1	1.17e-06	-2.31906
PARM1	1.17e-06	-1.92409
CCND2	1.17e-06	-2.75851
RAB7B	1.17e-06	-1.87064
SMTNL2	1.18e-06	-1.59254
	1.22e-06	-1.34012
SLC44A1	1.23e-06	-1.89399
PTPRH	1.24e-06	-1.23256
MGC24103	1.25e-06	-3.77536
SFRP1	1.27e-06	-3.92002
MAP3K8	1.29e-06	-2.37107
LOC101926921///DAB2	1.3e-06	-3.80569
HLF	1.3e-06	-2.33944
GSTM3	1.32e-06	-1.30276
MSI2	1.33e-06	-1.568
	1.33e-06	-1.54148
	1.35e-06	-1.42484
OGN	1.37e-06	-4.24832
C21orf62	1.41e-06	-3.03837
KLHL4	1.43e-06	-1.35812
LOC101930363///LOC101928349///LOC100507387///FAM153C///FAM153A///FAM153B	1.43e-06	-4.77909
	1.45e-06	-2.30514
DIXDC1	1.45e-06	-2.37608
LOC101926921///DAB2	1.48e-06	-2.34784
MNDA	1.48e-06	-4.60843
CORO2B	1.48e-06	-1.52084
TNXB///TNXA	1.48e-06	-2.07392
RUNX1T1	1.51e-06	-2.89409
	1.55e-06	-1.14227
PHLPP2	1.67e-06	-1.93691
SCN3B	1.77e-06	-1.50968
LGALS2	1.77e-06	-2.95543
THBD	1.77e-06	-3.7289
PCDH9	1.77e-06	-3.32239
GNG11	1.79e-06	-2.09792
	1.82e-06	-2.03034
	1.85e-06	-2.15759
	1.96e-06	-2.60787
PPM1K	1.97e-06	-1.33689
	1.97e-06	-2.1334
PTPRN2	1.97e-06	-1.66192
	2.07e-06	-2.12496
B2M	2.09e-06	-1.4402
	2.09e-06	-2.53188
	2.13e-06	-1.70209
HBB	2.14e-06	-6.16593
	2.14e-06	-1.06167
HBA2///HBA1	2.15e-06	-3.54885
DLG2	2.16e-06	-1.10041
LOC101926921///DAB2	2.18e-06	-2.761
CRLS1	2.25e-06	-2.85696
IGFBP6	2.31e-06	-3.23596
C3orf70	2.34e-06	-2.25179
	2.43e-06	-1.05934
HBB	2.49e-06	-5.21654
	2.57e-06	-1.62527
LOC114224	2.59e-06	-1.83993
THBD	2.59e-06	-1.98103
LOC286191	2.63e-06	-3.62487
BAMBI	2.66e-06	-2.7975
JAM3	2.7e-06	-1.88835
CFAP221	2.74e-06	-1.78777
CDH11	2.74e-06	-2.7041
PCDH9	2.77e-06	-3.74865
	2.82e-06	-3.36032
HBA2///HBA1	2.88e-06	-4.04179
LOC100506718///FLRT2	2.88e-06	-3.14091
CLASP1	2.88e-06	-1.41506
NXPH2	2.88e-06	-2.6937
AADACL2	2.9e-06	-3.52987
ARF1	2.9e-06	-1.01225
ARHGAP44	2.91e-06	-1.57111
	2.95e-06	-1.24756
	2.99e-06	-1.00802
RTN1	3.13e-06	-3.68654
RNF128	3.15e-06	-3.95218
	3.15e-06	-2.99277
HSPB3	3.29e-06	-1.22266
IRS4	3.3e-06	-1.14938
LOC646762	3.3e-06	-2.36705
TFPI	3.37e-06	-2.57695
CARNS1	3.37e-06	-1.59727
	3.37e-06	-2.55228
PEG3-AS1	3.52e-06	-3.093
	3.57e-06	-2.1372
	3.62e-06	-1.06769
PROCR	3.71e-06	-3.79514
	3.78e-06	-1.44338
	3.85e-06	-2.18345
NAV3	3.88e-06	-2.55725
ZNF540	4.11e-06	-1.16116
ARHGAP18	4.18e-06	-3.50019
STK31	4.2e-06	-3.61043
HAND2-AS1	4.35e-06	-2.58335
CNTN1	4.38e-06	-2.9432
MUM1	4.41e-06	-2.12215
HBA2///HBA1	4.45e-06	-4.34178
	4.58e-06	-1.38841
ANO4	4.58e-06	-1.0704
RUFY2	4.64e-06	-1.76425
NELL2	4.65e-06	-3.5038
	4.71e-06	-2.37237
	4.94e-06	-2.20155
CIRBP	4.99e-06	-1.46984
AKT3	5.09e-06	-3.04451
SNCA	5.3e-06	-2.68439
PARM1	5.34e-06	-1.45463
SP3	5.38e-06	-1.70667
RNASE4	5.39e-06	-3.12437
	5.46e-06	-1.87637
	5.61e-06	-1.92546
SPRY4-IT1	5.68e-06	-1.61097
NPTN-IT1	5.68e-06	-2.23603
SVEP1	5.69e-06	-1.46255
PEG3	5.76e-06	-3.40331
HOXC6	5.76e-06	-3.62697
HAS1	6e-06	-3.131
HBA2///HBA1	6.04e-06	-4.35801
BICDL1	6.16e-06	-2.61936
DAPK1	6.22e-06	-2.73329
GAS1RR	6.3e-06	-1.93671
	6.39e-06	-1.23451
TMEM37	6.47e-06	-1.78221
C1orf168	6.51e-06	-4.88054
PDLIM5	6.51e-06	-1.56661
LOC100507487	6.53e-06	-1.54779
MAPRE2	6.6e-06	-1.45788
HBA2///HBA1	6.69e-06	-3.18108
	7.19e-06	-1.1528
LAMA2	7.2e-06	-2.18948
RPL36A	7.23e-06	-1.54891
MBNL3	7.32e-06	-1.50931
HBA2///HBA1	7.34e-06	-4.25232
MAGI2-AS3	7.52e-06	-1.34596
ANO5	7.7e-06	-1.77742
	7.7e-06	-2.06097
FLJ35700	7.7e-06	-1.48146
	8.09e-06	-1.69053
SOX6	8.12e-06	-1.93318
HBB	8.42e-06	-4.85415
CMAHP	8.54e-06	-2.91981
CELF2	8.55e-06	-2.71376
ZNF641	8.59e-06	-1.99793
	8.59e-06	-1.27694
PPM1K	8.7e-06	-3.14608
SRGAP2	8.72e-06	-1.76353
SFRP1	8.76e-06	-4.29667
	8.8e-06	-1.75085
	8.8e-06	-1.62574
	8.8e-06	-1.24312
	8.81e-06	-1.62003
LINC01140	8.81e-06	-1.6178
PLPP1	8.89e-06	-2.25553
SNCAIP	8.89e-06	-3.07572
PHC2	8.92e-06	-1.29291
	9.1e-06	-2.71784
ADAMTS9-AS2	9.12e-06	-1.77356
ARHGAP6	9.24e-06	-3.27095
TCERG1L	9.24e-06	-1.56017
BNC2	9.32e-06	-2.94051
TMEM37	9.34e-06	-2.46768
	9.42e-06	-1.85353
	9.97e-06	-1.66469
	9.97e-06	-1.06406
VAPA	1e-05	-1.07857
MTUS1	1.01e-05	-1.80705
SERTM1	1.03e-05	-4.82207
	1.03e-05	-1.2457
SPTAN1	1.06e-05	-1.54173
	1.06e-05	-2.21827
ADAMTS9-AS1	1.07e-05	-1.47979
WDR17	1.1e-05	-2.26529
	1.16e-05	-2.12267
	1.16e-05	-2.60973
LSAMP	1.17e-05	-1.29996
	1.18e-05	-1.30209
	1.18e-05	-1.40021
	1.23e-05	-2.51718
CRYM	1.24e-05	-1.25423
	1.25e-05	-1.56383
PLPP1	1.26e-05	-2.3482
HIVEP3	1.3e-05	-2.23537
	1.31e-05	-1.46739
RAB11FIP3	1.31e-05	-3.06809
LOC100506718///FLRT2	1.32e-05	-1.96352
	1.38e-05	-1.24814
LOC100506718///FLRT2	1.39e-05	-4.74696
LGALS8	1.46e-05	-1.82345
	1.5e-05	-2.86976
	1.52e-05	-1.81956
VAPA	1.54e-05	-1.88737
SERPINB9	1.54e-05	-1.50666
PPM1E	1.54e-05	-2.01451
	1.55e-05	-2.22078
TACC1	1.56e-05	-1.92231
KCNA4	1.56e-05	-1.08427
TLL1	1.63e-05	-1.1452
TPP1	1.63e-05	-1.11503
	1.63e-05	-1.36598
BMP2	1.63e-05	-1.93328
PDZD2	1.63e-05	-2.30637
	1.64e-05	-2.74771
LAMA2	1.68e-05	-2.53648
	1.69e-05	-1.00307
SNORA28///EIF5	1.7e-05	-1.5342
	1.71e-05	-1.71899
CLMP	1.72e-05	-2.6675
DNAJC7	1.75e-05	-1.5667
SCN3B	1.8e-05	-1.70788
UBE2D3	1.84e-05	-2.53665
POU6F1	1.88e-05	-1.02982
	1.88e-05	-1.38584
	1.9e-05	-2.60289
NR2F1-AS1	1.9e-05	-2.00075
FAM134B	1.9e-05	-1.26825
MCTP2	1.94e-05	-2.99409
ALDH1A1	1.95e-05	-4.07699
	1.95e-05	-2.39566
	1.97e-05	-1.44139
	2.01e-05	-1.64377
	2.03e-05	-2.35647
B3GALT2	2.04e-05	-1.64902
LIN7A	2.04e-05	-1.59108
AGTR1	2.05e-05	-2.60613
DPY19L1	2.12e-05	-1.50994
	2.13e-05	-1.24225
FLNC	2.14e-05	-1.68902
	2.15e-05	-1.57486
	2.15e-05	-1.64128
	2.18e-05	-1.57536
	2.22e-05	-1.12124
TMEM150C	2.31e-05	-3.24159
C7	2.32e-05	-4.50169
CDON	2.33e-05	-3.15558
PRRX1	2.33e-05	-2.53764
GAS1RR	2.35e-05	-2.54446
CPEB1	2.39e-05	-1.28973
DOCK4	2.43e-05	-1.14441
OLFML1	2.44e-05	-3.444
GYPC	2.46e-05	-1.04056
SH3RF2	2.5e-05	-1.58562
COLGALT2	2.5e-05	-1.29663
DLEU2	2.51e-05	-1.69562
	2.54e-05	-1.22713
	2.58e-05	-2.2372
	2.6e-05	-1.99004
	2.6e-05	-1.03078
BICC1	2.62e-05	-3.20241
AQP1	2.68e-05	-1.94812
	2.69e-05	-1.73521
GATA5	2.73e-05	-2.00308
	2.74e-05	-2.47475
	2.74e-05	-1.69704
	2.76e-05	-1.35849
	2.77e-05	-1.60473
OMD	2.77e-05	-2.47073
FAT4	2.78e-05	-1.41854
MIR1182///FAM89A	2.94e-05	-2.44348
CBX7	2.95e-05	-1.90922
ZNF385B	3.03e-05	-1.78157
RAB8B	3.1e-05	-1.23485
CDC14B	3.1e-05	-1.51545
SBSPON	3.12e-05	-3.33933
	3.12e-05	-1.69856
MALAT1	3.13e-05	-3.01014
MAGI2-AS3	3.13e-05	-2.20617
	3.14e-05	-2.14323
C1QTNF7	3.14e-05	-2.22522
PPM1K	3.2e-05	-1.41346
	3.23e-05	-2.12595
	3.26e-05	-1.03468
NPTX1	3.38e-05	-1.18526
STAR	3.4e-05	-2.59961
SNCA	3.42e-05	-1.15298
SVEP1	3.43e-05	-2.67048
	3.44e-05	-1.36314
	3.45e-05	-3.10291
DOK6	3.47e-05	-1.7864
KLF3-AS1	3.54e-05	-2.16713
	3.55e-05	-1.20437
MED17	3.62e-05	-1.12257
	3.63e-05	-1.73784
PAPSS2	3.72e-05	-3.1068
SLC9A9	3.74e-05	-1.43127
ANTXR2	3.8e-05	-1.81919
CCND2	3.81e-05	-1.51512
RORB	3.91e-05	-1.29704
KBTBD11	3.93e-05	-2.12281
MAMDC4	3.97e-05	-1.87853
	3.99e-05	-1.21909
MST1	3.99e-05	-1.8081
MAGI2-AS3	3.99e-05	-2.45566
	4.06e-05	-1.46977
FAM13A-AS1	4.1e-05	-1.53642
	4.1e-05	-1.41294
	4.12e-05	-1.37284
	4.19e-05	-1.81455
	4.2e-05	-1.29291
KCNK6	4.25e-05	-1.19189
DTWD1	4.25e-05	-2.37463
PDPN	4.29e-05	-2.40021
SMIM14	4.41e-05	-1.13556
ARMCX4	4.52e-05	-1.80687
GHR	4.53e-05	-3.88026
	4.57e-05	-1.11214
	4.58e-05	-1.27805
SORBS2	4.59e-05	-1.38759
CTIF	4.65e-05	-1.05268
COX20	4.65e-05	-1.76247
TNXB///TNXA	4.68e-05	-1.79754
NEGR1	4.72e-05	-1.83041
	4.78e-05	-1.35477
	4.8e-05	-1.77652
SLC44A1	4.84e-05	-1.15743
ZBTB20	4.84e-05	-1.58949
ZBTB16	4.85e-05	-1.70042
SLC30A4	4.86e-05	-2.61761
RBMS3	4.91e-05	-1.83287
IDNK	4.97e-05	-1.40342
TRPA1	5e-05	-1.78696
	5e-05	-1.25185
KCNT2	5.05e-05	-2.98543
LOC202181	5.06e-05	-1.38968
LOC101928635///ALDH1A2	5.23e-05	-4.92487
	5.25e-05	-1.29885
CSGALNACT1	5.28e-05	-3.40386
CIRBP	5.33e-05	-2.08334
HHIP	5.33e-05	-1.83645
LAMA2	5.35e-05	-1.73898
	5.42e-05	-1.30244
	5.52e-05	-1.09579
	5.54e-05	-1.37936
ATP10D	5.55e-05	-2.33938
HSD11B1	5.55e-05	-2.09584
	5.62e-05	-1.04025
SCN7A	5.62e-05	-1.94675
PCDH17	5.62e-05	-3.7158
	5.62e-05	-1.24521
	5.69e-05	-1.55125
IL18	5.74e-05	-2.8876
IL16	5.75e-05	-1.15098
EIF4B	5.77e-05	-1.75355
NUP58	5.88e-05	-1.59755
DST	5.92e-05	-2.4785
SPANXA2///SPANXB1///SPANXC///SPANXA1	5.99e-05	-1.27848
CAST	6.02e-05	-1.1306
CTXN3	6.02e-05	-1.67934
MCOLN3	6.07e-05	-1.41016
RUFY3	6.07e-05	-2.37664
ADAMTS18	6.07e-05	-1.80765
OMD	6.13e-05	-2.75769
ANTXR2	6.16e-05	-2.71578
CHRDL1	6.16e-05	-4.00265
FAM155A	6.19e-05	-2.28101
FABP4	6.38e-05	-2.38682
SBF2	6.38e-05	-1.3613
	6.39e-05	-1.23814
	6.46e-05	-1.35015
CMAHP	6.46e-05	-1.16335
	6.47e-05	-1.73617
	6.53e-05	-2.04401
	6.62e-05	-1.03518
	6.62e-05	-1.4611
	6.62e-05	-1.48532
CACNB2	6.69e-05	-1.08079
	6.72e-05	-2.0362
DDX50	6.72e-05	-1.23901
MAGI1	6.72e-05	-1.05457
ZEB1	6.72e-05	-1.50731
PGM5-AS1	6.74e-05	-1.07477
NAP1L3	6.88e-05	-3.7022
PCDH17	6.96e-05	-2.67129
LOC401220	6.98e-05	-1.34831
MYZAP	7.32e-05	-1.6086
	7.32e-05	-2.20643
MGEA5	7.32e-05	-1.85204
	7.32e-05	-1.98378
FBXO7	7.33e-05	-1.22083
CASC4	7.33e-05	-1.3565
SGCG	7.33e-05	-2.15981
AMDHD1	7.33e-05	-1.35595
CYB5B	7.37e-05	-1.39478
	7.37e-05	-1.08868
IFNGR1	7.4e-05	-1.63704
	7.42e-05	-1.1653
PCDH17	7.45e-05	-3.90203
	7.45e-05	-1.17051
ABCA9	7.54e-05	-1.33255
	7.6e-05	-1.31405
	7.72e-05	-1.86953
	7.97e-05	-1.26492
	8.12e-05	-1.17407
LOC100507387///FAM153A///FAM153B	8.39e-05	-1.21483
PEG3	8.44e-05	-4.27674
PTGIS	8.49e-05	-1.31674
	8.53e-05	-1.24164
DDR2	8.53e-05	-2.05217
	8.55e-05	-1.29727
TMEM200A	8.65e-05	-2.83268
THBD	8.65e-05	-1.59702
DLGAP1	8.75e-05	-1.97622
ATRNL1	8.81e-05	-1.91623
	8.83e-05	-1.72278
SHC2	8.83e-05	-1.31973
	8.83e-05	-2.4037
HOXD9	8.87e-05	-1.34359
LINC01616	8.87e-05	-2.1264
ATF7IP2	8.88e-05	-1.59256
MMP28	8.89e-05	-1.34965
ADGRD1	8.93e-05	-3.45603
	8.94e-05	-1.00946
LRP2	8.94e-05	-3.01379
NR3C2	8.98e-05	-2.17056
PTGER3	8.98e-05	-3.36164
	9.02e-05	-2.43149
C1S	9.04e-05	-2.20309
GATM	9.07e-05	-2.53588
	9.15e-05	-2.11256
	9.18e-05	-1.98136
	9.28e-05	-1.33259
	9.34e-05	-2.03211
RPS27	9.36e-05	-1.05967
	9.44e-05	-1.61441
ABCA6	9.48e-05	-1.20249
AKAP11	9.48e-05	-1.67231
CDH11	9.51e-05	-1.7363
SIGLEC11	9.53e-05	-2.70805
	9.55e-05	-1.56847
	9.66e-05	-2.24726
ILDR2	9.94e-05	-3.8474
	9.97e-05	-1.09961
SYNPO2	0.000101	-3.77628
	0.000101	-1.33755
SCAF4	0.000103	-1.81959
GIPC2	0.000104	-2.60155
LINC00842	0.000104	-1.06379
CNTN1	0.000105	-2.13207
BMP2	0.000105	-1.99335
LOC100996412	0.000107	-1.59507
LRFN5	0.000107	-1.26312
TSPAN8	0.000107	-4.00738
PCNX1	0.000108	-1.88734
PCDH9	0.00011	-2.54224
CHD9	0.000111	-2.06861
	0.000111	-1.64873
U2AF1	0.000112	-1.22972
RTN1	0.000113	-1.5934
FGFR1OP2	0.000114	-1.52168
DTNA	0.000114	-2.76275
	0.000117	-1.52958
CCND2	0.000117	-1.79747
TJP2	0.000117	-1.58905
SDK2	0.000118	-1.72675
MALAT1	0.000118	-2.53944
FAM65C	0.000119	-1.40459
SP100	0.000119	-1.18972
CHN2	0.00012	-2.77634
PDGFD	0.00012	-3.92963
	0.00012	-2.22598
SEBOX///VTN	0.00012	-1.26063
ETS2	0.00012	-1.00124
CELF2	0.000121	-2.49628
HBD	0.000121	-1.59402
FCF1	0.000121	-1.7723
ARMCX4	0.000121	-1.35593
RAF1	0.000122	-1.30749
ABI2	0.000122	-1.0808
AHI1	0.000122	-1.06958
	0.000122	-2.06943
FRY	0.000122	-3.31208
	0.000123	-1.35844
DPP10	0.000125	-3.45307
RGS4	0.000125	-3.45284
	0.00013	-1.14381
TRAPPC10	0.00013	-1.80715
RBMS3	0.00013	-2.43698
	0.00013	-2.85077
CFLAR	0.000132	-3.0571
MEGF6	0.000133	-1.82526
	0.000135	-2.18169
DOCK5	0.000135	-3.64998
	0.000135	-1.29286
	0.000136	-1.85333
	0.000137	-1.00953
ARHGAP18	0.000138	-3.06652
RFPL1S	0.000138	-1.44581
NEFM	0.000139	-1.46517
KIAA0226L	0.000139	-1.28933
	0.00014	-1.33484
SLC31A2	0.00014	-1.65769
CTNNA3	0.00014	-1.16796
	0.000141	-1.51632
STX2	0.000142	-1.41771
PODN	0.000142	-1.63852
BCHE	0.000143	-5.57631
COL14A1	0.000143	-2.90074
NANOG	0.000143	-1.97013
	0.000143	-1.47124
	0.000144	-1.81122
AQP1	0.000144	-2.09354
	0.000144	-1.067
ZNF451	0.000145	-1.34371
LOC101930349///LOC101930344///CGNL1	0.000145	-2.42233
LINC00473	0.000146	-1.58581
PAX8-AS1	0.000146	-1.07709
DOCK5	0.000147	-1.41256
EPB42	0.000148	-1.3084
	0.000148	-1.28766
	0.000149	-1.62276
QKI	0.000149	-1.57606
N4BP2L2	0.000149	-2.23064
GABRB1	0.000153	-1.20372
MAOA	0.000154	-2.51169
SYNE1	0.000154	-2.05231
	0.000155	-2.02791
CFH	0.000155	-3.51303
PLCE1	0.000155	-2.55484
	0.000155	-1.5053
	0.000155	-1.18276
NFASC	0.000155	-2.15671
	0.000155	-1.35601
ZFAND6	0.000156	-1.51861
CYP19A1	0.000157	-1.77607
ANXA1	0.000161	-2.72082
	0.000163	-3.43968
ECM2	0.000164	-3.57275
ADRA2A	0.000165	-2.03518
PPP1R12B	0.000166	-1.17428
RNASE4	0.000167	-3.59436
DMRTC1B///DMRTC1	0.000168	-1.3442
	0.00017	-1.18642
HNRNPC	0.000171	-1.08258
TSHZ3	0.000171	-1.75975
PPP1R12B	0.000171	-1.27791
	0.000172	-2.22515
	0.000173	-1.85849
PCSK5	0.000173	-1.90768
	0.000174	-1.4129
	0.000178	-1.30943
	0.000178	-1.10209
	0.000178	-1.65776
	0.000178	-1.06085
DOCK5	0.00018	-2.21084
PHLDB2	0.00018	-1.20488
ASTN1	0.000182	-1.91685
	0.000182	-1.24493
FGF13	0.000183	-3.06727
	0.000183	-2.20904
PID1	0.000183	-2.52272
	0.000183	-1.18133
PRKG1	0.000184	-1.84275
TFPI	0.000185	-1.58873
PLEKHH2	0.000185	-3.50301
CYP39A1	0.000186	-1.41884
LY75-CD302///CD302///LY75	0.000188	-2.49229
PDGFRA	0.000188	-3.12885
ERVK13-1	0.000188	-1.65392
CHD2	0.000189	-1.04757
PLCG2	0.00019	-1.63186
ZNF211	0.00019	-1.10834
	0.000191	-1.06532
CALD1	0.000192	-2.35405
SYNPO2	0.000192	-3.09767
SNCAIP	0.000193	-1.37803
KLHDC1	0.000196	-2.32874
UPK3B	0.0002	-3.1641
CTTN	0.0002	-1.37193
RGS22	0.000202	-1.19101
TPBG	0.000205	-1.85991
CELF2	0.000206	-1.34456
MTUS1	0.000208	-2.25328
	0.000208	-1.96582
	0.000209	-2.74345
SCARB2	0.00021	-1.22389
TSPAN4	0.000213	-1.12318
	0.000214	-1.02392
DOCK11	0.000214	-3.15046
	0.000216	-1.76286
PPP1R3B	0.000216	-2.0509
LINS1	0.000216	-1.10541
ECHDC2	0.000218	-1.77214
DDR2	0.000218	-1.99831
CYP39A1	0.000218	-3.04318
	0.000219	-1.54932
HHIP	0.000223	-2.53615
	0.000224	-1.50323
ME1	0.000225	-2.6137
	0.000225	-1.71116
PGR	0.000225	-3.76495
C8orf88	0.000227	-2.732
BMP4	0.000227	-1.75172
	0.000228	-1.14103
	0.000229	-1.04363
MUM1	0.000233	-1.45239
NSD1	0.000236	-1.5173
TBC1D2B	0.000237	-1.63726
	0.000237	-1.51061
	0.000237	-1.84099
TFPI	0.000241	-3.37706
CNOT7	0.000242	-2.13716
	0.00025	-2.20122
VGLL3	0.000251	-2.41917
	0.000255	-1.24823
	0.000255	-1.31993
MST1	0.000256	-1.95775
CLSTN2	0.000257	-2.03792
	0.000259	-1.95776
ST3GAL5	0.000266	-1.46819
	0.000266	-1.10676
MEG3	0.000271	-1.60945
	0.000271	-1.27256
BBS12	0.000272	-1.5293
SLC40A1	0.000274	-1.15337
FOXP1	0.000274	-1.34967
INTU	0.000275	-1.65314
UGP2	0.000278	-1.47615
PLCL2	0.00028	-2.21697
	0.000283	-1.64962
	0.000284	-1.49259
	0.000285	-1.63156
	0.000288	-1.62603
	0.00029	-1.87532
FLT1	0.000293	-1.10486
	0.000293	-1.44949
SLC46A3	0.000293	-2.02984
MAF	0.000295	-3.64129
LOC102724562///MST1L///MST1P2///MST1	0.000297	-1.71811
	0.000298	-1.85126
PPP6R3	0.000299	-1.17304
KCNB1	0.000302	-1.69392
	0.000303	-1.66088
	0.000303	-1.28679
C9orf84	0.000304	-1.07143
VPS13C	0.000307	-1.88669
	0.00031	-1.39011
GFRA1	0.000311	-1.45142
	0.000311	-1.12559
NAPEPLD	0.000312	-1.44718
FBXL7	0.000312	-1.87708
GIPC2	0.000314	-2.50602
	0.000317	-1.60485
TMOD2	0.00032	-1.93936
FAM134B	0.00032	-2.00126
EZR	0.000321	-2.47846
TRPM3	0.000321	-1.44635
MAF	0.000324	-1.27335
	0.000326	-2.15557
	0.000326	-1.09334
	0.000329	-1.02103
	0.000329	-1.70351
COL3A1	0.000333	-2.4758
N4BP2L1	0.000336	-1.49594
LGALS8	0.000336	-3.36845
SAMD4B	0.000343	-1.04653
TCEAL3	0.000345	-1.39785
LOC105379045	0.000346	-1.33613
CDH11	0.000349	-1.51853
CACNA2D1	0.000349	-3.07583
PKD2	0.000349	-2.36851
	0.000349	-1.15067
TDRD10	0.000349	-1.07397
	0.00035	-1.38947
SOBP	0.000352	-2.78767
LINC00294	0.000353	-1.04258
	0.000354	-1.41576
SHE	0.000356	-1.48892
	0.000359	-1.23186
SH3RF2	0.000359	-1.54239
LOC107984282	0.000363	-1.34737
GALK2	0.000363	-1.98396
	0.000363	-1.0235
KCNB1	0.000363	-2.08045
TMEM43	0.000363	-1.43152
	0.000364	-1.15074
AMHR2	0.00037	-1.13507
	0.00037	-1.05613
LINC01279	0.000378	-3.41857
B3GALT2	0.000378	-1.53455
TMEM255A	0.000378	-3.91908
WSB1	0.000379	-1.90815
NHLRC3	0.00038	-1.28155
BEX1	0.000383	-2.74972
LOC100134445	0.000383	-1.9818
WDR1	0.000387	-1.14578
AASS	0.00039	-1.84388
ZNF37BP	0.00039	-1.50151
TSPYL1	0.000393	-1.60362
PAPD4	0.000396	-1.79917
	0.000398	-2.40346
	0.000398	-2.83659
CARD16	0.000398	-1.67594
	0.000399	-1.52448
PHACTR3	0.000402	-1.08233
KRR1	0.000403	-1.53476
SLC23A2	0.000406	-1.13903
LOC102724250///LOC101930059///NBPF15///NBPF11///NBPF1	0.000406	-1.80411
ERN1	0.000408	-2.01412
MED6	0.00041	-1.80138
DPP10-AS1	0.00041	-1.45032
PDS5B	0.000412	-1.24238
	0.000413	-1.04195
NR0B1	0.000413	-2.21505
MTUS1	0.000414	-1.38776
PIP5K1B	0.000415	-2.2441
CPS1	0.000419	-1.01933
SYTL3	0.000423	-1.21295
NEFH	0.000427	-3.42381
YPEL4	0.000428	-1.06307
PLXNA4	0.000428	-1.39545
RBMS3	0.000429	-3.19028
RECK	0.000432	-2.97165
USP47	0.000435	-1.40994
IGSF11	0.000441	-1.63283
WIPF3	0.000445	-1.56991
CACNB3	0.000453	-1.1161
TGFBR1	0.000454	-1.41032
	0.000456	-1.76652
PITPNC1	0.000461	-2.1609
	0.000467	-1.5237
LAMA4	0.000469	-1.06891
ABLIM2	0.000475	-1.0455
	0.000482	-2.03549
	0.000484	-2.45765
	0.000485	-2.76713
TBC1D4	0.00049	-1.17314
TACC1	0.000491	-1.31388
	0.000491	-1.31153
RPL23AP32	0.000494	-1.18031
	0.000494	-1.50794
	0.000497	-1.07638
PPP2R5C	0.000499	-1.21597
BNC2	0.000499	-2.56799
HHIP-AS1	0.000505	-1.19411
ZNF641	0.000505	-1.25904
CADPS2	0.000507	-2.52339
COLEC12	0.000508	-2.58431
PCED1B	0.000519	-1.18131
SLC16A7	0.00052	-1.30855
	0.00052	-1.97197
COL4A6	0.000522	-1.85547
ANG	0.000527	-1.75058
LRRN4CL	0.000527	-1.68439
AKT3	0.000532	-1.12589
SEMA6A	0.000536	-1.30383
IRAK3	0.000536	-2.27977
	0.000536	-1.19679
ZFYVE16	0.000538	-1.29064
	0.000541	-1.52013
CELF2	0.00055	-2.55138
TRIM6	0.00055	-1.64883
	0.000551	-1.05531
FRY	0.000554	-1.44426
PIK3C2A	0.000555	-1.78584
	0.000558	-1.25077
	0.000558	-1.34417
IRX5	0.000572	-1.28921
CALD1	0.000575	-1.16202
FAXDC2	0.000578	-1.36221
RAB33A	0.000581	-1.12733
TMED10	0.000585	-1.5806
CCBE1	0.000586	-1.25733
	0.000589	-1.34033
	0.00059	-1.72206
HYMAI	0.00059	-1.42814
MFSD4A	0.000591	-2.12539
LOC101930404///SNORD116-28///SNORD115-26///SNORD115-13///SNORD115-7///SNORD116-22///SNORD116-4///PWARSN///SNORD107///SNRPN///IPW	0.000601	-1.67665
PDE7A	0.000601	-1.0472
RNASEL	0.000606	-2.10894
ZNF516	0.000606	-1.26295
GAS7	0.000607	-1.24406
ASXL1	0.000616	-1.24202
SPATS2L	0.000617	-1.67562
NBEA	0.000623	-2.13429
	0.000625	-1.13449
DCAF8	0.000627	-1.84055
NBR1	0.00063	-1.70026
	0.000634	-1.09099
PLA2G2A	0.00064	-2.01368
KCNJ8	0.000645	-1.62753
AKT3	0.000646	-1.88642
GATM	0.000649	-2.74679
CAMK2D	0.000649	-1.61503
ALDH1A3	0.000653	-2.83005
RPRM	0.000653	-1.46753
BACH2	0.00066	-1.97293
TPP1	0.000661	-1.31212
ZFYVE26	0.000663	-1.05768
TSHZ3	0.000667	-1.10327
PSMD6-AS2	0.000676	-1.25545
PRICKLE2	0.000677	-1.53901
CALD1	0.000683	-1.92423
LINC01550	0.00069	-1.0583
	0.00069	-2.11452
CBLN2	0.000692	-1.43117
SLC38A9	0.000693	-1.18225
ADCYAP1	0.000694	-1.75626
PTPRZ1	0.000697	-2.42561
ARHGEF7	0.000699	-1.61545
P4HA2	0.000705	-1.25753
CAB39L	0.000711	-1.66107
TRA2A	0.000718	-2.3709
HS3ST1	0.00072	-2.46711
	0.000723	-2.50649
ARMCX5-GPRASP2///GPRASP2	0.000725	-2.10659
	0.000733	-1.1881
	0.000741	-1.69385
LAMA4	0.000744	-3.486
ITPR2	0.000744	-1.4773
	0.000753	-1.81624
ALAS2	0.000759	-1.09028
HHIP	0.000765	-1.64586
	0.000765	-1.26469
	0.000767	-1.18105
GNG11	0.000768	-3.08859
DYNC1I2	0.000778	-1.43822
INMT	0.000778	-1.75067
	0.000778	-1.33027
SYNPO2	0.000781	-1.30414
TAF15	0.000782	-1.05712
	0.000783	-1.46043
CNTNAP4	0.000785	-1.22853
MCC	0.00079	-3.25647
	0.000791	-1.47291
SDC2	0.000791	-1.75244
SLC25A27	0.000791	-1.3687
PRR9	0.000792	-2.21441
	0.000796	-2.02558
TNFSF14	0.000797	-1.22817
EFHC1	0.000798	-2.29348
	0.000801	-2.10216
	0.000805	-1.57733
LRRC4C	0.000809	-1.07898
	0.000812	-1.24721
	0.000816	-2.15912
SNRPA1	0.000828	-2.11812
TLE2	0.000829	-1.24657
	0.000833	-2.8369
FBXO9	0.00084	-1.14013
	0.00084	-1.05946
MEF2C	0.000845	-2.17613
PDK3	0.000846	-1.49062
RBBP6	0.000849	-1.04724
FAXDC2	0.00085	-1.12617
	0.00085	-1.81817
CFI	0.000852	-2.87404
HRASLS5	0.000852	-1.06111
CASP4	0.00086	-1.6218
SETDB2	0.000866	-1.18339
KLHDC8A	0.00087	-1.69773
	0.000874	-1.59829
	0.000875	-1.5106
ARMC8	0.000876	-1.72666
	0.000876	-2.40091
EDN3	0.000877	-1.23833
AS3MT	0.000881	-1.28395
BNC2	0.000881	-2.21011
	0.000883	-1.21049
IGFBP4	0.000891	-1.61267
	0.000894	-1.20347
	0.000907	-1.24828
P2RX7	0.000913	-2.1963
	0.000913	-2.06718
CCDC69	0.000913	-1.64805
	0.000913	-1.05765
HOXD10	0.000915	-1.61199
	0.000919	-1.26021
SFXN1	0.000928	-1.1505
FAM19A5	0.000931	-1.25182
	0.000935	-1.19564
WWC2///CLDN22	0.000938	-1.96899
KIAA0226L	0.000938	-2.06358
	0.000941	-1.97877
	0.000948	-1.38976
PLXNA4	0.000953	-1.38471
	0.000953	-1.2424
	0.000953	-2.1165
SCAF4	0.000956	-1.09814
FGF1	0.000956	-1.99287
	0.000957	-1.60296
BNC2	0.000957	-2.02869
LIX1L	0.000957	-2.00213
CHKB	0.000957	-1.34511
	0.000961	-1.54845
	0.000966	-1.12537
PIEZO2	0.000969	-1.51239
INTS10	0.00097	-1.20458
	0.000973	-1.57538
EIF1	0.000973	-1.03265
LOC101926921///DAB2	0.000974	-1.4074
EWSR1	0.000977	-1.82185
	0.000977	-2.54743
KCNJ8	0.001	-1.61452
	0.001	-2.27317
TXNL1	0.001	-1.52775
MGP	0.001	-3.22062
MCTP2	0.00101	-1.52649
PDE5A	0.00102	-1.83369
TAF15	0.00102	-1.03708
	0.00103	-1.87151
FLRT3	0.00104	-2.90403
LSAMP	0.00105	-1.2431
NRK	0.00106	-2.80293
DAB2	0.00107	-1.42967
	0.00108	-1.66684
TACC1	0.00108	-2.24567
ZDHHC8P1	0.00108	-1.78936
	0.00109	-1.01862
SLC35G2	0.00109	-1.24102
	0.00109	-2.22181
	0.00109	-1.63135
TCP11L2	0.00109	-1.12247
OGT	0.0011	-2.07162
	0.0011	-1.48017
	0.0011	-1.08439
NBEA	0.00111	-1.10283
ACPP	0.00111	-2.60904
NHSL1	0.00111	-1.78183
BNC2	0.00111	-2.83619
	0.00112	-1.62108
	0.00112	-1.2896
	0.00113	-2.01154
	0.00114	-1.05279
	0.00114	-1.33397
	0.00114	-1.44234
ARHGAP44	0.00115	-2.25091
WNT5A	0.00119	-2.64793
	0.00119	-2.51639
BDH2	0.00119	-1.92473
	0.00119	-1.06203
RBPMS2	0.00119	-1.17542
MAF	0.0012	-2.61136
GLT8D2	0.0012	-1.21473
TBC1D4	0.0012	-1.86016
	0.0012	-1.07851
ARNTL	0.0012	-1.01074
	0.00121	-1.28894
IST1	0.00121	-1.00498
	0.00121	-1.0709
MTUS1	0.00121	-1.00818
WSB1	0.00121	-2.0392
EZR	0.00122	-1.55441
	0.00123	-1.67132
MBNL2	0.00125	-1.20342
SIGLEC16	0.00128	-1.39958
NT5E	0.00128	-1.49002
MIR22///MIR22HG	0.00128	-2.07207
	0.00129	-2.44295
ZNF224	0.00129	-1.26257
N4BP2L2	0.0013	-1.89903
	0.0013	-1.51953
	0.00131	-1.9846
GTF2A2	0.00131	-1.07023
PLA2R1	0.00131	-2.15593
PLEKHH2	0.00131	-1.1079
	0.00132	-1.88268
	0.00132	-1.23505
	0.00133	-1.42751
	0.00133	-1.35439
SF1	0.00133	-1.81036
DCN	0.00133	-2.25314
	0.00134	-1.09621
	0.00134	-1.13701
MEOX2	0.00135	-2.95842
RBBP4	0.00137	-1.08747
TXNIP	0.00138	-2.29506
MKNK1	0.00138	-1.3747
DCN	0.00139	-2.11724
SYTL4	0.00139	-1.90385
GNG2	0.0014	-2.37339
SSTR1	0.0014	-1.33566
	0.0014	-1.56949
TRPM3	0.0014	-1.3192
	0.00141	-1.02096
DCN	0.00144	-3.15248
IGFBP5	0.00144	-1.39903
	0.00144	-1.23956
SERPINB13	0.00147	-1.56057
SNORD10///SNORA48///SNORA67///EIF4A1	0.00147	-1.26212
	0.00147	-1.01488
DLEU2	0.00147	-1.11381
RUFY3	0.00148	-1.55949
DOCK5	0.00149	-3.10529
CCDC80	0.00151	-3.04696
LINC01133	0.00151	-2.63411
AFF4	0.00151	-1.50033
WT1-AS	0.00152	-1.0202
ME1	0.00153	-2.43854
CNIH4	0.00154	-1.72289
ARHGAP28	0.00154	-1.96525
NRDC	0.00155	-1.29631
VSTM4	0.00155	-1.42596
	0.00155	-1.25863
	0.00156	-1.04117
	0.00158	-1.05457
DMD	0.00158	-2.87924
DMRT2	0.00159	-1.00239
CLEC2B	0.0016	-1.08303
	0.0016	-1.64543
KANSL1	0.0016	-1.81972
CMYA5	0.0016	-1.38346
	0.0016	-1.43214
	0.00161	-1.04488
COL27A1	0.00161	-1.71276
PTPRE	0.00161	-1.59304
MSRB2	0.00163	-1.53102
CAV1	0.00163	-2.84038
	0.00163	-1.18573
	0.00164	-1.30253
PCOLCE2	0.00164	-2.66152
NLGN4X	0.00165	-3.01932
SESN1	0.00165	-1.07425
BTBD19	0.00165	-1.11691
DCLK1	0.00165	-1.71792
CCDC80	0.00167	-1.72423
BNC1	0.00167	-1.63791
	0.00169	-1.04333
DDX17	0.00169	-3.0067
PMP22	0.00169	-2.42194
	0.00169	-1.7191
	0.00173	-1.25899
	0.00174	-1.06211
FAM46A	0.00175	-1.45046
SYNPO2	0.00177	-1.70117
LOC100130872///SPON2	0.00177	-1.25203
ANGPTL2	0.00178	-1.25451
ZNF300P1	0.00178	-1.89839
ANKRD29	0.00179	-2.26649
SRSF4	0.0018	-1.48203
CYP3A5	0.0018	-1.4075
DCN	0.00181	-3.73168
CPE	0.00182	-2.62433
LYST	0.00183	-1.02133
	0.00184	-1.70334
PTGER3	0.00184	-2.57598
	0.00184	-1.82736
	0.00186	-1.54239
	0.00186	-1.03972
SMARCA2	0.00186	-1.56944
ITGB5	0.00187	-1.12343
GLIPR1	0.00188	-1.43544
AFF3	0.0019	-1.71202
	0.00191	-1.57004
RGS4	0.00192	-1.77005
BDH2	0.00193	-1.62295
STX11	0.00196	-1.21171
PTPN13	0.00197	-1.45249
CHD9	0.00197	-1.28496
LUC7L3	0.00198	-1.31689
HNRNPA1	0.002	-1.73148
LOC100507311	0.002	-1.14317
	0.002	-1.20602
DCHS1	0.00201	-1.00798
MEG3	0.00202	-2.44689
	0.00202	-1.02727
ZSWIM5	0.00202	-1.08966
	0.00202	-2.1386
FTX	0.00204	-2.08026
RBM6	0.00205	-2.23363
MCTP2	0.00206	-1.02172
HELQ	0.00206	-1.03386
	0.00206	-2.11296
	0.00206	-1.43962
HPSE	0.00207	-2.16957
NRXN3	0.00208	-1.88268
OFD1	0.00208	-1.65214
NFKBIZ	0.00208	-1.68128
KATNAL1	0.00209	-1.09447
LINS1	0.0021	-1.74523
MAP3K8	0.00212	-1.93037
INTS6L	0.00212	-1.42944
	0.00212	-1.01659
ANKH	0.00212	-1.26492
PSD3	0.00212	-2.72269
ABI3BP	0.00213	-3.61015
	0.00213	-1.34581
SLC25A37	0.00214	-1.5506
RSRP1	0.00214	-2.51336
WWC2///CLDN22	0.00214	-1.76381
	0.00214	-1.36964
LOC101930112///SPG7	0.00215	-1.47826
	0.00215	-1.73424
FCN1	0.00215	-1.76723
	0.00216	-1.23858
	0.00216	-1.05619
	0.00218	-1.84822
HBG2///HBG1	0.00219	-1.66061
	0.00219	-1.05061
KLHDC8A	0.0022	-1.44552
	0.00221	-1.1989
PIP4K2A	0.00221	-1.23418
CBR4	0.00221	-1.59475
PROS1	0.00222	-2.66931
	0.00223	-1.25857
ASPA	0.00223	-1.37119
DSE	0.00224	-2.56604
	0.00225	-1.31395
	0.00227	-1.08161
L3MBTL3	0.00227	-1.5166
CFD	0.00228	-1.66043
SLC2A5	0.00228	-1.57833
FAM213A	0.00228	-1.19873
TTC12	0.00228	-1.33228
NUDT11	0.00229	-1.04203
	0.00233	-1.04569
SNURF///SNRPN	0.00233	-1.29449
ZBTB20	0.00233	-1.7665
	0.00235	-1.37585
	0.00236	-1.37378
FMN2	0.00236	-1.18584
PRKAR2B	0.00236	-2.67385
KIF13A	0.00236	-1.21947
	0.00237	-1.67022
NR2F2///NR2F1	0.00238	-1.1373
	0.0024	-1.34468
PHACTR2	0.0024	-1.62742
ARHGEF10	0.00241	-1.62415
EFEMP1	0.00244	-4.60274
RARRES1	0.00245	-3.65266
SYNE3///LINC00341	0.00248	-1.64256
PLXDC2	0.0025	-1.64936
	0.00251	-1.01693
HEG1	0.00251	-1.63038
	0.00252	-1.04588
WHAMMP2///WHAMMP3	0.00254	-1.08988
LOC105371352	0.00255	-1.56587
	0.00255	-1.15838
PSMA3	0.00258	-1.0678
VLDLR	0.00258	-1.92221
PBX3	0.0026	-1.84117
	0.0026	-1.54616
BBS4	0.00261	-1.11533
RGS7	0.00261	-1.02302
	0.00261	-1.01734
TMEM98	0.00263	-2.12676
	0.00263	-1.91635
	0.00263	-1.32756
MBNL3	0.00268	-1.56429
	0.00269	-1.51751
BTRC	0.00272	-1.17658
	0.00272	-1.24138
DPYS	0.00272	-1.52102
FBXO22	0.00273	-1.66232
ASCL1	0.00274	-1.89311
RBM5	0.00274	-1.22759
DPYD	0.00276	-3.42276
NFIA	0.00276	-2.25698
PKHD1L1	0.00276	-3.19819
PSD3	0.00277	-2.09383
PARVA	0.00279	-1.03037
GRK5	0.0028	-1.69409
CASP1	0.0028	-1.15844
	0.00281	-1.84292
DKFZP586I1420	0.00283	-1.16089
KIAA0754	0.00285	-1.29956
SPATA7	0.00286	-1.34108
TRA2A	0.00287	-1.8885
WNT16	0.00287	-1.59397
NAP1L5	0.00287	-1.73923
EMB	0.00289	-2.03403
NR2F1	0.00292	-3.26385
RALGAPA2	0.00293	-1.33088
	0.00294	-1.067
PARP8	0.00296	-1.4436
	0.00298	-1.31061
THAP6	0.00298	-1.13485
	0.00298	-1.45447
JMJD1C	0.00298	-1.76527
SLC25A27	0.00299	-1.96027
SNAP23	0.00299	-1.39033
TBRG1	0.00301	-1.00432
ZNF493	0.00302	-1.90191
SBSPON	0.00305	-2.94345
CFHR1///CFH	0.00307	-2.98852
SNAI2	0.00308	-2.29655
S100PBP	0.00309	-1.22404
RARRES1	0.0031	-2.70021
	0.00311	-1.34469
EIF3M	0.00311	-1.55379
LOC100190986	0.00311	-1.63556
PDLIM3	0.00311	-1.56079
	0.00311	-1.21513
HBG2///HBG1	0.00313	-2.89626
GLI3	0.00313	-1.95051
	0.00313	-1.19226
SNX1	0.00313	-1.58023
	0.00316	-1.12492
SMAD9	0.00317	-2.11448
	0.00318	-2.1425
TMEM8B	0.00319	-1.1524
	0.00319	-1.09398
	0.0032	-1.77318
CPE	0.0032	-2.40304
EMP3	0.00321	-2.08076
STAMBPL1	0.00322	-2.05303
PAPLN	0.00323	-2.17358
ITM2A	0.00324	-2.17852
MMP24	0.00324	-1.03901
WDFY3	0.00335	-1.36568
P4HB	0.00335	-1.19092
WASF3	0.00336	-1.94139
	0.00337	-2.14944
LXN	0.0034	-2.73911
MGP	0.00341	-1.08894
	0.00343	-1.36817
SELL	0.00343	-1.51561
CCAR1	0.00344	-1.54157
LARP7	0.00344	-1.27038
CASP1	0.00346	-1.51464
LOC101926951///PCDH20	0.00346	-1.97479
HNRNPDL	0.00347	-1.32333
LGALS8	0.00347	-2.72248
NAP1L2	0.00349	-2.07415
FAM150B	0.0035	-2.72374
	0.00351	-1.13066
	0.00353	-1.44342
COL27A1	0.00353	-1.68332
SIRPA	0.00354	-2.03656
CCDC80	0.00356	-2.05609
TPM1	0.00362	-1.09034
	0.00363	-1.43842
WNT4	0.00366	-1.82287
MAOA	0.00369	-1.83756
TNFSF13B	0.00372	-2.28663
PRKD1	0.00372	-1.74889
EFEMP1	0.00372	-4.55489
CLDN11	0.00374	-3.02006
CPNE8	0.00374	-1.04779
	0.00376	-4.31551
NEFH	0.00377	-1.87905
PRRX1	0.00377	-2.2995
MAP4K4	0.00377	-1.32465
TEFM	0.00377	-1.33665
ZEB2	0.00379	-1.43738
	0.00379	-1.06061
SYNGR1	0.00379	-1.39527
TTLL5	0.00381	-1.27704
PON3	0.00381	-1.33619
CYP2U1	0.00381	-2.34795
PSD3	0.00383	-1.0453
FAM122A	0.00383	-1.02826
	0.00383	-1.49159
	0.00384	-1.48108
KIAA2022	0.00384	-1.35757
	0.00389	-1.06361
SVEP1	0.00395	-1.24353
CDC14A	0.00395	-1.31276
SFPQ	0.00396	-1.8671
IGFBP1	0.00398	-1.33356
HTRA1	0.00399	-2.37533
PLEKHG3	0.00403	-1.01086
	0.00405	-1.18016
SATB1	0.00408	-1.45805
VIM	0.00408	-2.07249
ITPKB	0.00408	-1.17501
	0.00409	-1.02759
	0.00409	-1.01272
	0.00413	-1.2347
EFNB3	0.00413	-1.65641
FGF9	0.00415	-2.89534
	0.00415	-2.21291
VGLL3	0.00415	-3.24315
TBX3	0.00416	-1.20111
LGALS8	0.00419	-1.33257
	0.00421	-1.0276
MAFK	0.00421	-1.27705
MIR99AHG	0.00424	-2.00281
	0.00425	-1.22186
	0.00426	-2.18025
LRRFIP1	0.00428	-1.38156
AQP9	0.0043	-2.67302
GCNT1	0.00431	-1.11636
	0.00431	-1.50808
LYVE1	0.00432	-1.75049
PDPN	0.00433	-1.17534
PAPPA	0.00434	-2.28221
PIK3C3	0.00434	-1.52077
LRP2	0.00434	-1.27201
SLC4A4	0.00436	-1.04935
RUFY3	0.00437	-1.2161
MYRF	0.00437	-1.82269
ZCCHC24	0.00438	-1.5361
PDK3	0.00439	-1.12686
CCDC84	0.0044	-1.30738
	0.00441	-1.10635
LONRF1	0.00441	-1.29086
NPHS2	0.00443	-1.01506
TSC1	0.00444	-1.08673
TTBK2	0.00445	-1.33236
SHOX2	0.00445	-1.97337
	0.00446	-1.29544
SYT1	0.00447	-1.35128
SUPT20H	0.00447	-1.14415
DZIP3	0.00449	-1.36963
MAOB	0.0045	-2.03491
	0.00455	-1.07381
LIMA1	0.00456	-1.16227
CYP3A5	0.00456	-1.67862
SLC16A7	0.0046	-1.77123
SORBS2	0.00461	-1.56828
KLF4	0.00463	-2.29688
	0.00463	-1.72836
N4BP2L1	0.00463	-1.19984
MEIS2	0.00464	-2.92439
LIMA1	0.00465	-1.64072
TDRD6	0.00465	-1.58159
DENND5B	0.00468	-1.41479
ATXN1	0.00469	-1.25906
BCOR	0.00471	-1.02379
	0.00471	-1.03401
SEMA5A	0.00475	-2.24427
C7	0.00481	-1.31362
RAB31	0.00481	-1.60249
SPG20	0.00482	-1.42164
PPID	0.00485	-1.03652
HGF	0.00486	-1.31662
PKD1L2	0.00487	-1.07423
FLRT3	0.00487	-2.54204
METTL25	0.00488	-1.21929
DPH6	0.0049	-1.03633
SEMA3C	0.00492	-2.36096
MALAT1	0.00492	-1.31023
	0.00492	-1.29134
GOLM1	0.00493	-1.17455
RBM43	0.00493	-1.30469
DOCK11	0.00493	-1.15987
RORC	0.00494	-1.42453
	0.00495	-1.49311
ASXL3	0.00495	-1.40089
GRIK2	0.00496	-1.03297
MCOLN3	0.00498	-2.15048
	0.00498	-1.69089
MAN1C1	0.00499	-1.46447
NDN	0.005	-2.25407
PRKAA1	0.00501	-1.14298
CAV1	0.00503	-2.9427
SLF2	0.00505	-1.48065
DGKH	0.00509	-1.38349
DISP1	0.0051	-1.51503
PHYKPL	0.00514	-1.35701
RAB31	0.00514	-1.66336
	0.00514	-1.49751
HSPA12A	0.00519	-1.697
PLCE1	0.00522	-2.52348
LPAR5	0.00523	-1.31553
GLIPR1	0.00523	-1.1599
GATA6-AS1	0.00527	-1.97927
PITPNC1	0.00527	-1.81661
NPY	0.00529	-1.01073
	0.0053	-1.12091
TDRP	0.00532	-1.20597
SREK1	0.00532	-1.40607
CDH11	0.00533	-2.56431
CREBRF	0.00535	-1.3397
	0.00536	-1.27887
	0.00536	-1.01997
GOLGA4	0.00537	-1.00138
	0.0054	-1.45035
	0.00543	-1.54179
WNT4	0.00543	-1.05948
	0.00543	-1.25213
GAS1	0.00546	-2.31248
FAM198B	0.0055	-1.85346
	0.0055	-1.21017
	0.00553	-1.35171
	0.00555	-1.40632
	0.00557	-1.40999
ZEB2	0.00559	-2.04773
FAM69A	0.00559	-1.48254
LOC100272216	0.00561	-1.68832
HIVEP3	0.00561	-1.32806
MAP1LC3B	0.00564	-1.08114
SPARCL1	0.00564	-2.09862
PLXDC2	0.0057	-1.05195
	0.00579	-1.42141
RASSF8-AS1	0.00579	-2.26593
MCOLN2	0.0058	-1.39882
LURAP1L	0.00582	-1.14108
UFM1	0.00582	-1.53703
ZEB1	0.00586	-2.14613
PLD1	0.00587	-1.17823
PDGFC	0.00587	-1.15495
LONRF2	0.00589	-1.83365
SEMA5A	0.0059	-1.55562
HEPH	0.00591	-1.64929
	0.00596	-1.13229
SEPP1	0.00597	-1.21807
HBG2///HBG1	0.00598	-1.80312
TNFSF13B	0.00598	-2.23983
CXCL6	0.00599	-2.28122
RERG	0.006	-2.55076
SYNC	0.00602	-1.38067
RASSF3	0.00602	-1.32149
C10orf54	0.00602	-1.27635
2023-09-02	0.00603	-1.26019
PLCXD3	0.00603	-1.70354
USP13	0.00609	-1.13884
ARHGAP20	0.00611	-1.37743
PNISR	0.00612	-1.24371
KIDINS220	0.00616	-1.54203
FSTL1	0.00616	-1.02673
SDPR	0.00622	-3.01505
LINC01116	0.00623	-2.82632
DLK1	0.00624	-1.81137
FAM69A	0.00626	-1.42244
TEF	0.00628	-1.29131
H2BFXP	0.00628	-1.47775
ABCB1	0.0063	-1.10957
	0.0063	-1.59661
LEMD1-AS1	0.00631	-1.16643
	0.00631	-1.20175
TMEM136	0.00632	-1.10228
FKBP11	0.00633	-1.29268
LOC100506282	0.00634	-1.09505
PHACTR2	0.00634	-1.44881
VNN2	0.00637	-1.07783
	0.00639	-1.40616
	0.00642	-1.26309
SBSPON	0.00643	-3.28397
	0.00644	-1.26624
APH1B	0.00648	-1.39451
KCNJ2	0.00648	-1.63927
ARHGEF10	0.0065	-1.57002
LOC285097	0.0065	-1.01882
	0.0065	-1.12354
RAB18	0.00653	-1.18999
	0.00654	-1.05184
	0.00655	-1.20534
	0.00658	-1.24825
GLT8D2	0.0066	-2.59288
GOPC	0.00664	-2.06874
SAT2	0.00665	-1.44284
	0.00667	-1.26298
TOR1AIP2	0.00667	-1.17269
ARMCX1	0.00669	-1.93376
CERK	0.00669	-1.38469
DST	0.00671	-1.58128
REV3L	0.00671	-1.54066
DSC3	0.00671	-1.83175
EPB41L3	0.00674	-1.28054
	0.00674	-1.05123
GSPT1	0.00675	-1.6888
CASP1	0.00678	-1.31453
KLHL31	0.0068	-1.22807
	0.00681	-1.06089
	0.00682	-1.26624
LOC728392	0.00684	-1.7397
ZMAT3	0.00689	-1.22958
SNORA70///RPL10	0.00689	-1.03804
	0.00699	-1.02159
CPVL	0.00702	-1.82973
RHOJ	0.00708	-1.30625
TXNIP	0.00709	-1.69651
	0.00713	-1.37693
WSB1	0.00713	-1.21932
	0.00714	-1.64835
LRCH3	0.00723	-1.28313
LOC728061	0.00723	-1.89082
CPEB4	0.00724	-1.41559
SLC25A37	0.00725	-1.8596
KIAA0368	0.00727	-1.10736
RAB27B	0.00729	-2.7396
RAB31	0.00729	-1.87201
SLC41A2	0.0073	-1.92452
CAPN3	0.00732	-1.10531
TMEM200B	0.00732	-1.10354
	0.00733	-1.28557
ZMAT1	0.00733	-2.63866
HNMT	0.00734	-2.20347
	0.00734	-1.14744
	0.00735	-1.31989
TDRP	0.00742	-1.02731
SLIT2	0.00743	-1.7061
DHRS7	0.00749	-1.314
GLIPR1	0.0075	-1.036
DDX17	0.00754	-2.37572
NCR3LG1	0.00755	-1.22358
ZCCHC7	0.00755	-1.38257
SLC7A8	0.00756	-1.17087
FAM13C	0.00756	-2.76403
GNAI1	0.00761	-2.26398
UFSP2	0.00763	-1.36177
RBFOX2	0.00763	-1.05216
PTPN21	0.00769	-1.5793
KIAA1958	0.00769	-1.04225
	0.00771	-1.46452
MIR4680///PDCD4	0.00772	-1.16624
CREBL2	0.00776	-1.2299
GABARAPL1	0.00786	-1.31851
BBS4	0.00787	-1.15201
STAG3L2///STAG3L3///TRIM73	0.00788	-1.31537
NR3C1	0.0079	-2.05492
CRIM1	0.00793	-1.61686
CBLN4	0.00793	-1.97394
ZNF207	0.00796	-1.53767
CNIH3	0.00807	-1.49508
	0.00808	-1.78287
	0.00809	-2.38449
ZNF638-IT1///ZNF638	0.00809	-1.5191
ZBTB20	0.0081	-1.86199
CALD1	0.0081	-1.22748
ZNF697	0.00813	-1.12523
MSRB3	0.00815	-2.6483
	0.00815	-1.22485
RAB30	0.00817	-1.55312
PAPPA	0.00817	-1.74494
GNG4	0.00821	-1.74656
C20orf194	0.00825	-1.0949
SRSF3	0.00831	-1.6028
NTNG1	0.00835	-1.89028
U2AF1	0.00838	-1.22883
GLIPR1	0.00838	-1.27275
ZBTB20	0.00841	-1.39966
ETS2	0.00842	-1.48465
AKAP10	0.00843	-1.56951
ZBTB20	0.00846	-1.52151
NEK5	0.0085	-1.57681
DNAJB9	0.0085	-1.08831
PTPRO	0.00855	-1.16918
FAS	0.00857	-1.162
MALAT1	0.0086	-2.4833
MUM1	0.00862	-1.02351
WWC1	0.00863	-1.09885
STIM2	0.00863	-1.00108
IL6ST	0.00867	-1.65561
ZBTB20	0.00875	-1.64557
	0.00875	-1.05835
	0.00879	-1.34397
RASGRF2	0.00882	-1.40297
ZBTB20	0.00882	-1.39594
LOC727820	0.00887	-1.36136
LEPROT///LEPR	0.00889	-2.36067
	0.00889	-1.3055
PTRF	0.00893	-1.59642
GSTM3	0.00895	-2.05891
TMEM220	0.00897	-1.01407
ZBTB20	0.00899	-1.5393
LRRC37A2	0.009	-1.13147
SLC25A27	0.00902	-1.44227
FOXP2	0.00909	-1.13604
STK4	0.00911	-1.00188
MIR3671///MIR101-1	0.00911	-1.01682
BST1	0.00912	-1.01309
MIRLET7D	0.00914	-1.06368
CANX	0.00915	-1.24135
	0.00917	-1.25513
FYCO1	0.0092	-1.2352
NPHP3	0.00923	-1.52361
PDLIM5	0.00924	-1.45519
EPHB6	0.00927	-1.21
	0.0093	-1.03902
	0.00931	-1.42966
TRPC1	0.00931	-2.27365
PRPF38B	0.00931	-1.45599
PLSCR4	0.00947	-2.2218
PARVA	0.00947	-1.32727
ZBTB20	0.00952	-1.38606
CFL2	0.00957	-1.06519
PCCA	0.00962	-1.20199
	0.00964	-1.75941
	0.0097	-1.24135
CIRBP	0.00972	-1.25127
	0.00975	-1.61272
FGF7P3///FGF7P6///FGF7	0.00978	-1.62759
MTURN	0.00981	-1.23061
TPP1	0.00983	-1.33929
C10orf54	0.00984	-1.17374
KPNA5	0.00988	-1.25215
CASP1	0.00991	-1.23006
	0.00994	-1.12421
DST	0.00994	-1.58616
TLE4	0.00994	-2.37829
	0.01	-1.18393
RGS5	0.0101	-1.79899
MAMDC2	0.0101	-1.76953
ARRDC4	0.0101	-2.38818
RARRES1	0.0101	-3.6636
F13A1	0.0102	-1.24422
TBX3	0.0102	-1.49312
JAM2	0.0102	-1.0853
IL6ST	0.0102	-1.02083
FRMD6	0.0103	-1.50362
	0.0103	-1.18167
ELP2	0.0103	-1.56266
	0.0104	-1.09815
NT5E	0.0105	-2.24619
	0.0105	-1.09959
SLFN11	0.0105	-1.22631
LRRC17	0.0106	-1.33684
PCBP2	0.0106	-1.73225
SEMA5A	0.0107	-1.13315
CARD16///CASP1	0.0107	-1.85844
KLF9	0.0107	-1.75541
	0.0107	-1.34407
PGM5	0.0107	-1.90152
CAV2	0.0108	-2.67599
MCOLN3	0.0109	-1.19763
ABCA5	0.011	-1.57178
TTLL7	0.011	-1.17147
PPP2R2A	0.011	-1.02548
HSDL2	0.011	-1.2293
MEF2C	0.011	-1.49162
MITF	0.011	-1.15304
	0.011	-1.19594
	0.011	-1.198
NEDD4L	0.011	-1.54262
SOX6	0.0111	-1.38787
	0.0111	-1.17463
ID3	0.0111	-1.70882
	0.0111	-1.17287
FOXN3	0.0111	-1.32916
GSTM5	0.0112	-1.15513
	0.0112	-1.1074
H6PD	0.0112	-1.06145
EFNA5	0.0113	-1.07451
ZNF654	0.0113	-1.21254
CREBRF	0.0113	-1.23767
PIK3IP1	0.0114	-1.07769
DPY19L2P2	0.0114	-1.69779
CLEC10A	0.0114	-1.01578
FKBP7	0.0115	-1.01475
ZNF493	0.0115	-1.51969
SATB1	0.0115	-1.58731
TLCD2	0.0116	-1.41617
PTGER3	0.0116	-1.06431
SMOC2	0.0116	-2.38744
GALNT10	0.0117	-1.26511
CTSO	0.0117	-1.14401
DCUN1D4	0.0117	-1.01366
PRKXP1	0.0117	-1.08373
FTX	0.0117	-1.41937
CRNDE	0.0118	-2.02074
FAM133A	0.0118	-1.74933
FHL1	0.0118	-1.91332
OSR1	0.0118	-1.12153
KIAA0485	0.0118	-1.48688
EIF3B	0.0119	-1.07074
	0.0119	-1.55528
CALD1	0.0119	-1.98348
KITLG	0.0119	-2.27636
SFTPD	0.012	-1.12304
	0.012	-1.13937
C1orf21	0.0121	-1.0893
EMILIN2	0.0121	-1.11595
	0.0121	-1.08911
RASSF3	0.0122	-1.88628
PRKCDBP	0.0122	-1.23957
NIPAL3	0.0122	-1.06231
AGA	0.0122	-1.1083
EPS8	0.0123	-1.7992
TSPAN4	0.0123	-1.08829
ZCCHC24	0.0123	-1.59053
TGFB2	0.0123	-2.04339
NOVA1	0.0123	-1.10016
GTF3A	0.0124	-1.06673
SYNE2	0.0124	-1.47724
PRKRA	0.0125	-1.50035
RHOBTB1	0.0125	-1.30746
SMARCA2	0.0126	-2.03475
ANKRD10-IT1	0.0126	-1.6162
	0.0126	-1.16587
CLK1	0.0127	-1.47555
GALC	0.0127	-1.53276
SOCS2	0.0128	-1.41345
	0.0128	-1.67826
FAM65B	0.0129	-2.03726
	0.013	-1.39297
CHD9	0.013	-1.34081
ADAMTS3	0.013	-2.23863
PITPNC1	0.013	-1.1734
DDX25	0.013	-1.06991
ADAMTS17	0.0131	-1.02279
EIF3F	0.0131	-1.18448
	0.0132	-1.42795
DYNLRB2	0.0132	-1.28455
EPB41L3	0.0133	-1.70407
MPDZ	0.0133	-1.64012
SLC7A8	0.0133	-1.44907
	0.0134	-1.16059
	0.0134	-1.92059
ATL1	0.0134	-1.20247
RASAL2	0.0134	-1.18382
COL1A2	0.0135	-1.67631
SMPDL3A	0.0135	-1.40059
	0.0136	-1.06962
TMX4	0.0136	-1.66727
METTL7A	0.0136	-1.62708
	0.0137	-1.33167
	0.0138	-1.49747
C4B_2///C4B///C4A	0.0138	-2.09616
RAB30	0.0138	-1.46698
LYVE1	0.0139	-1.63177
GABBR1	0.0139	-1.03302
TRMT13	0.014	-1.71025
STRADB	0.0141	-1.13991
RGS4	0.0141	-1.02651
KCNT2	0.0141	-2.54005
MUM1	0.0143	-1.28208
GNAI1	0.0143	-2.36999
TNFRSF10D	0.0143	-1.12853
	0.0144	-1.51349
AIF1	0.0144	-1.00299
PHLDB2	0.0145	-2.47781
ABCG2	0.0146	-1.34654
	0.0146	-1.37071
MLXIP	0.0146	-1.01157
	0.0147	-1.00546
ID2B///ID2	0.0147	-1.49848
	0.0148	-1.12086
	0.0148	-1.26482
XIST	0.0149	-2.68586
SOX6	0.0149	-1.53939
COL21A1	0.0149	-1.44523
HACD1	0.015	-1.68085
LINC00997	0.015	-1.05804
CDC14A	0.0151	-1.13298
PTHLH	0.0151	-1.66366
	0.0151	-1.68072
MARCO	0.0151	-2.31925
IFI16	0.0151	-1.97737
NRXN3	0.0152	-2.47959
FILIP1L	0.0152	-1.50566
TACC1	0.0152	-2.06241
ZFAS1	0.0152	-1.08955
SLIT2	0.0153	-2.09747
EPB41L3	0.0153	-1.82804
	0.0153	-1.1339
SOX6	0.0153	-2.09185
ADH1B	0.0153	-1.32811
ABCB1	0.0154	-1.36425
FOXP1	0.0154	-1.39046
STK32B	0.0155	-1.1513
BCL2	0.0155	-1.98492
NAP1L5	0.0155	-1.69209
WIPF3	0.0157	-1.23914
HNRNPD	0.0158	-1.60049
MALAT1	0.0158	-2.35089
TOB1	0.0159	-1.29696
SLC39A8	0.016	-1.66184
FILIP1L	0.0161	-1.44887
KCNJ5	0.0161	-1.04573
CCDC18-AS1	0.0161	-1.01493
MIR181A2HG	0.0161	-1.12316
	0.0162	-1.09812
PAPPA	0.0162	-1.24524
	0.0163	-1.07988
CYP3A5	0.0164	-1.63
	0.0164	-1.24119
KPNA5	0.0164	-1.39716
	0.0164	-1.1785
	0.0165	-1.0352
MS4A6A	0.0165	-1.02031
TMEM2	0.0166	-1.13883
	0.0166	-1.21918
LPAR1	0.0169	-1.2419
CYSTM1	0.0169	-1.68236
CR1	0.017	-1.59243
MPHOSPH8	0.017	-1.14275
PWAR6	0.017	-1.86965
EFNA5	0.017	-2.17946
	0.0171	-1.17512
LINC00342	0.0171	-1.16194
FGF9	0.0172	-2.30893
PNISR	0.0173	-1.44895
HOXA1	0.0175	-1.12797
IGFBP5	0.0176	-1.30563
GLS	0.0177	-1.52047
ZEB2	0.0177	-1.35138
FOXP1	0.0177	-1.15711
	0.0177	-1.22648
CPQ	0.0177	-1.22229
FRY	0.0177	-1.23458
	0.0177	-1.20427
FKBP7	0.0178	-1.17359
LOC727820	0.0178	-1.38807
ALG13	0.0179	-1.22131
ATP8B2	0.0179	-1.1484
PARD3B	0.0179	-1.11814
ZNF226	0.0179	-1.27751
FOXL2	0.018	-1.71871
	0.0181	-1.29103
KAT2B	0.0181	-1.67862
	0.0182	-1.29325
RUNDC3B	0.0182	-1.58591
TEK	0.0183	-1.20613
TRPC1	0.0183	-1.88449
	0.0183	-1.04832
FDXR	0.0184	-1.16649
	0.0186	-1.43644
DPY19L2	0.0187	-1.81571
NT5E	0.0188	-1.65964
WNT5A	0.0188	-2.1474
	0.0188	-1.37995
TMEM176B	0.0188	-2.01631
CDC14B	0.0188	-1.06544
PLXDC2	0.0189	-1.19267
CYBRD1	0.019	-2.42913
ARGLU1	0.0191	-1.40241
MIR4680///PDCD4	0.0192	-1.4135
FKBP5	0.0193	-1.36707
PTGFRN	0.0193	-1.11216
CFI	0.0195	-1.61463
PAWR	0.0195	-1.26474
SPAG9	0.0195	-1.1373
ELL2	0.0196	-1.43512
	0.0198	-1.04379
SLC20A1	0.0199	-1.32559
LHFP	0.0199	-1.56518
	0.0201	-1.66021
MPDZ	0.0202	-1.46039
GLIDR	0.0203	-1.09897
CMTM4	0.0203	-1.05701
HCFC2	0.0204	-1.1606
DSC3	0.0204	-3.01848
GSTA4	0.0204	-1.51464
SPOCK3	0.0205	-2.50231
FAM221A	0.0205	-1.45101
TRABD2A	0.0208	-1.23444
[truncated: 2,688 more rows]

## Sheet: GSE69428
Gene.symbol	LogFC	adj.P.Val
CDCA8	2.0289	8.38e-05
DLEC1	-3.17989	8.44e-05
LOC101927151	0.995953	8.44e-05
PSRC1	2.31083	8.44e-05
DNMT3A	1.94193	8.49e-05
CTSS	-1.78279	8.49e-05
EPB41L3	-1.38505	8.49e-05
CCDC69	-2.42646	8.59e-05
TCTEX1D1	-4.86004	8.63e-05
NDC80	2.98825	8.72e-05
EFCAB6	-1.57272	8.85e-05
BLM	1.87051	9.27e-05
FAM162A	1.72226	9.55e-05
RSPH10B2///RSPH10B	-2.41336	9.56e-05
CDC25C	1.96865	9.56e-05
SHCBP1	1.65468	9.56e-05
VEGFA	1.58973	9.56e-05
SAT1	-1.65514	9.65e-05
SERPINB1	-2.49788	9.86e-05
GTSE1	1.8954	0.000101
CDKN3	2.1355	0.000101
LOC101928817	-3.49071	0.000104
LRRC36	-1.54413	0.000104
PARPBP	1.60964	0.000108
PFDN4	1.45049	0.000108
MIR22///MIR22HG	-2.21214	0.000109
WDHD1	1.47104	0.000111
WDR49	-4.32489	0.000113
DNAH11	-1.70008	0.000114
MCM6	2.28127	0.000116
GGH	3.39334	0.00012
TPPP3	-3.28529	0.00012
CFAP58	-3.4032	0.00012
NME5	-2.88334	0.000121
MELK	3.40314	0.000122
AK1	-1.19885	0.000123
GINS2	1.88276	0.000126
FMO3	-1.98067	0.000126
VNN3	-2.89426	0.000127
KLRC2///KLRC1	-2.36698	0.000128
SLC39A4	2.42631	0.000128
MCM4	1.91718	0.000129
LPAR1	-1.93507	0.000132
KRT7	2.53315	0.000132
C22orf15	-1.17143	0.000132
SHMT2	1.61357	0.000132
PLAC8	-3.30129	0.000137
GMPS	1.40679	0.000137
SCO2	-2.25705	0.000138
DSERG1	-1.97071	0.00014
F5	-2.94435	0.000141
KIF22	1.67893	0.000142
TACC1	-1.68302	0.000148
DTHD1	-2.87536	0.000148
ACTR2	1.00964	0.000148
RPL39L	1.93239	0.000149
BST2	2.3773	0.000149
HSPB8	-2.75603	0.000149
PLCH1	-3.28184	0.000152
TSGA10	-3.93889	0.000152
MYO10	2.26205	0.000152
TMEM132A	1.39988	0.000152
CHEK2	1.68808	0.000152
TEKT3	-3.4545	0.000152
KCNG1	1.61383	0.000162
ANLN	3.85792	0.000165
FANCI	1.68743	0.000166
RSRC1	1.72548	0.000171
SLC22A4	-3.07547	0.000174
DNAH7	-3.04401	0.000176
EFHC1	-2.2163	0.000176
EFHC2	-2.88596	0.000177
FAM149A	-2.73998	0.000177
SERPINB1	-2.29075	0.000177
ABCA8	-4.31272	0.000181
L1CAM	3.43885	0.000182
SERPINA3	-3.73066	0.000182
IL6ST	-2.16727	0.000182
KRT8	1.37009	0.000187
TNNT1	3.54134	0.00019
SAC3D1	2.35522	0.000191
MAP3K19	-3.09806	0.000192
OR7E37P	1.33837	0.000192
EPB41L3	-3.43401	0.000192
TACC3	2.49376	0.000192
CCDC3	2.31935	0.0002
NCBP2	2.25019	0.0002
CDKN2A	3.09361	0.000201
PEA15	1.27916	0.000201
CENPE	1.29334	0.000205
RAB36	-1.41047	0.000208
KIF5C	3.41695	0.00021
FAM162A	1.35227	0.000213
CD74	-2.39317	0.000213
RFC4	1.97344	0.000213
SLC27A2	-4.10205	0.000213
DPYD	-3.62467	0.000221
DLEC1	-2.62918	0.000234
MKI67	1.53007	0.000237
DNA2	1.68466	0.000238
ENPP2	-3.28544	0.000239
MCM4	1.54091	0.000241
SLC35F6///CENPA	3.05651	0.000241
RRAD	-3.65428	0.000245
CFI	-2.11709	0.000248
LRRC43	-2.52265	0.000248
SLC52A2	1.74616	0.000248
CSTF1	1.30495	0.000248
MAPK10	-1.48521	0.000252
FAS	-2.49803	0.000252
IL6ST	-1.8835	0.000252
MARCKSL1	2.03269	0.000252
SPAG8	-3.49059	0.000252
NR4A2	-2.36697	0.000256
PAMR1	-2.30333	0.000262
LAGE3	1.82629	0.000263
TMEM39B	1.27592	0.000263
C22orf23	-1.92389	0.000266
CDK16	1.16922	0.000266
WDR12	1.63732	0.000266
CKS2	2.70864	0.000284
IL15RA	-1.7106	0.000294
CCDC33	-1.39761	0.000294
RGS22	-2.97663	0.000297
CDCA3	1.22794	0.000299
LITAF	-2.20378	0.000301
EGR3	-4.49263	0.000301
LXN	-2.67045	0.000303
KL	-0.996695	0.000303
CCNB1	2.75311	0.000306
POU2AF1	-3.332	0.000311
STX10	1.34677	0.000311
TK1	1.55429	0.000313
HIST3H2A	1.51781	0.000314
MRGBP	1.51697	0.000315
WDR86-AS1	-2.8401	0.000316
BIRC5	1.7316	0.000318
IGFBP7	-1.41557	0.000318
HIPK1	-1.58466	0.000319
DDX11	1.3248	0.000324
PMS2P1	1.2374	0.000329
PACRG	-2.7553	0.00033
IFNGR1	-1.48065	0.000338
C5AR1	-1.62128	0.000345
OGN	-3.67606	0.000345
NDUFAF5	1.19313	0.000345
G0S2	-2.24312	0.000345
IL6ST	-1.86837	0.000345
EBP	1.40287	0.000345
PRSS8	1.84637	0.000345
PAK3	-1.41528	0.000355
GPR19	1.06477	0.000359
TOMM40	0.938424	0.000368
ZFP36	-2.04916	0.000379
CDC20	3.49195	0.000382
CORO2B	-2.00279	0.000387
SELPLG	-1.38565	0.000387
MFAP2	2.79616	0.000388
MYCL	2.67354	0.000402
WDR17	-2.06849	0.000404
CAD	1.41294	0.000404
SLC9C2	-2.39887	0.000404
MAL	3.67049	0.000404
OVOL2	1.00356	0.000408
CD83	-2.44804	0.000408
ARMC4	-3.30298	0.000408
CDC25A	1.5372	0.000409
ITPA	1.14419	0.000415
ABCC1	1.5855	0.000415
CTSS	-2.33939	0.000417
AFF1	-1.42419	0.000418
LOC728196	-2.07549	0.000436
LCP2	-2.15979	0.000438
MRPS15	1.81964	0.000441
FANCA	1.14423	0.000455
FEN1	1.69373	0.000456
MIR7112///BOP1	2.46697	0.000464
PTP4A1	-2.85836	0.000464
ZNF467	1.41845	0.000464
SAT1	-1.45321	0.000468
ZNF204P	-2.48583	0.000474
VAX2	1.46367	0.00048
MYBL2	1.84168	0.000481
MAPK10	-1.93478	0.000481
SPACA9	-1.13291	0.000487
NREP	1.73262	0.000489
LOC101927719	-2.01094	0.000489
SCIN	-3.06535	0.000496
TSGA10	-2.92309	0.000499
TIMELESS	2.31745	0.0005
DUSP1	-2.75658	0.000503
CDK1	2.31755	0.000507
DNAH6	-2.79455	0.000508
BIRC3	-3.2002	0.000526
POLR2J	1.10602	0.000527
ALDH1A3	-1.82286	0.000529
KIAA0101	3.01769	0.000529
SPDL1	1.55355	0.000529
RRM2	3.01889	0.000536
DAPP1	-1.11547	0.000543
SGIP1	-0.98788	0.000544
HMMR	2.73768	0.000561
RNFT2	1.85169	0.000569
ANXA13	-3.71753	0.000569
SLC4A3	1.42101	0.00057
SIX2	0.983885	0.000577
SYNGR3	2.04928	0.000578
NFATC2IP	1.13843	0.000578
COA7	1.15089	0.000585
BIRC5	1.32753	0.000585
GLDC	2.76342	0.000586
HELLS	1.48735	0.000586
IMP4	1.05921	0.000588
TFPI	-2.20218	0.000588
THBS3	1.36958	0.000593
SMAD6	2.00588	0.000595
COLGALT1	1.03141	0.000596
ATP2C2	-1.89416	0.000606
AIF1L	2.78025	0.000606
TMC5	-3.37115	0.000606
PRELID1	1.32397	0.000606
EP300-AS1	-3.46254	0.000606
SAT1	-1.22175	0.000606
GNGT1	1.86597	0.000609
PLA2G4C	-1.72736	0.000643
NCAPH	1.62361	0.000643
EFCAB6	-2.51989	0.000653
EHD4	-1.83959	0.000657
FAM189B	1.20101	0.000657
SETDB1	1.29906	0.000662
MCM4	1.12225	0.000664
CIRBP	-1.48639	0.000671
EFEMP1	-3.17284	0.000673
USP19	0.759751	0.000673
HOMER3	1.4874	0.000685
CWH43	-3.05037	0.000685
ARHGAP32	-1.77753	0.000687
NR4A2	-2.63617	0.00069
PPFIA1	1.4952	0.000692
REEP1	-2.54642	0.000692
RNF181	0.987426	0.000692
SNRPB	1.69847	0.000693
HRASLS	2.54396	0.000694
C2orf50	-2.40183	0.000698
MIR3917///STMN1	1.05684	0.000702
PSMB2	1.84132	0.000702
LINC01091	-1.77089	0.000702
DNAH6	-2.4984	0.000702
KLK8	1.82129	0.000702
ARMC2	-2.76593	0.000703
AR	-0.898782	0.00071
CFAP53	-2.21373	0.000713
IFT27	-1.37042	0.000713
CDKN2A	1.56279	0.000717
PEA15	1.53601	0.000725
PDLIM5	-2.53776	0.000725
CASP4	-1.26835	0.000725
MLLT3	-2.08905	0.000725
KLHL6	-1.74311	0.000725
CLCN3	-1.33863	0.000731
PZP	-1.87555	0.000731
TPBG	-1.98073	0.000736
LZTS3	1.88419	0.00074
IFT88	-1.55159	0.000743
ACSL5	-1.69071	0.000745
KLK7	1.96276	0.000745
SORBS2	-1.89645	0.000753
RPL10///NDUFS5	1.33246	0.000755
FAM185A	-1.30448	0.000762
PRMT1	1.01105	0.00077
SLC6A8	1.79962	0.00077
GPI	1.67233	0.000772
NUDT1	1.49718	0.000776
ADH6	-2.94006	0.000776
RNASEH2A	1.80499	0.000776
ARHGAP44	-2.31256	0.000799
UTP11	1.03519	0.0008
MMP15	1.32073	0.0008
KLF2	-1.95004	0.000801
PDSS1	1.52332	0.000801
AK7	-2.64554	0.000801
NDNF	-2.57629	0.000814
CDCA4	1.35116	0.000814
DPP3	1.05485	0.000818
DGAT1	1.79958	0.000825
AKR1C3	-3.09068	0.00083
AJUBA	2.1283	0.00083
ABCA13	-2.50373	0.000835
HGF	-1.9244	0.000843
SRD5A2	-1.71031	0.000846
LOC101930363///LOC101928349///LOC100507387///FAM153C///FAM153A///FAM153B	-3.64188	0.000851
HOXA-AS2	-1.4017	0.000851
CCL4	-1.70131	0.000853
CAPN2	-1.19503	0.000856
MCM10	2.15954	0.000857
ZBED3-AS1	-1.53228	0.000858
PFKM	1.36294	0.000858
SLC43A3	1.66389	0.000862
TARP///TRGV9///TRGC2	-1.70527	0.000863
EPHB3	1.66895	0.000863
ITGAL	-0.740479	0.000863
FAM13C	-2.86269	0.000867
TRIM23	-1.45404	0.000867
DZIP3	-2.16616	0.000867
SOX12	1.27425	0.00089
LOC101060835///HLA-DQB1	-1.60573	0.00089
FHOD3	-2.68108	0.000905
CTGF	-2.75475	0.000907
RAB27A	-1.3583	0.000908
RBM15	1.13235	0.000915
HLA-DRB1	-2.08124	0.000915
TONSL	1.32944	0.000915
NR2F6	1.58313	0.000917
KLHL6	-1.61893	0.000917
LIMA1	-1.89747	0.000917
FADS2	0.818269	0.00092
LOC642846///DDX12P///DDX11	1.58653	0.000921
BIRC5	2.34549	0.000921
TDRKH	1.1181	0.000921
SATB1	-2.7858	0.000925
NINL	2.01394	0.000932
CLPB	1.2215	0.000949
LOC100996696///PABPC4	1.36079	0.000953
HN1	1.20675	0.000983
SLC19A1	1.53271	0.000983
DNAJC11	0.753281	0.000995
FBXL13	-1.42116	0.000996
NCAPG	1.93333	0.000997
PLXNA3	1.25695	0.000997
GULP1	-2.02948	0.00101
SOX3	-2.20602	0.00101
CDK1	2.98438	0.00101
DDX11	1.13991	0.00101
ATP11B	0.807234	0.00102
ZNF516	-1.69699	0.00103
LIMA1	-1.65778	0.00103
RAE1	1.52313	0.00103
RTN1	-1.50504	0.00103
SLC40A1	-2.67795	0.00103
NSUN5P1	1.26896	0.00103
STIL	1.75409	0.00103
TRIM22	-1.99398	0.00104
MSH3	-1.42145	0.00104
TM9SF4	1.42522	0.00104
MCM2	1.94503	0.00105
ADRB2	-1.90711	0.00105
MEOX1	3.69836	0.00105
FSCN1	1.62937	0.00105
XPO4	1.12218	0.00106
RECQL4	2.03599	0.00106
ARIH2	0.790668	0.00106
FAM46A	-2.07728	0.00106
CFAP45	-2.96605	0.00106
TUBG1	1.60759	0.00106
FANCI	0.976766	0.00106
SERPINA6	-1.88627	0.00106
SUB1	1.11628	0.00107
PARP2	1.11088	0.00107
CPNE1	1.34076	0.00107
TMEM183B///TMEM183A	1.16193	0.00107
SLC48A1	1.24286	0.00107
MCM7	1.65979	0.00107
TNFAIP8L2-SCNM1///SCNM1	0.929373	0.00107
KIFC1	1.0733	0.00108
PFDN2	1.33809	0.00108
CFAP54	-2.56175	0.00108
VWA3B	-2.17329	0.00108
SLC6A8	1.73832	0.00108
ZNF668	0.922598	0.0011
SCRIB	1.63604	0.0011
CXCL12	-2.52293	0.0011
FAM149A	-2.7617	0.0011
WDR78	-2.18946	0.0011
OSBPL2	1.30861	0.00111
EYA1	-1.96661	0.00111
NEK1	-1.98742	0.00111
XPO5	1.06505	0.00112
ACP1	1.2705	0.00112
MRPL47	1.10783	0.00113
DEPDC1	2.46091	0.00113
BCL2L11	1.18927	0.00113
C1orf216	1.67062	0.00114
LITAF	-1.92072	0.00114
TCTN1	-1.366	0.00114
DNAJB14	-1.60873	0.00114
VWA3B	-2.00757	0.00115
TCF7	-0.972894	0.00116
PTPRN2	-2.56066	0.00116
BOLA2B///BOLA2	1.24502	0.00116
CNGA1	-1.54652	0.00116
PPFIBP1	1.36305	0.00117
SLC5A6	0.879188	0.00117
MAOB	-2.6177	0.00119
PRSS12	-2.66672	0.00119
SLC6A10PB///SLC6A10P///SLC6A8	1.46595	0.0012
VWA5A	-1.87036	0.0012
EPHB2	1.07586	0.0012
NELL2	-4.15217	0.00121
IFT57	-1.67899	0.00121
SQRDL	-1.87591	0.00121
SNED1	-1.15478	0.00122
EXO1	0.95205	0.00123
ASF1B	0.998024	0.00124
SLITRK5	-2.52802	0.00125
MLF2	1.3983	0.00125
LMNB1	2.03815	0.00125
E2F1	0.758034	0.00125
CDC25A	1.12052	0.00126
SPA17	-2.77843	0.00126
TBC1D7	1.93824	0.00126
ARL4C	1.88912	0.00126
C4BPA	-2.01288	0.00126
LOC727916	-1.84303	0.00126
NACA	1.59919	0.00126
MBD3L1	-1.17976	0.00126
GPSM2	2.43471	0.00127
RNF141	-1.17003	0.00127
TMEM79	1.12358	0.00127
MROH9	-0.815581	0.00127
MYO10	2.41219	0.00128
LTBP2	1.5654	0.00128
CCDC65	-2.15064	0.00129
FBXW7	-1.09436	0.0013
EPHB2	1.3754	0.0013
FAM149A	-2.70445	0.0013
OPLAH	2.35671	0.00132
SLITRK5	-2.40286	0.00135
TNFAIP3	-1.87921	0.00135
NEK1	-2.3799	0.00135
TMEM40	-1.36127	0.00135
CDK1	1.99148	0.00135
CYP1B1	-1.67824	0.00135
SUSD4	1.72223	0.00136
E2F1	0.884388	0.00141
RAD51	1.43222	0.00142
CIAO1	1.13907	0.00144
MIR3658///UCK2	1.50734	0.00145
CENPN	1.26639	0.00146
ZNF767P	0.987353	0.00147
CCDC181	-2.7273	0.00147
CIRBP	-1.45616	0.00147
CXCL3	-3.0643	0.0015
GLMP	1.83901	0.0015
HLA-DPA1	-2.31964	0.0015
IQUB	-1.58824	0.0015
HNF1B	-0.89752	0.0015
EFEMP1	-3.21149	0.0015
TNXB///TNXA	-2.00349	0.0015
CCDC181	-3.24573	0.00151
MRPL12	1.47344	0.00151
MOSPD3	0.696614	0.00152
FAM64A	1.36598	0.00154
IGFBP1	-1.74079	0.00155
PCCB	2.01327	0.00156
CHERP	0.923762	0.00156
IQCH	-2.53194	0.00156
ATP10D	-1.89652	0.00157
AUNIP	0.941034	0.00158
NONO	1.44741	0.00159
GLE1	0.922665	0.00159
DSCC1	1.93793	0.00159
COMMD2	1.67884	0.0016
FOS	-2.985	0.0016
HHATL	-1.21449	0.00161
PMM2	0.942095	0.00162
GCNT3	-1.71479	0.00162
CASC10	1.68155	0.00163
FAM216B	-3.4518	0.00163
PBK	3.06103	0.00163
CELF2	-1.50208	0.00164
STOML3	-3.31067	0.00164
PFKL	0.727088	0.00165
RNASEH1	1.41481	0.00165
IL2RB	-1.00095	0.00166
DNAH3	-2.11573	0.00169
TMEM147	1.3826	0.00169
SPAG6	-1.98756	0.00172
CSNK2A1	1.65928	0.00172
SMC4	2.27887	0.00173
CASP1	-1.34752	0.00173
KCNJ2	-3.12876	0.00177
NPM3	1.02947	0.00177
FLAD1	0.964258	0.00183
DERL1	1.31069	0.00183
TLR1	-1.22049	0.00184
FZD7	1.84482	0.00186
PCK2	1.0281	0.00187
CFC1B///CFC1	-1.17957	0.00188
MIS18A	1.67618	0.00188
NABP2	0.581802	0.00189
GSTM3	1.10494	0.00189
CNPY2	1.52573	0.00189
SHC2	-1.60882	0.00189
SNX5	1.15492	0.00189
RAE1	1.14498	0.0019
MTF2	1.55147	0.00192
N4BP2L1	-1.65931	0.00192
FBXO42	0.797024	0.00192
DCT	-1.17285	0.00195
EHD4	-1.65955	0.00195
ZNF23	-1.73219	0.00195
DCTN1	0.831862	0.00196
TMEM231	-2.31478	0.00196
CHEK1	1.82089	0.00197
FBLN1	-1.91403	0.00198
FOSB	-4.02865	0.00198
ITGB8	1.67561	0.00198
SNRPF	0.996447	0.00198
DNMBP	-1.29954	0.00198
WNT5B	-1.03723	0.00198
FOXRED1	0.963157	0.00198
AMPD3	-2.03416	0.00198
PLCH1	-0.861309	0.00199
GAS7	-1.93189	0.00199
C11orf63	-1.59218	0.002
EFEMP2	1.596	0.002
MRPL30	0.745428	0.002
TSFM	0.694274	0.002
MIR631///NEIL1	-1.20147	0.002
MIR1178///CIT	0.923182	0.002
FAM134B	-1.87877	0.002
HLA-DRA	-2.20314	0.00201
KHDRBS1	1.01151	0.00201
COX6B1	1.48489	0.00202
SLC27A6	-3.18709	0.00203
TIMP2	1.6027	0.00204
EIF1	-1.51175	0.00205
BRD9	0.849396	0.00206
FAM13A	-1.33188	0.00206
RUBCN	0.880511	0.00206
IFT46	-1.45823	0.00207
ECT2	2.66946	0.00208
ITM2A	-2.39636	0.00208
HLA-DPA1	-1.89908	0.0021
SLC29A2	1.2128	0.00212
NIPSNAP1	0.808936	0.00212
RASD1	-2.51046	0.00212
KPTN	1.12457	0.00212
C10orf2	1.33709	0.00214
PMS2P1	1.20201	0.00214
TBC1D1	-0.653474	0.00214
ENC1	1.4138	0.00214
CAMK2G	1.2254	0.00215
PARP2	1.31937	0.00215
PRELID3A	1.72501	0.00215
NR4A2	-2.8866	0.00215
MSANTD3-TMEFF1///TMEFF1	2.35081	0.00215
RHBDL2	0.722523	0.00215
KCNMB2	-2.95266	0.00215
RECQL4	1.44125	0.00215
EPHB2	1.9298	0.00215
USP5	0.568282	0.00215
MYCN	2.69964	0.00215
PTDSS1	1.38209	0.00216
CAST	-2.20979	0.00217
CELF2	-2.23602	0.00217
C1orf35	0.607021	0.00217
FAM127B	0.995431	0.00219
P3H4	1.19208	0.00219
DEFB124	-1.80503	0.00219
MRPS15	2.12075	0.0022
SNCAIP	-1.91006	0.00222
LOC101060835///LOC100996809///HLA-DRB5///HLA-DRB4///HLA-DRB1///HLA-DQB1	-2.27795	0.00224
RTN1	-3.41283	0.00227
CENPJ	1.79885	0.00227
ACOT7	1.42855	0.0023
CFAP69	-1.92292	0.0023
ZNF250	1.57993	0.00231
STC2	1.43667	0.00231
AK1	-2.00364	0.00231
ZNF696	1.15803	0.00234
SMPDL3A	-1.93632	0.00235
NSUN5P1	1.30082	0.00235
MUM1	-1.08959	0.00235
FAM117B	1.26153	0.00235
TNXB///TNXA	-1.73466	0.00236
CASC2	-1.20165	0.00236
SFRP4	-3.52961	0.00237
LOC100652930///STX16-NPEPL1///NPEPL1	1.06768	0.00238
TSPYL5	1.81705	0.00238
MCM7	1.97896	0.00239
TK1	1.03076	0.00239
GNAL	-0.642683	0.00239
BAIAP3	-1.00591	0.0024
FYB	-1.6209	0.0024
ADARB2	-1.23139	0.0024
ITM2A	-1.35216	0.00241
LAMC1	1.52086	0.00241
KNTC1	1.58545	0.00244
ARHGAP10	-0.729369	0.00244
DLGAP1	-3.13687	0.00244
HSPA4L	-1.52968	0.00244
SLC28A3	-1.88426	0.00244
LOC101927416	-1.92944	0.00246
YBX3	-1.25834	0.00246
MDH1B	-1.78493	0.00246
ESRP1	1.51746	0.00246
GSTA1	-1.7655	0.00247
MRPS12	1.6598	0.00247
LOC102725213///LOC100507387///FAM153A///FAM153B	-1.59068	0.00247
DNMT3B	0.991915	0.00247
CFAP161	-1.62532	0.00248
CFAP47	-0.96234	0.0025
SPATA6L	-1.23777	0.0025
MYCL	1.5055	0.00251
ZNF273	-1.59155	0.00252
ALK	2.86747	0.00254
RABIF	0.969022	0.00254
C11orf16	-1.42813	0.00257
EIF1	-1.49161	0.00257
CKAP5	1.02555	0.00257
NDUFB9	1.47457	0.00257
ALG13	-1.60121	0.00258
CFAP44	-2.17436	0.00258
PDGFRA	-2.5106	0.00258
CRIP1	1.92758	0.00258
HMGN5	-2.03973	0.0026
TNXB///TNXA	-1.72632	0.0026
NECAB3	1.53378	0.0026
LONRF1	-1.64954	0.0026
TBCD	1.23123	0.00261
IL6ST	-1.66054	0.00262
CTTN	1.4825	0.00262
SECISBP2	-0.963416	0.00262
APOBEC4	-1.57012	0.00263
RBL2	-1.31086	0.00263
EIF1	-1.50011	0.00266
GYS1	0.995797	0.00267
DCUN1D2	1.58548	0.00268
VNN1	-1.00512	0.00268
LRMP	-1.13984	0.00268
B9D2	-0.797636	0.00268
PTH2R	3.57966	0.00268
FAM71A	-1.58338	0.00269
LOC100506124///TTC21B	-1.85192	0.00273
CECR1	-1.69326	0.00273
FKBP4	0.97044	0.00273
RP1	-1.65395	0.00273
VEGFA	1.46823	0.00273
RSPH14	-1.57331	0.00276
KLK5	1.47811	0.00276
STAT5B	-0.807262	0.00276
BTG2	-2.47491	0.00276
IDH3B	1.4638	0.00276
SAR1A	0.919336	0.00277
TONSL	0.991401	0.00277
ACSBG1	-1.65447	0.00279
TGIF2-C20orf24///C20orf24	1.46624	0.00279
EPB41L3	-2.17175	0.00279
ZNF16	1.03324	0.00279
LOC101929368///FKBP1A	0.765416	0.00279
SCUBE2	-1.81554	0.00283
ARL4C	1.95764	0.00284
RNF114	1.06261	0.00285
LOC105376796	1.66779	0.00285
SCD	2.86407	0.00285
FAM167A-AS1	-1.74568	0.00286
CASC2	-1.80704	0.00287
ARPC5	1.10638	0.0029
IGSF1	0.939485	0.00293
PLCL2	-2.19684	0.00293
CCNE2	1.51973	0.00294
INS-IGF2///IGF2	1.35786	0.00294
FN1	3.02738	0.00297
TMSB10	1.13536	0.003
TTF2	1.50296	0.003
PARP2	0.710677	0.00304
SFRP1	-1.35212	0.00305
MED8	1.26721	0.00305
EIF1	-1.30584	0.00307
DOPEY1	-1.18563	0.00308
JUNB	-1.62573	0.00308
MYCBPAP	-1.38376	0.00309
BNIP3	1.7625	0.0031
DENND4A	-1.37935	0.00311
TMEM47	-1.38063	0.00311
RNFT2	1.22279	0.00312
PRRG4	-0.780187	0.00313
GGCX	1.9116	0.00314
IL1B	-1.43912	0.00317
ZMYND10	-2.7677	0.00317
SULT4A1	0.94008	0.0032
C7orf57	-3.71751	0.00321
KLF7	1.60543	0.00321
GNAS	1.82718	0.00321
USE1	0.855384	0.00322
MAP1A	-1.03043	0.00324
UMODL1	-2.167	0.00324
ADGRE5	-1.48739	0.00324
CEP72	1.33764	0.00324
EFEMP2	1.53159	0.00324
KCNQ1	-1.0241	0.00324
MYO1B	1.64674	0.00324
USE1	1.27377	0.00324
EIF4E2	1.14698	0.00327
UBE2T	1.22161	0.0033
CYP1B1	-2.08794	0.0033
SHMT2	1.77854	0.0033
TIGD1	2.16196	0.0033
PCNA	1.87756	0.00331
MICALL2	-1.3264	0.00331
KIF2C	1.33431	0.00331
TGM2	-1.52222	0.00332
IER3	-1.605	0.00334
CBLC	1.14622	0.00334
ARL4C	1.47249	0.00334
MRPL34	1.56091	0.00335
PFKFB3	-1.35438	0.00336
BTN2A2	-1.08095	0.00339
ADCY2	-2.1875	0.0034
KCNJ16	-2.79344	0.00343
DUSP14	-1.1488	0.00343
FANCA	1.13287	0.00343
NOL10	0.873602	0.00344
CACNA1D	-1.36945	0.00344
SSBP2	-0.780648	0.00344
PSAT1	2.47554	0.00345
TEKT2	-2.56562	0.00345
BAIAP3	-1.19219	0.00345
COA7	1.05445	0.00345
CCDC65	-1.14	0.00346
CEP250	0.837734	0.00349
DENND2A	-1.65756	0.00351
SFRP1	-2.17536	0.00352
C7orf13	0.918268	0.00352
2023-09-02	1.36085	0.00352
FAM184A	-1.39091	0.00353
LOC100507353///CACNA1A	1.577	0.00354
NPC1	1.52649	0.00354
SMG5	0.914443	0.00356
MB	-1.27046	0.00356
PAK3	-1.92138	0.00357
FJX1	1.30261	0.00357
ATRN	1.30594	0.00359
DTYMK	1.34768	0.00359
TMEM223	1.02752	0.00361
TAF4	1.31801	0.00361
EIF5	-1.43083	0.00361
SCML4	-1.18651	0.00361
SRD5A1	1.3797	0.00362
SEC14L1	-0.998663	0.00366
PAK2	1.50228	0.00367
CCDC86	1.00019	0.00368
MAP3K8	-1.95488	0.0037
PUS7	1.3598	0.00371
ATL3	1.41734	0.00372
PLK4	1.55344	0.00372
SLC29A3	0.661659	0.00374
STC1	-2.14417	0.00374
METTL7A	-0.831873	0.00374
TTYH1	-1.01279	0.00376
NAA10	1.18077	0.00376
TRIM2	-0.981787	0.00376
ABHD6	-0.857823	0.00377
MKI67	1.28806	0.0038
CDC14A	-2.30763	0.00384
PARVA	-1.35999	0.00385
IGBP1	-0.911372	0.00385
PTPRC	-2.68835	0.00385
ENC1	1.99324	0.00385
DMRTC1B///DMRTC1	-0.919694	0.00388
MAP3K19	-1.34498	0.00389
KIF3C	1.17786	0.00389
ATP4B	-1.63288	0.00389
OVGP1	-3.58089	0.00392
EXPH5	-1.11612	0.00394
KIF6	-1.12265	0.00394
KDM4C	-1.12704	0.00394
RBCK1	1.10211	0.00396
GALE	0.509272	0.00396
IL1RAP	0.968564	0.00396
TEX9	-0.677507	0.00396
TRIB3	0.996127	0.00396
LOC100507577///LONP2	-1.25264	0.00396
NUP62CL	-2.36373	0.00397
NME1	1.53165	0.00398
CNDP2	-1.26807	0.00398
LRRC23	-1.87718	0.004
KIAA0556	-1.39094	0.004
NUP155	1.83188	0.00401
VGLL1	1.79278	0.00402
WDR78	-2.56151	0.00403
SREK1IP1	-1.16283	0.00406
MMP16	-1.00305	0.00406
RGS5	-2.43394	0.00406
POLR2H	0.920313	0.00406
NEK11	-1.43765	0.00406
UCHL5	1.0539	0.0041
SIGMAR1	1.06945	0.00412
SDPR	-1.53282	0.00413
CBX7	-1.40677	0.00414
BOLA1	1.00008	0.00414
IDH3B	1.31528	0.00414
CD44	-2.01445	0.00414
FN1	2.48365	0.00415
CHODL	2.11981	0.00415
GPR20	1.0886	0.00415
AXDND1	-0.900698	0.00416
PLG///LPA	-1.54678	0.00419
CELF2	-2.06224	0.0042
RBM28	0.990801	0.0042
DOCK3	1.48148	0.00421
ZNF384	0.710877	0.00421
KIF5C	2.78484	0.00422
BBIP1	-1.34276	0.00424
MYO9B	0.809579	0.00424
CTC-338M12.4	1.6999	0.00424
PPAN-P2RY11///PPAN	1.37751	0.00425
SMG9	0.845757	0.00425
ATAD2	1.53765	0.00425
RAD1	0.913799	0.00425
POLR2K	1.55048	0.00425
LSM8	1.10348	0.00427
SH3D21	0.863822	0.00428
CSE1L	1.67142	0.00428
PMS2P1	1.20481	0.00428
MPDZ	-1.25679	0.00429
SRI	-1.86347	0.0043
TTBK2	-2.02586	0.00431
IGFBP7	-1.66335	0.00431
TBCE	0.828721	0.00431
TMC5	-1.88776	0.00432
RNF24	1.15089	0.00436
LOC100507387///FAM153A///FAM153B	-1.11718	0.00438
NONO	1.0651	0.00443
AASS	-1.92442	0.00443
ATP5S	1.1959	0.00444
TTC6	-1.96605	0.00444
NEK1	-1.05962	0.00444
YEATS2	1.5734	0.00445
CNIH4	-0.976501	0.00445
LAMA5	1.50788	0.00445
CD320	0.993733	0.00445
ILVBL	1.18155	0.00453
IGFBP2	2.63569	0.00454
GPR137	0.539565	0.00455
NSUN5P2///NSUN5P1	1.22329	0.00455
ZNF783	1.12512	0.00456
FAM168A	0.733313	0.00457
STC1	-2.0608	0.00457
FSCN1	1.05323	0.00458
TXNRD3NB///TXNRD3	1.0238	0.00458
IL20RA	-2.28269	0.00458
GULP1	-2.11805	0.00458
IPO7	-0.897745	0.00458
PTGER4	-2.44002	0.00458
USP28	0.870748	0.00459
FN1	2.65013	0.00459
PKMYT1	0.751436	0.00459
BAHCC1	-0.725893	0.0046
LSM4	1.83187	0.0046
SLC52A2	1.9293	0.00461
MIR6778///SHMT1	0.978043	0.00461
NR4A3	-1.63923	0.00461
THEM6	1.27127	0.00461
CSE1L	1.06741	0.00462
ACOT8	0.88343	0.00463
TMEM189-UBE2V1///TMEM189///UBE2V2///UBE2V1	0.991869	0.00467
POFUT1	1.04893	0.00467
RPS21	1.24555	0.00468
RNASE4	-1.53245	0.00468
PMAIP1	-2.02777	0.00468
LOC100509457///HLA-DQA2///HLA-DQA1	-2.90999	0.00471
B3GALT6	0.988471	0.00472
FASTK	0.829177	0.00473
DUSP4	-2.62493	0.00475
FGF7	-0.895927	0.00475
NECTIN4	0.968832	0.00481
PXDN	1.52301	0.00483
KLHL32	-1.95954	0.00484
CD44	-2.68128	0.00484
SFRP4	-2.45246	0.00484
FN1	2.8119	0.00484
HLA-DRB6	-1.5774	0.00484
DAPP1	-1.53148	0.00484
FRY	-2.20618	0.00486
NDRG3	1.0486	0.00487
APOD	-1.58555	0.00487
DOCK5	-1.05026	0.00492
ORC2	1.22549	0.00492
FRAT2	1.2238	0.00493
SRPX	-2.24518	0.00494
DSC2	1.87453	0.00494
FANCG	1.03504	0.00497
EGR1	-2.17641	0.00497
C19orf53	1.22617	0.00501
SRPX2	1.53661	0.00504
MYH11	-1.5381	0.00505
BAK1	1.11798	0.00505
UMPS	1.24496	0.00507
MIR6756///MCAM	1.80569	0.00509
SPIDR	-1.01861	0.00509
PGGHG	2.02962	0.00509
MIR7113///MIR4691///NDUFS8	1.37704	0.0051
PJA2	-1.47921	0.00513
DNAJC11	0.658628	0.00513
ADAMTS1	-1.92146	0.00516
ATF3	-3.50419	0.00519
PDE8B	-0.84397	0.00519
FKBPL	0.922788	0.00526
SST	2.06853	0.00528
AZI2	-1.04128	0.0053
LIMS1	-1.01739	0.00531
LOC101929500///CRIM1	-1.53161	0.00533
IQCG	-2.44963	0.00534
UBE4B	1.00303	0.00534
TCF7L1	1.84536	0.00534
PCNX1	-0.690713	0.00534
PER2	-1.7338	0.00534
NSUN5	1.08131	0.00534
GBA3	-2.31769	0.00535
GLB1L	-0.977559	0.00537
NSUN5	1.16614	0.00537
DPH2	1.14203	0.0054
PLCG1	1.2289	0.00541
COL1A1	1.36234	0.00543
CTSO	-2.13297	0.00545
RGS5	-2.34161	0.00546
GBP3	-2.43486	0.00546
FOXJ3	1.06492	0.00547
ARHGAP32	-1.20739	0.0055
ABCD3	-1.12718	0.0055
CDK16	0.972722	0.00553
YPEL1	0.898373	0.00553
RIMS3	1.50152	0.00554
CRISPLD1	-2.75149	0.00554
RNF24	0.80169	0.00557
CD74	-1.39916	0.00557
AMIGO2	-2.40599	0.00558
SRGN	-1.88472	0.00558
GID4	0.790112	0.00558
FAM32A	0.935026	0.00558
RBM8A	1.55565	0.00558
ANXA5	-1.31066	0.0056
GLUL	1.51659	0.00563
UBE2J1	-1.07119	0.00563
KAT2B	-1.66863	0.00566
DHRS1	0.908535	0.00568
RIMBP2	-1.6036	0.0057
LOC101927826///FBXO41	0.783987	0.00571
PTGS2	-1.04837	0.00577
TMEM212	-0.992229	0.00577
IL1RAP	1.15196	0.00579
PTPRC	-1.76174	0.00579
KNL1	0.95769	0.0058
PFKP	0.990067	0.0058
TET2	-0.703209	0.00588
LPIN1	1.21843	0.00588
CSNK2A1	0.911015	0.00588
GALR1	-0.875621	0.00588
CERS1///GDF1	1.41245	0.00588
GNE	-1.46911	0.0059
CDC7	2.25173	0.00593
DNAJC12	-2.70332	0.00593
DNAJC27	-1.23936	0.00593
RPS6KA5	-1.42391	0.00593
TPI1	0.765216	0.00593
NRAS	1.62875	0.00593
ABHD11	1.0171	0.00594
TARP///TRGV9///TRGC2	-1.21325	0.00595
FRY	-0.657401	0.00596
ZNF623	1.30397	0.00596
MEF2C	-1.9044	0.00597
GNL2	1.05735	0.00598
ENPP2	-1.68194	0.00598
CNTNAP3B///CNTNAP3P2///CNTNAP3	-1.76857	0.00598
LOC105376166	-0.830206	0.00598
UBAP2	0.963617	0.00598
TMEM134	0.82834	0.00599
NDUFAF7	1.07081	0.00601
COX17	1.09584	0.00604
BCHE	-1.76177	0.00606
BDNF	0.611128	0.00609
TGIF2-C20orf24///C20orf24	1.66335	0.00609
PANK4	0.849076	0.0061
RABGAP1L	-1.75176	0.00614
ATXN3	1.01613	0.00614
MYNN	-0.721242	0.00614
TRIM2	-1.92698	0.00616
COL4A1	1.49264	0.00616
EFNA3	0.778921	0.00616
COPG2IT1	2.1307	0.00618
MRPL9	1.15786	0.00618
RFC3	1.49666	0.00618
ECM1	-0.974559	0.00619
C1orf106	1.38203	0.00619
BRAP	0.972635	0.0062
HLA-DPA1	-2.71995	0.00621
S100A4	2.63103	0.00622
CLDN1	-2.18899	0.00622
MRPS21	0.9794	0.00623
CYP3A5	-3.58032	0.00627
ZNF474	-1.24305	0.00628
CDC25B	1.29025	0.00633
THRA	-0.66071	0.00633
KCND3	-1.28617	0.00634
MAF1	1.10297	0.00634
TMEM189-UBE2V1///TMEM189///UBE2V1	1.05864	0.00636
FLAD1	1.08999	0.0064
GALNS	-1.08584	0.0064
LOC101930416///LOC101929792///LOC100996724///PDE4DIP	1.31227	0.0064
SOX4	1.43104	0.0064
S100A2	3.01827	0.0064
FAM149B1	0.837557	0.0064
SNORA5B///TBRG4	1.43783	0.00643
C6orf141	-0.866423	0.00645
NR4A3	-2.3294	0.00645
DZIP3	-1.76025	0.00646
TMEM80	1.06658	0.00647
ZNF142	0.796213	0.00647
PIP5K1B	-1.34255	0.00647
PDLIM1	-1.1143	0.00647
TMEM9	1.05958	0.00647
HHAT	-1.52924	0.00647
HMCES	0.715524	0.00649
SOD2	-2.36786	0.00651
GET4///SUN1	1.28245	0.00651
HSD17B14	0.914209	0.00651
ZWILCH	0.883077	0.00651
TDRKH	0.777004	0.00652
KRI1	0.956529	0.00653
SCIN	-0.813661	0.00654
MAGOHB	0.922982	0.00655
CCDC69	-0.811281	0.00657
SPARC	2.31109	0.00657
ZNF836	0.814805	0.00658
SLC39A7	1.1215	0.00659
PPHLN1	0.805457	0.0066
FHAD1	-1.08535	0.00661
NSUN5P2///NSUN5P1	1.39647	0.00661
UBL4A	1.47971	0.00663
DNAJC9	1.5576	0.00663
LOC100129098	1.08612	0.00666
IQCK	-1.50672	0.00666
STAG3	-0.850775	0.00666
NT5DC1	-2.07651	0.00666
RABL2A///RABL2B	-2.18012	0.00667
B4GALT3	0.955025	0.00667
SRC	0.669139	0.00667
DDAH2	1.31806	0.00667
TPD52L2	1.18775	0.0067
MTPAP	0.840583	0.0067
CACNA1G	-0.686024	0.00671
SNRPD1	1.01735	0.00671
POLR1B	1.46902	0.00674
OIP5	1.17638	0.00674
ATAD5	1.20164	0.00674
SSBP1	0.587176	0.00674
LRRC20	0.786999	0.00674
AIP	0.502164	0.00674
PRDM2	0.955066	0.00675
LTBP2	1.17766	0.00675
RAD21	1.36151	0.00676
MAD2L2	1.34924	0.00676
DUSP2	-2.31806	0.00679
WDR66	-0.665096	0.0068
LRRC14	0.905976	0.0068
GZMA	-1.62651	0.0068
LRRIQ3	-1.02781	0.00682
NETO2	0.939941	0.00684
DPY19L1	-0.69245	0.00685
CDK4	1.5673	0.00687
KANSL1L	-1.23038	0.0069
VAT1	0.913516	0.00693
PCBP4	0.781621	0.00693
L3MBTL1	1.09291	0.00694
GBA3	-1.12678	0.00695
LIMCH1	-1.64478	0.00695
F3	-2.03464	0.00698
NCKIPSD	0.948126	0.00702
PIH1D1	0.790645	0.00703
ZDHHC18	0.780153	0.00706
ZPR1	0.596125	0.00707
HSD17B10	1.23621	0.00713
GTPBP3	1.0755	0.00715
RBM15	0.719987	0.00718
SERPINI2	-2.54247	0.0072
DYNLT1	-1.24126	0.00721
TLE4	-2.18029	0.00722
TDRKH	1.3774	0.00724
IRAK1	1.24363	0.00724
MIR6758///MARS	1.0338	0.00724
MED8	1.15012	0.00724
MLLT11	1.06828	0.00729
CHAF1B	0.787045	0.0073
MKI67	1.7286	0.0073
DPP6	-1.07181	0.00732
VCAM1	-2.79452	0.00734
ZNF256	1.185	0.00734
WHAMMP2///WHAMMP3	-1.19731	0.00737
ACTL6A	1.53104	0.00738
C9orf116	-1.30122	0.00738
SS18L2	0.941184	0.00738
TMEM8B	0.901779	0.00738
NEMP1	0.671197	0.0074
CDKL1	-1.10063	0.0074
SRGN	-1.69501	0.0074
HLA-DMA	-1.86577	0.0074
USP39	1.04404	0.0074
BNC2	-1.2865	0.0074
FOXJ1	-0.696218	0.00742
AEN	-0.90173	0.00743
POLK	-1.60722	0.00744
HMGA1	1.18865	0.00744
SLIRP	0.998383	0.00746
DLG1	0.655941	0.00746
ERCC6L	0.880649	0.00746
SMCHD1	0.875274	0.00751
MRPL9	1.23165	0.00752
LOXL2	1.29749	0.00752
C1orf116	0.679022	0.00757
KPNA1	0.852043	0.00758
CORO1C	1.14074	0.00758
EBP	1.30599	0.00759
NARS2	1.22388	0.00763
FAF1	1.07016	0.00767
AURKAIP1	1.19433	0.00767
ANKUB1	-1.07829	0.00767
EXOC2	0.980527	0.00767
GNG12	-1.53829	0.00769
SLC4A11	2.06955	0.00771
YBX1	1.74443	0.00771
NUP210	1.23411	0.00773
MCRIP2	1.43992	0.00773
TNFAIP3	-1.77667	0.00773
KREMEN2	1.12194	0.00773
CSE1L	1.91472	0.00777
RRAGD	-2.21176	0.00777
REV3L	-1.308	0.00777
LOC101928817	-1.06712	0.00777
PRADC1	0.830596	0.00778
KLF6	-2.12264	0.00779
FASTK	0.709835	0.0078
PPIL6	-2.06702	0.0078
MUC16	2.36962	0.00781
PDHA1	1.51299	0.00781
SLC2A8	0.569117	0.00781
LINC00282	1.10658	0.00781
MAP3K9	1.13719	0.00787
B9D1	-0.790417	0.00789
HELB	0.709341	0.00789
CASP1	-1.64503	0.00791
TMEM40	-0.768384	0.00792
LOC100996809///HLA-DRB4///HLA-DRB1	-1.99579	0.00793
THBD	-1.20995	0.00793
ETFBKMT	-1.17168	0.00796
TDP1	0.55475	0.00799
DDAH2	1.36575	0.00799
LINC01550	-1.02699	0.008
UBE2J1	-1.10654	0.008
TFDP2	1.35605	0.008
TSTA3	1.75459	0.008
PMAIP1	-2.29184	0.008
TMEM190	-2.64064	0.00801
CADM2	-1.00808	0.00801
LOC100653057///CES1	-1.60939	0.00806
RNF44	0.926961	0.00807
SYTL3	-1.68609	0.00808
LOC101060835///LOC100996809///HLA-DRB4///HLA-DRB3///HLA-DRB1///HLA-DQB1	-2.34692	0.0081
AIM1L	1.53086	0.00816
RDH11	0.747491	0.00816
ZNF239	1.09919	0.00816
MARCKS	-1.22356	0.00816
BCL7C	1.07669	0.00816
PPP2R2B	-2.49433	0.00818
CDH6	0.942407	0.00819
IGFBP7	-1.7451	0.00819
RCC1L	0.932876	0.00819
HRASLS	1.35511	0.00819
PSMD8	0.971181	0.00819
FAS	-0.774726	0.00819
TRIM24	1.02147	0.00827
TMBIM4	-0.69896	0.00827
CH25H	-1.43997	0.00829
LPA	-2.20605	0.00829
COG7	-0.8404	0.00832
ARHGEF2	0.935822	0.00832
SCN1A	-2.00363	0.00832
ATP11B	0.555206	0.00833
DDAH2	1.47039	0.00834
ARHGEF6	-1.40282	0.00834
LOC101060835///HLA-DQB1	-2.39523	0.00834
KBTBD11	-1.13515	0.00837
DYRK2	1.15052	0.00837
VIPAS39	0.946541	0.00839
KLRC4-KLRK1///KLRK1	-1.10642	0.00843
CELSR3	1.16346	0.00844
CKS1B	1.70048	0.0085
ARSD	-2.00682	0.0085
BTBD1	-1.11259	0.0085
IDH3B	1.4144	0.0085
LOC399716	-1.13839	0.00855
C4B_2///C4B///C4A	-2.28821	0.00855
LOC101060835///HLA-DQB1	-1.20565	0.00856
NR2C1	0.954797	0.00856
CCNH	-1.09058	0.00858
PCLO	-1.60098	0.00865
NSRP1	-0.891729	0.00866
TMEM237	1.10227	0.00868
CLIC4	0.712104	0.00868
SH2D1A	-0.86591	0.0087
GNPDA1	1.02823	0.00871
LSG1	1.3157	0.00871
DSC2	2.13786	0.00871
TUBB	1.56515	0.00873
CES2	-0.917492	0.00874
DTX4	0.856491	0.00875
ZNF777	1.05036	0.00876
OSBPL6	-1.36026	0.00876
SESN1	-1.15969	0.00876
CS	0.597754	0.00876
ANO8	0.975682	0.00877
OSBPL2	1.34719	0.00879
TLR2	-0.980266	0.00879
DCT	-1.44612	0.00879
SLC6A8	1.24959	0.00883
ZNF519	1.17484	0.00885
NGDN	-0.980291	0.00885
DCXR	0.978543	0.00886
PSMG3-AS1	-0.734014	0.00889
PLG	-1.41331	0.0089
ATG4B	0.846774	0.0089
SFN	0.719144	0.0089
SQLE	0.892211	0.0089
HLA-DPB1	-2.04352	0.00891
ACTR5	1.03824	0.00891
CBX3	1.22934	0.00895
LOC646736	-1.99385	0.00896
GJB3	0.807236	0.00896
VPS72	1.33512	0.00896
DNAJC2	0.647353	0.00897
CHD7	1.44255	0.00898
ATL2	1.08851	0.00898
TMTC4	1.6361	0.00899
C10orf107	-1.88349	0.00906
LMNTD1	-0.602704	0.00908
ATP10B	-1.98974	0.0091
ASPA	-1.22546	0.00915
LINC00622	1.11684	0.00915
OSBP	-0.872251	0.00917
TRBC1	-1.0607	0.00917
CTPS1	1.66066	0.00918
CHTOP	0.817009	0.00918
HILPDA	0.814293	0.00921
ATRX	-1.29949	0.00922
NELFCD	1.20894	0.00924
ABCA13	-0.703891	0.00924
EXT1	1.07398	0.00924
CXorf21	-1.03461	0.00925
FAM127A	0.957121	0.00926
ZKSCAN4	0.820275	0.00926
2023-03-06	1.55929	0.00926
RABL2A///RABL2B	-1.24932	0.00926
AP2S1	0.904706	0.00927
LDB1	0.887608	0.00932
PEG10	1.80934	0.00933
CCP110	-1.47952	0.00934
IRF8	-1.283	0.0094
PPP1R14B	1.50203	0.00942
GMEB2	0.840071	0.00943
GOLT1B	1.54074	0.00943
MGC2889	0.492039	0.00946
DUSP19	-1.34075	0.00946
SGPL1	1.80845	0.00946
IGF2BP3	0.504127	0.00946
WDHD1	1.4688	0.00949
MIR4738///H3F3B///H3F3A	-2.24694	0.00949
CASC2	-1.12695	0.00951
TSR1	1.02651	0.00951
MCUR1	1.07393	0.00951
IDS	-0.788923	0.00951
PPP1R13L	1.40039	0.00951
WDR59	0.474803	0.00955
SLC7A11	-2.31812	0.00958
YARS2	0.955926	0.00958
FASTK	0.681446	0.00958
MX2	2.00257	0.00961
ATP5I	0.924503	0.00962
CAPS2	-1.11255	0.00963
HDGF	0.69623	0.00963
MAF	-1.27876	0.00964
CETN2	-1.75614	0.00964
NT5DC2	1.02604	0.00965
DDO	-0.778291	0.00967
PARL	0.909491	0.00967
CYP1B1	-1.97998	0.00967
RAB27A	-1.23681	0.00967
MTA3	0.821337	0.00967
PDLIM5	-1.90844	0.00968
C1orf27	0.815237	0.0097
ZNF519	1.08972	0.0097
MEN1	1.09189	0.00974
CHERP	0.502481	0.00974
CTAGE5	-0.993038	0.00975
LRRC37A2	-0.917196	0.00975
DCLK1	-1.73578	0.00978
TM9SF4	0.79907	0.00978
CTSA	1.12847	0.00979
TUBB	1.65548	0.00979
ORC4	0.748333	0.00979
PPIE	0.92941	0.00983
CREBL2	-2.05947	0.00984
SLC31A2	-1.22543	0.00985
SPARCL1	-2.4105	0.0099
KLKB1	-1.66783	0.00993
SYNDIG1	1.415	0.00994
C4B_2///C4B///C4A	-2.26293	0.00995
MAPK13	0.93101	0.00995
SKAP2	-2.0218	0.00997
HIPK2	-0.618689	0.01
PYGB	0.952404	0.01
KIF1A	2.36148	0.01
TSPAN7	1.60319	0.01
SLC2A1	1.7894	0.01
TSNAXIP1	-1.56511	0.0101
AFG3L2	1.17061	0.0101
COX5B	1.02926	0.0101
CSGALNACT1	-1.78071	0.0101
VEGFC	-1.38427	0.0101
LOC101929800///LOC101927424///LOC440896	-1.80882	0.0101
DLGAP4	0.414542	0.0101
TCOF1	0.856369	0.0101
ZNF33B	-1.22504	0.0101
C8orf59	1.26731	0.0101
EBP	1.38796	0.0102
UPK3BL///POLR2J3///POLR2J2///POLR2J4///POLR2J	0.834856	0.0102
ROPN1L	-2.66667	0.0102
TPI1	1.62277	0.0102
FGF9	2.08744	0.0102
CELF4	1.52211	0.0103
MIR1292///SNORD110///SNORD86///SNORD57///NOP56	0.969354	0.0103
CAMSAP2	0.87699	0.0104
RIT1	1.33461	0.0104
SMARCC1	1.05916	0.0104
CCDC181	-0.682222	0.0104
SLCO6A1	1.21574	0.0104
PPP1CA	1.12948	0.0104
NFIL3	-1.26188	0.0105
ZDHHC15	-0.784338	0.0105
MORC2	0.895501	0.0105
ABHD2	-1.38883	0.0105
FBXO8	-1.84184	0.0106
F5	-1.60202	0.0106
SLC9A2	1.63603	0.0106
NOTCH3	1.0834	0.0106
NAB2	0.828648	0.0106
KCNK5	1.17275	0.0106
STAP2	-0.786977	0.0106
DLGAP1	-1.72722	0.0107
TBC1D9B	0.790755	0.0107
GNA11	-0.9521	0.0107
TRAC	-1.06093	0.0107
TNFAIP8	-1.59637	0.0107
KLC1	1.1572	0.0107
SAR1A	0.867386	0.0107
C21orf2	-1.037	0.0107
RGS19	0.899857	0.0107
ANKUB1	-0.601173	0.0107
IL20RA	-1.16254	0.0107
TMEM45A	1.82134	0.0108
CCL15-CCL14///CCL15	-1.64543	0.0108
SLC46A3	-1.48965	0.0108
ZBTB18	-2.33026	0.0108
SLC25A16	1.35897	0.0108
PXDN	1.2287	0.0108
MLLT3	-1.0495	0.0108
LINC00963	-0.839955	0.0108
SAE1	1.22392	0.0108
ADA	1.14606	0.0108
CYP3A5	-2.35969	0.0108
YBX1	1.3703	0.0108
SERBP1	1.21949	0.0108
MIR664B///SNORA56///DKC1	1.28462	0.0108
RASAL1	1.27828	0.0109
EXOSC5	1.04907	0.0109
METTL7A	-0.768687	0.0109
CADPS	1.49158	0.0109
CD47	1.63033	0.011
MIR664B///SNORA56///DKC1	0.776791	0.011
GNB1	1.2863	0.011
TARP///TRGV9///TRGC2	-0.921719	0.011
SRD5A1	2.13789	0.011
SOX4	1.54444	0.011
ALG13	-1.65385	0.011
DYSF	0.75685	0.011
CLCN2	1.16152	0.011
ACP1	1.16975	0.0111
PPIH	1.22668	0.0111
SMOC1	-0.601479	0.0111
CRY2	-0.546443	0.0111
SDHB	0.554471	0.0111
NXT1	0.842935	0.0111
ANKFN1	-1.14578	0.0112
USP14	1.08657	0.0112
SUV39H2	1.20419	0.0112
ZNF257	0.986317	0.0112
PRR36	1.46631	0.0112
TNFRSF1B	-1.00344	0.0112
DDX49	1.09015	0.0112
KIAA0930	-0.786758	0.0113
ATP5I	0.86451	0.0113
STAG3L4	0.898206	0.0113
LYRM1	-1.0652	0.0113
IFI16	-1.26252	0.0113
AZI2	-1.23193	0.0113
CHN2	-2.10576	0.0114
EPS15L1	1.07324	0.0114
ADH1B	-1.05954	0.0114
ADAM28	-2.2705	0.0114
NEK2	1.57893	0.0114
AUP1	1.41694	0.0114
SLC2A4RG	1.17546	0.0114
KIF13B	-1.37542	0.0114
CASP1	-1.14179	0.0114
EXOSC4	1.33016	0.0114
CCL3L3///CCL3L1///CCL3	-1.96162	0.0114
PLK4	1.35706	0.0114
PRSS2	1.25757	0.0114
RAPGEF4	-1.45748	0.0115
PGP	1.33799	0.0115
FBXO21	-0.695712	0.0115
HGSNAT	0.905185	0.0115
YBX3	-1.13018	0.0116
TBC1D8	-1.27053	0.0116
NAT10	0.823828	0.0116
LYST	-1.18089	0.0116
LHX6	0.801679	0.0116
ALDH1B1	0.636729	0.0116
SF3B4	0.923947	0.0117
ATP5G1	0.870702	0.0117
TIMM10	1.14684	0.0117
METTL13	1.25222	0.0117
TIPARP	-1.63765	0.0117
ZNF789	0.726866	0.0118
SCD5	-1.58606	0.0118
SLC25A15	0.831788	0.0118
NR3C1	-1.32291	0.0118
PTP4A1	-1.53288	0.0118
TPM4	1.27999	0.0118
ZNF396	-1.56258	0.0118
RBPMS	-1.28837	0.0118
SGK1	-1.76114	0.0118
MIR1908///FADS1	1.46905	0.0118
TRAIP	0.883254	0.0118
DEUP1	-1.29334	0.0118
FBLN1	-1.20075	0.0118
PMS2P9///PMS2P5	1.25285	0.0118
NETO2	0.480105	0.0118
ZBTB20	-1.50021	0.0119
RABL6	0.990562	0.0119
LAGE3	0.469675	0.0119
PPIF	0.930164	0.0119
CXCR6	-1.60094	0.0119
STX6	1.28801	0.0119
GINS3	0.723486	0.012
SYNE2	-0.819628	0.012
GNA11	-0.611941	0.012
EIF6	1.21444	0.012
CSNK1A1	-1.02183	0.012
LOC101928879///ZNF250///COMMD5	0.899472	0.012
MCAM	1.51869	0.012
MBOAT7	0.72949	0.012
MIIP	0.697072	0.012
KIAA1109	-1.17773	0.012
PLA2G4A	-2.0801	0.012
LRRC8D	0.885341	0.0121
MYO10	1.43525	0.0121
CDC42SE1	0.970897	0.0121
CDC14A	-1.63304	0.0121
FZD5	0.72443	0.0121
RUNX1T1	-1.65872	0.0121
E2F3	1.28921	0.0122
STC2	1.24344	0.0122
CMAHP	-1.67856	0.0122
KRT6A	1.95217	0.0122
CCDC170	-1.6095	0.0122
SNX6	0.920346	0.0123
PCGF2	0.519494	0.0123
NIPSNAP1	0.556082	0.0123
TBCE	0.681583	0.0123
CGREF1	0.805988	0.0124
CD59	-1.17856	0.0124
VPS35	-0.833243	0.0124
C14orf2	0.741117	0.0124
MITF	-1.05564	0.0124
MDFIC	-2.32401	0.0124
DDR2	-0.959515	0.0124
EPB41L1	1.09886	0.0124
TRADD	-0.774598	0.0124
LGALS1	1.1617	0.0125
BRICD5	0.816271	0.0125
SMAGP	1.27936	0.0125
CRIPT	1.34633	0.0125
PDHA1	1.14284	0.0126
KLHL24	1.91129	0.0126
PRPF40A	0.605968	0.0127
GNAL	-0.853999	0.0127
ZEB2	-1.50354	0.0127
PTPRE	-1.24237	0.0127
CSPG4	0.623528	0.0128
RASGRP1	-2.14385	0.0128
LOC105376072	-1.05854	0.0128
GTF2H4	1.44753	0.0128
ARMCX1	-1.27454	0.0128
SSBP2	-0.767301	0.0128
APEX2	0.661974	0.0129
C9orf3	-0.904644	0.013
SPEF1	-1.55465	0.013
CYP2C8	-2.57476	0.013
LMO3	2.62401	0.013
GPATCH1	1.40744	0.013
CADM4	0.997697	0.013
PHLPP1	-0.943966	0.0131
SNED1	-1.243	0.0131
RPS27L	-1.16741	0.0131
DNAJC15	1.92209	0.0131
UBE2H	1.16397	0.0132
SS18L1	1.75064	0.0132
STX2	-1.7795	0.0132
MAN2B1	1.05374	0.0132
TIAL1	0.939587	0.0132
GTF2IRD1	1.01364	0.0132
TPI1	1.31319	0.0132
LRRFIP2	-0.69231	0.0133
HLF	-0.917487	0.0133
TRAF3IP2	-0.525577	0.0133
HOXA5	-1.99322	0.0134
SDHAF1	0.713862	0.0134
TTC34///LOC284630	-0.593755	0.0134
ZNF671	-0.65876	0.0134
GATA6	-2.41761	0.0134
CTPS2	1.00973	0.0134
SUSD4	1.71686	0.0134
AP5S1	0.621318	0.0134
SNRPA	1.31179	0.0134
IFI16	-1.16482	0.0134
SLC1A1	-0.669287	0.0134
EGFL8///PPT2	0.465899	0.0134
HMGB3	1.44976	0.0135
RASIP1	0.997728	0.0136
CDV3	0.825701	0.0136
HLA-DRA	-1.89423	0.0136
CCL5	-1.29874	0.0136
FGA	-1.59606	0.0136
CLEC7A	-1.24353	0.0136
CCS	1.29449	0.0137
LRRC49	-1.48125	0.0137
SLC2A13	-0.829539	0.0137
SH2D2A	0.562719	0.0137
RARRES3	-1.64882	0.0137
GPRC5A	1.19657	0.0137
CASKIN1	0.969014	0.0138
BBOF1	-2.01365	0.0138
TRIM24	0.846333	0.0138
PPP2R3A	1.21626	0.0139
CLN8	-0.888601	0.0139
TRAF3IP3	-1.19579	0.0139
ZNF212	0.911229	0.0139
SEZ6L2	1.03195	0.0139
LAPTM4B	1.8786	0.0139
CYB561	-1.26589	0.0139
GALNT7	-1.78338	0.0139
TTLL10	-0.85951	0.0139
MTOR	0.811735	0.014
MTERF1	1.14683	0.014
DENND4B	0.97055	0.014
LYPLA2	0.651508	0.014
TRAPPC3	1.35792	0.014
TRIP10	0.70063	0.014
CDH6	1.36684	0.0141
CDADC1	-0.696949	0.0141
SPC25	1.46659	0.0142
FARSA	0.84835	0.0142
SYN2	0.768801	0.0142
NADK	0.825398	0.0142
ASMTL-AS1	0.625583	0.0142
C9orf72	-1.07867	0.0142
KIAA0226L	-1.53328	0.0143
UNG	1.53768	0.0143
C1orf109	1.31439	0.0143
LOC730202	-0.903095	0.0143
NOV	1.83942	0.0143
C6orf141	-0.603014	0.0143
GPBP1L1	0.86235	0.0144
SLC4A2	1.22429	0.0144
DDX17	-1.78018	0.0145
LARP4B	1.16949	0.0145
LOC101929622	-1.5179	0.0145
UBAP2L	0.864511	0.0145
CFLAR	0.884285	0.0145
TPD52	1.23887	0.0146
TPM2	1.11171	0.0146
MYLK	-1.2769	0.0146
FBXO31	-0.490853	0.0146
TUSC3	-1.48836	0.0146
G6PD	1.11031	0.0146
KCTD12	-2.18005	0.0146
DDX27///SS18	0.928749	0.0146
SEC61A1	0.571492	0.0146
SPOCK2	1.53579	0.0146
LTBP3	1.49811	0.0147
MFGE8	0.869987	0.0147
E2F8	1.9888	0.0148
PCIF1	0.413263	0.0148
PID1	-1.27403	0.0149
GABBR2	2.9052	0.015
CLIP2	1.08875	0.015
CASP6	-0.678743	0.015
NAMPT	-2.12043	0.015
ZMYND12	-1.93979	0.015
MYO9B	0.828125	0.015
KLRB1	-0.698075	0.0151
TRADD	-0.844217	0.0151
LINC01091	-2.0997	0.0151
LIN37	1.4194	0.0151
FOXP2	-1.31532	0.0151
TMPRSS4	1.30901	0.0151
ADAM28	-2.19735	0.0152
PALM2-AKAP2///AKAP2	-1.04226	0.0152
SLC27A3	0.970437	0.0153
RPARP-AS1	0.971481	0.0153
TOPBP1	1.24864	0.0153
MRPS17	1.23749	0.0154
COL9A1	2.10914	0.0154
TSPAN8	-2.34224	0.0154
SRPK1	0.650206	0.0154
ZFP69B	0.861632	0.0154
GANAB	0.957639	0.0155
ATP6V1B1	1.44637	0.0155
FUT9	-1.16369	0.0155
CYP3A5	-1.83386	0.0155
NRBP1	0.590628	0.0155
LOC100506504	0.399002	0.0155
DHCR7	1.45704	0.0155
G2E3	1.12448	0.0155
KMT5B	1.32156	0.0156
NHP2	1.01147	0.0157
SEC61A2	1.25219	0.0157
C8orf34	-1.06656	0.0157
RANGAP1	0.681171	0.0157
SCAP	0.775391	0.0158
CSE1L	1.75819	0.0158
CFAP74	-0.45095	0.0158
COL13A1	2.67187	0.0159
NID1	-1.96903	0.0159
C16orf54	-1.57129	0.0159
TMEM38A	0.758898	0.0159
C9orf72	-2.34283	0.016
ZNF214	-0.717167	0.016
RPP40	1.27573	0.0161
IMPAD1	1.54422	0.0161
PAQR4	1.11862	0.0161
KPNA1	1.17763	0.0161
BARD1	1.35904	0.0161
TRIT1	1.139	0.0162
MIR1908///FADS1	1.00786	0.0162
ZDHHC9	1.11378	0.0162
ECD	0.660323	0.0162
COL5A2	1.57128	0.0162
PXMP4	0.911912	0.0162
LOC101930583///GOLGA8B///GOLGA8A	1.15297	0.0162
STYK1	-0.735965	0.0162
UBE3D	-1.0403	0.0162
ZNF519	0.931297	0.0163
ARSD	-0.999469	0.0164
ARF3	0.817041	0.0164
KIF6	-0.690786	0.0164
DTYMK	1.01605	0.0164
TAF1D	0.975862	0.0164
CEP76	1.02936	0.0164
DYNC1I1	0.981802	0.0164
AREG	-1.08594	0.0164
CBS	1.56757	0.0164
CUBN	-0.627037	0.0164
ITCH	1.012	0.0164
POP7	1.00027	0.0165
MYL4	0.451075	0.0165
MAOA	-1.43472	0.0165
NUP88	-1.43582	0.0166
LSG1	0.996457	0.0166
MAPKAPK5-AS1	0.522524	0.0166
SOX4	1.05115	0.0166
CYC1	1.6904	0.0166
CCDC174	0.551127	0.0166
COX5B	0.966292	0.0166
TAL1	-0.598833	0.0167
TRAF3IP1	-0.952406	0.0167
MFSD9	0.81118	0.0167
WNT10A	1.53462	0.0167
MTHFD1	1.20326	0.0167
RRAGD	-2.70861	0.0168
RFX5	0.860716	0.0168
ATG101	0.817324	0.0168
UBAP2L	0.968105	0.0168
VEGFA	1.20041	0.0168
XBP1	-1.33843	0.0168
DDRGK1	0.897972	0.0168
ORC5	1.33811	0.0169
ASB6	0.685253	0.0169
H2AFX	1.13501	0.0169
MYH11	-1.68451	0.0169
GTPBP3	0.847259	0.0169
DNAAF1	-0.66134	0.0169
CLTCL1	0.619237	0.0169
C21orf58	-0.914609	0.0169
GEMIN4	0.611765	0.0169
COL4A1	1.26758	0.0169
NFYC	0.728428	0.0169
CNPPD1	1.05088	0.017
LRP2BP	-1.66611	0.017
NCDN	0.761911	0.017
ZNF282	0.906984	0.017
DEPDC1	1.22333	0.017
SLC2A4RG	1.46132	0.0171
ERICH5	-2.44486	0.0171
JADE1	-1.04065	0.0171
ROR2	-0.647779	0.0171
OGN	-1.06905	0.0171
INPPL1	0.803773	0.0171
TSGA10	-0.810521	0.0171
AIM1	-1.70602	0.0172
TRIM28	1.05163	0.0172
CDKN2AIPNL	1.00208	0.0173
FAM13A	-1.44987	0.0173
IL5RA	-0.457368	0.0173
PTMS	0.983811	0.0174
NR4A1	-1.9449	0.0174
SUV39H1	0.763385	0.0174
ZNF492	0.945466	0.0174
C1orf159	0.687288	0.0175
DNAH6	-0.961158	0.0175
HUS1	0.861286	0.0175
SLC7A6	1.10139	0.0175
ATF3	-1.12486	0.0175
TRIO	0.858051	0.0176
ATG4B	0.899266	0.0176
ZCCHC24	-0.965971	0.0176
ZHX1	-1.09583	0.0177
PPM1G	0.617355	0.0177
CFTR	-0.548326	0.0178
BCL2L11	1.04391	0.0178
IBSP	0.487705	0.0178
ARTN	0.908372	0.0178
PTP4A2	-1.02891	0.0178
SUGP1	0.666037	0.0178
LRPPRC	1.03031	0.0178
KLHDC1	-1.95328	0.0178
ATP5G3	1.64915	0.0178
ATIC	1.07811	0.0179
MTF2	1.03709	0.0179
CDC42EP3	-0.951028	0.0179
CCDC13	-0.557476	0.0179
COL18A1	1.57521	0.018
FTL	0.978011	0.018
IVD	0.855815	0.018
RRM2	2.68397	0.018
TRMT1	1.41294	0.018
PRF1	-0.686737	0.018
KRT7	1.33465	0.018
ADI1	0.723989	0.0181
CAMTA1	1.59254	0.0181
MLLT3	-1.33744	0.0181
SNRPE	0.946072	0.0181
BBS4	-1.16972	0.0181
PHF20L1	0.867405	0.0181
KLK10	1.4451	0.0181
WDR74	0.914263	0.0182
ITM2C	1.11942	0.0182
TRMT1L	-1.52534	0.0182
PUF60	1.16451	0.0182
LOC101930373///HYDIN2///HYDIN	-0.717632	0.0182
TNFRSF10B	-0.970991	0.0182
CDIPT	0.818059	0.0182
CDS1	-2.01255	0.0182
MRPL15	1.35109	0.0182
ZNF581	1.05079	0.0182
TMX2-CTNND1///CTNND1	-1.43338	0.0183
MGLL	-1.49108	0.0183
TYMS	0.766584	0.0183
TEX10	0.708347	0.0183
RTFDC1	0.746517	0.0184
CEBPD	-1.4915	0.0184
CREM	-1.16379	0.0184
DDIT3	0.626417	0.0184
EZR	-1.87821	0.0184
TARS	1.09329	0.0184
PRKACA	0.476599	0.0184
HACD1	-1.58541	0.0184
SCYL1	0.886704	0.0184
ERAP1	-0.607328	0.0184
GOSR2	0.682871	0.0185
GAPDH	1.11131	0.0185
PHOSPHO2-KLHL23///KLHL23	1.30005	0.0185
DNAJC3	-1.99338	0.0185
GTF3C3	0.993943	0.0185
PEPD	0.982765	0.0185
BRCA2	0.996864	0.0186
GPR171	-1.889	0.0186
TRMT1	1.40583	0.0186
RALGAPB	0.823442	0.0187
NEIL3	0.976866	0.0187
HGH1	0.667606	0.0187
FAM47E-STBD1///FAM47E///STBD1	-0.924086	0.0187
ZDHHC14	-0.91008	0.0187
SERPINF1	-1.57176	0.0187
TBC1D10B	0.748721	0.0187
POU2F3	1.93038	0.0188
C9orf16	1.0699	0.0188
CLIC5	2.24349	0.0188
APOBEC3C	-0.657042	0.0188
TNFRSF14	-0.708735	0.0188
GOSR1	-0.748734	0.0188
ZNF512B	0.704361	0.0188
ATAT1	0.564942	0.0189
REEP4	0.565495	0.0189
IMPDH1	0.727907	0.019
IFI27L2	-0.519688	0.019
GID8	0.909822	0.019
MED10	0.744415	0.019
SH3BP2	0.71865	0.0191
OGG1	0.645297	0.0191
PRPF38A	0.791729	0.0191
LOC101930416///LOC101929792///LOC100996724///PDE4DIP	0.617709	0.0191
CHKA	0.813825	0.0191
EPAS1	-1.43762	0.0191
CASP1	-0.714644	0.0191
TYMP	-0.895995	0.0192
RBL1	0.838698	0.0192
PACSIN3	0.748089	0.0192
SH3BP2	0.613753	0.0193
PECR	-0.573827	0.0193
SPAG4	1.33187	0.0194
MRPL57	-0.588637	0.0194
S100A13	1.05451	0.0194
COPE	1.26073	0.0194
C1GALT1	-0.951675	0.0194
NDUFB7	1.28428	0.0195
SLC19A1	0.656111	0.0195
C14orf132	-2.14934	0.0195
S100A6	1.22358	0.0195
NEK11	-0.533472	0.0195
VWA8-AS1	-0.353299	0.0196
MYL6B	1.58659	0.0196
MIR6834///PFDN6	1.11833	0.0196
PREB	1.17976	0.0196
RRP12	-0.587292	0.0196
DLG1	1.15603	0.0197
CCL5	-1.46167	0.0197
DTYMK	0.805779	0.0197
RAMP1	-0.867778	0.0197
U2SURP	1.27161	0.0197
LAMTOR2	0.851287	0.0198
MIR1199///MISP3	0.531586	0.0198
CDC45	1.12591	0.0198
BBX	-1.00324	0.0199
CDYL	1.11957	0.02
KLHL26	0.593195	0.02
N4BP2L2	-1.41747	0.02
DMWD	0.56463	0.02
GAS2	-0.601095	0.02
ZNF93	1.0141	0.0201
HMGA2	1.69854	0.0201
PLD3	0.823428	0.0202
DCN	-2.16078	0.0203
TMEM234	0.55433	0.0203
ELMO2	1.0249	0.0203
CCDC22	0.768493	0.0203
CLDN3	1.04911	0.0203
NME4	0.958586	0.0204
FIBP	0.92811	0.0204
LOC100652777///PLA2G10	-0.640605	0.0205
MPDZ	-1.43549	0.0205
TMEM108	1.73957	0.0205
RUNDC3B	-1.15046	0.0205
CAMTA1	1.71716	0.0205
BGN	1.40657	0.0205
MGAT4B	1.23103	0.0206
DCLRE1C	1.19705	0.0206
LOC100129518///SOD2	-1.88723	0.0206
ZNF396	-0.806775	0.0206
AZI2	-1.25256	0.0206
RAB11FIP1	-1.72078	0.0206
SREK1	-1.09986	0.0207
KCTD15	0.817713	0.0207
LDOC1	1.0002	0.0207
PSMF1	0.838688	0.0208
KIAA1024	0.828982	0.0208
BGN	1.69501	0.0208
CDK6	0.483563	0.0209
LOC730268///ANAPC1	0.875525	0.0209
LOC100505851	-0.884938	0.021
LHX1	1.98149	0.021
NDUFV1	1.08731	0.021
YKT6	1.01123	0.021
ERCC8	-0.8057	0.021
RPP25	0.762721	0.021
B9D1	-0.829545	0.021
MTG1	0.939657	0.021
PIGA	-1.59223	0.0211
CLK2	0.861726	0.0211
AQP9	-1.13794	0.0212
CBFA2T2	1.17797	0.0213
ELOVL6	1.33839	0.0213
DNAJB6	1.40634	0.0214
RIBC2	-1.95209	0.0214
KIF6	-0.736602	0.0214
OGT	-0.922357	0.0215
COX5B	0.964353	0.0215
ACTG1P4///AMY2B///AMY2A///AMY1C///AMY1B///AMY1A	-2.17346	0.0215
KLHL14	1.13073	0.0215
LSS	0.927807	0.0216
PMM1	-0.858226	0.0216
DYNC2H1	-1.84346	0.0217
MXD3	0.432402	0.0217
PRSS2	1.02152	0.0217
MCM3	1.22988	0.0217
AREG	-2.88484	0.0217
PGS1	0.874033	0.0217
DIP2A	0.990163	0.0217
PGLS	1.01692	0.0217
RALGAPA1	-0.842685	0.0217
PRR22	0.59964	0.0218
KLF10	-1.69489	0.0219
GPR162	-0.566792	0.0219
MOCS1	0.961737	0.022
SIK1	-2.1158	0.022
TGFA	-1.74645	0.0221
LOC101929219///LOC100505650///C1orf186	1.709	0.0221
SPAG1	-2.07371	0.0221
DNAH6	-0.528925	0.0221
TMEM223	0.509092	0.0221
DYDC1	-1.21324	0.0221
SLC16A1	0.759771	0.0221
PYCR1	0.645351	0.0222
KLHL35	1.0831	0.0222
C15orf39	0.693128	0.0222
CYP3A4	-0.82662	0.0222
TAX1BP1	-0.946355	0.0223
CAPZB	0.690169	0.0223
ASS1	1.1848	0.0223
TRAPPC3	0.616893	0.0223
RHOB	-1.93273	0.0223
KRT6B	0.526934	0.0223
MRPL17	1.0047	0.0223
MOB1A	1.12142	0.0224
LOC101929964	-0.531444	0.0224
CCNF	0.795063	0.0225
LPAR1	-1.5999	0.0225
LOC101060521///POLR3E	1.03486	0.0225
SV2A	0.922089	0.0225
CNTLN	-0.800551	0.0225
PPP2R1B	-0.94245	0.0225
MRE11A	1.12961	0.0225
LRFN4	1.06692	0.0225
TTI1	1.25595	0.0225
POU6F1	-0.710669	0.0226
NDUFS6	0.973636	0.0226
RASSF5	-1.55981	0.0226
CAT	-0.779626	0.0226
CCNB1IP1	0.914178	0.0226
DPY19L2P2	-1.58268	0.0227
INPP5D	-0.660368	0.0228
ATP13A4	-0.96874	0.0228
TIMM10	1.2971	0.0228
MAP7D1	1.10107	0.0228
SMOC1	-0.825183	0.0228
USP7	-0.601683	0.023
DVL3	0.985082	0.023
ESRRG	-1.45184	0.023
INSR	-1.07474	0.023
APOL6	-0.575595	0.023
LLGL1	0.629	0.023
CROT	-0.669124	0.023
ARHGDIB	-1.00476	0.023
ZDHHC2	-1.10118	0.0231
PLCH1	-0.365046	0.0231
TRPM2	0.646046	0.0232
TSR1	0.839524	0.0232
TEX9	-1.16273	0.0232
CFAP69	-1.30441	0.0232
ZSCAN4	-0.414463	0.0232
DNAH3	-0.530363	0.0233
MMRN1	-0.521953	0.0234
SMUG1	1.22406	0.0234
ZMYM1	1.55928	0.0234
WDR49	-1.38728	0.0234
RBCK1	0.865119	0.0235
AKR1B1	0.952477	0.0235
DNAJB14	-1.36081	0.0235
MYO19	0.593893	0.0235
PSMD2	0.973967	0.0236
TMEM106C	0.981629	0.0236
RGS2	-1.9628	0.0236
PRKAR1A	-2.12155	0.0236
EED	1.20454	0.0236
SCG5	2.18139	0.0236
DZIP3	-0.946802	0.0236
GAPDH	1.25828	0.0236
DDAH1	-1.35564	0.0236
[truncated: 27,561 more rows]

## Sheet: Processed GSE69428
Table S1: Differentially Expressed Genes obtained from GSE69428 dataset
Gene.symbol	adj.P.Val	logFC
CRISP3	1.06e-14	-9.15103
CRISP2	3.87e-09	-6.89273
C6	2.64e-08	-5.60261
SCN1A	4.05e-08	-6.69238
DLC1	5.49e-07	-2.9241
PTGS2	1.09e-06	-4.39217
FABP6	1.29e-06	-5.60262
SOCS2	1.43e-06	-2.44848
CD69	1.79e-06	-3.7771
ZBBX	2.13e-06	-5.08112
DNAI2	2.13e-06	-4.87757
LOC105375172	2.15e-06	-5.50793
ADGB	2.64e-06	-5.68272
FAM65B	3.65e-06	-4.8186
TMEM232	3.75e-06	-2.93662
DNAAF1	3.85e-06	-3.48155
HSPA4L	4.01e-06	-3.34977
CCDC81	4.25e-06	-3.11443
MAK	4.42e-06	-3.23604
IL33	5.37e-06	-2.92527
TTC25	5.61e-06	-4.13
CWH43	9.66e-06	-4.26341
	9.66e-06	-3.52648
WDR66	1.01e-05	-2.02403
AGR2	1.01e-05	-4.87439
ALDH1A1	1.04e-05	-3.07007
COL21A1	1.11e-05	-5.17136
DIXDC1	1.11e-05	-2.53843
LAMA2	1.19e-05	-1.86096
CXCL2	1.28e-05	-6.074
CFI	1.28e-05	-2.50866
REEP1	1.42e-05	-3.91307
TACC1	1.42e-05	-2.93307
NXF3	1.43e-05	-4.9305
ACSL5	1.43e-05	-2.6892
EFCAB1	1.43e-05	-3.28897
C14orf105	1.43e-05	-4.05382
SIDT1	1.46e-05	-2.70811
MEGF11	1.57e-05	-4.87605
ACKR4	1.58e-05	-3.31872
ANKFN1	1.6e-05	-3.53206
CYB5D1	1.63e-05	-1.94424
TACC1	1.63e-05	-2.30067
DNAH9	1.63e-05	-4.28979
SLC27A2	1.63e-05	-4.36925
SYNE1	1.65e-05	-3.74545
CFAP53	1.65e-05	-4.06532
SAXO2	1.79e-05	-5.51539
CXorf57	1.87e-05	-3.21693
DRC3	2.06e-05	-3.22331
LOC101928635///ALDH1A2	2.23e-05	-3.28263
VNN1	2.23e-05	-4.08714
NFKBIZ	2.23e-05	-2.69476
RRAD	2.25e-05	-4.31954
DNAI1	2.5e-05	-2.9504
MYLK3	2.5e-05	-2.02773
CPEB1	2.56e-05	-2.15225
CFAP46	2.58e-05	-1.30922
SPAG6	2.78e-05	-3.86861
ICA1	2.78e-05	-1.40966
CFAP157	2.87e-05	-3.05912
PDE8B	3.11e-05	-1.78235
ATP2C2	3.19e-05	-1.74316
RUNX1T1	3.38e-05	-2.406
AGBL2	3.51e-05	-4.62288
TTC29	3.75e-05	-4.45001
TUBA4B	3.75e-05	-3.84718
VNN2	3.8e-05	-1.82308
HAND2-AS1	3.8e-05	-1.23638
FAS	4e-05	-2.29419
GSTA3	4e-05	-2.2832
MAN2A1	4.06e-05	-2.23631
ETS2	4.12e-05	-2.35599
LAMA2	4.46e-05	-1.81091
LAMA2	4.54e-05	-2.29773
MUC13	4.55e-05	-1.90385
AHI1	4.6e-05	-1.57514
VWA3B	4.62e-05	-5.10761
NBEA	4.77e-05	-3.23716
EGR1	4.92e-05	-3.48882
TFPI	5.21e-05	-2.40993
CDKN1A	5.31e-05	-2.62352
C11orf88	5.44e-05	-3.17339
KLF4	5.52e-05	-3.60895
ABR	5.65e-05	-1.56013
NFKBIZ	5.68e-05	-2.61681
FGF2	5.86e-05	-1.32637
LOC283485	7.02e-05	-2.02869
IL7	7.15e-05	-2.67129
DMD	7.38e-05	-3.59869
DLEC1	7.43e-05	-3.5366
GK	7.97e-05	-2.23667
SFRP1	8.12e-05	-2.65839
KIAA0319	8.17e-05	-2.32995
MAST4	8.22e-05	-1.8878
DNAH9	8.38e-05	-1.95118
	8.38e-05	-2.58952
DLEC1	8.44e-05	-3.17989
CTSS	8.49e-05	-1.78279
EPB41L3	8.49e-05	-1.38505
CCDC69	8.59e-05	-2.42646
TCTEX1D1	8.63e-05	-4.86004
EFCAB6	8.85e-05	-1.57272
	9.27e-05	-1.98672
RSPH10B2///RSPH10B	9.56e-05	-2.41336
SAT1	9.65e-05	-1.65514
SERPINB1	9.86e-05	-2.49788
	0.000101	-1.79072
LOC101928817	0.000104	-3.49071
LRRC36	0.000104	-1.54413
MIR22///MIR22HG	0.000109	-2.21214
WDR49	0.000113	-4.32489
DNAH11	0.000114	-1.70008
	0.000116	-1.60389
TPPP3	0.00012	-3.28529
CFAP58	0.00012	-3.4032
NME5	0.000121	-2.88334
AK1	0.000123	-1.19885
FMO3	0.000126	-1.98067
VNN3	0.000127	-2.89426
KLRC2///KLRC1	0.000128	-2.36698
LPAR1	0.000132	-1.93507
C22orf15	0.000132	-1.17143
PLAC8	0.000137	-3.30129
SCO2	0.000138	-2.25705
DSERG1	0.00014	-1.97071
F5	0.000141	-2.94435
TACC1	0.000148	-1.68302
DTHD1	0.000148	-2.87536
HSPB8	0.000149	-2.75603
PLCH1	0.000152	-3.28184
TSGA10	0.000152	-3.93889
TEKT3	0.000152	-3.4545
SLC22A4	0.000174	-3.07547
DNAH7	0.000176	-3.04401
EFHC1	0.000176	-2.2163
EFHC2	0.000177	-2.88596
FAM149A	0.000177	-2.73998
SERPINB1	0.000177	-2.29075
ABCA8	0.000181	-4.31272
SERPINA3	0.000182	-3.73066
IL6ST	0.000182	-2.16727
MAP3K19	0.000192	-3.09806
EPB41L3	0.000192	-3.43401
RAB36	0.000208	-1.41047
CD74	0.000213	-2.39317
SLC27A2	0.000213	-4.10205
DPYD	0.000221	-3.62467
DLEC1	0.000234	-2.62918
ENPP2	0.000239	-3.28544
RRAD	0.000245	-3.65428
CFI	0.000248	-2.11709
LRRC43	0.000248	-2.52265
MAPK10	0.000252	-1.48521
FAS	0.000252	-2.49803
IL6ST	0.000252	-1.8835
SPAG8	0.000252	-3.49059
NR4A2	0.000256	-2.36697
PAMR1	0.000262	-2.30333
C22orf23	0.000266	-1.92389
IL15RA	0.000294	-1.7106
CCDC33	0.000294	-1.39761
RGS22	0.000297	-2.97663
	0.000299	-1.55698
LITAF	0.000301	-2.20378
EGR3	0.000301	-4.49263
LXN	0.000303	-2.67045
	0.000306	-1.67165
POU2AF1	0.000311	-3.332
WDR86-AS1	0.000316	-2.8401
IGFBP7	0.000318	-1.41557
HIPK1	0.000319	-1.58466
PACRG	0.00033	-2.7553
IFNGR1	0.000338	-1.48065
C5AR1	0.000345	-1.62128
OGN	0.000345	-3.67606
G0S2	0.000345	-2.24312
IL6ST	0.000345	-1.86837
PAK3	0.000355	-1.41528
ZFP36	0.000379	-2.04916
CORO2B	0.000387	-2.00279
SELPLG	0.000387	-1.38565
WDR17	0.000404	-2.06849
SLC9C2	0.000404	-2.39887
CD83	0.000408	-2.44804
ARMC4	0.000408	-3.30298
CTSS	0.000417	-2.33939
AFF1	0.000418	-1.42419
LOC728196	0.000436	-2.07549
LCP2	0.000438	-2.15979
PTP4A1	0.000464	-2.85836
SAT1	0.000468	-1.45321
ZNF204P	0.000474	-2.48583
MAPK10	0.000481	-1.93478
SPACA9	0.000487	-1.13291
LOC101927719	0.000489	-2.01094
SCIN	0.000496	-3.06535
TSGA10	0.000499	-2.92309
DUSP1	0.000503	-2.75658
DNAH6	0.000508	-2.79455
BIRC3	0.000526	-3.2002
ALDH1A3	0.000529	-1.82286
DAPP1	0.000543	-1.11547
	0.000552	-2.02555
ANXA13	0.000569	-3.71753
	0.00057	-1.61688
	0.000586	-2.15598
TFPI	0.000588	-2.20218
ATP2C2	0.000606	-1.89416
TMC5	0.000606	-3.37115
EP300-AS1	0.000606	-3.46254
SAT1	0.000606	-1.22175
PLA2G4C	0.000643	-1.72736
	0.000644	-2.80772
EFCAB6	0.000653	-2.51989
EHD4	0.000657	-1.83959
CIRBP	0.000671	-1.48639
EFEMP1	0.000673	-3.17284
CWH43	0.000685	-3.05037
ARHGAP32	0.000687	-1.77753
NR4A2	0.00069	-2.63617
REEP1	0.000692	-2.54642
	0.000692	-1.60013
	0.000697	-1.24221
C2orf50	0.000698	-2.40183
LINC01091	0.000702	-1.77089
DNAH6	0.000702	-2.4984
ARMC2	0.000703	-2.76593
CFAP53	0.000713	-2.21373
IFT27	0.000713	-1.37042
PDLIM5	0.000725	-2.53776
CASP4	0.000725	-1.26835
MLLT3	0.000725	-2.08905
KLHL6	0.000725	-1.74311
CLCN3	0.000731	-1.33863
PZP	0.000731	-1.87555
TPBG	0.000736	-1.98073
IFT88	0.000743	-1.55159
ACSL5	0.000745	-1.69071
SORBS2	0.000753	-1.89645
	0.00076	-1.85845
FAM185A	0.000762	-1.30448
ADH6	0.000776	-2.94006
ARHGAP44	0.000799	-2.31256
KLF2	0.000801	-1.95004
AK7	0.000801	-2.64554
NDNF	0.000814	-2.57629
AKR1C3	0.00083	-3.09068
ABCA13	0.000835	-2.50373
HGF	0.000843	-1.9244
SRD5A2	0.000846	-1.71031
LOC101930363///LOC101928349///LOC100507387///FAM153C///FAM153A///FAM153B	0.000851	-3.64188
HOXA-AS2	0.000851	-1.4017
CCL4	0.000853	-1.70131
CAPN2	0.000856	-1.19503
ZBED3-AS1	0.000858	-1.53228
TARP///TRGV9///TRGC2	0.000863	-1.70527
FAM13C	0.000867	-2.86269
TRIM23	0.000867	-1.45404
DZIP3	0.000867	-2.16616
LOC101060835///HLA-DQB1	0.00089	-1.60573
FHOD3	0.000905	-2.68108
CTGF	0.000907	-2.75475
RAB27A	0.000908	-1.3583
HLA-DRB1	0.000915	-2.08124
KLHL6	0.000917	-1.61893
LIMA1	0.000917	-1.89747
	0.000921	-1.4846
SATB1	0.000925	-2.7858
FBXL13	0.000996	-1.42116
GULP1	0.00101	-2.02948
SOX3	0.00101	-2.20602
ZNF516	0.00103	-1.69699
LIMA1	0.00103	-1.65778
RTN1	0.00103	-1.50504
SLC40A1	0.00103	-2.67795
TRIM22	0.00104	-1.99398
MSH3	0.00104	-1.42145
ADRB2	0.00105	-1.90711
	0.00106	-1.33095
FAM46A	0.00106	-2.07728
CFAP45	0.00106	-2.96605
SERPINA6	0.00106	-1.88627
CFAP54	0.00108	-2.56175
VWA3B	0.00108	-2.17329
CXCL12	0.0011	-2.52293
FAM149A	0.0011	-2.7617
WDR78	0.0011	-2.18946
EYA1	0.00111	-1.96661
NEK1	0.00111	-1.98742
LITAF	0.00114	-1.92072
TCTN1	0.00114	-1.366
DNAJB14	0.00114	-1.60873
VWA3B	0.00115	-2.00757
PTPRN2	0.00116	-2.56066
CNGA1	0.00116	-1.54652
	0.00118	-1.14961
	0.00119	-1.97074
MAOB	0.00119	-2.6177
PRSS12	0.00119	-2.66672
VWA5A	0.0012	-1.87036
NELL2	0.00121	-4.15217
IFT57	0.00121	-1.67899
SQRDL	0.00121	-1.87591
SNED1	0.00122	-1.15478
SLITRK5	0.00125	-2.52802
SPA17	0.00126	-2.77843
C4BPA	0.00126	-2.01288
LOC727916	0.00126	-1.84303
MBD3L1	0.00126	-1.17976
RNF141	0.00127	-1.17003
CCDC65	0.00129	-2.15064
FBXW7	0.0013	-1.09436
FAM149A	0.0013	-2.70445
SLITRK5	0.00135	-2.40286
TNFAIP3	0.00135	-1.87921
NEK1	0.00135	-2.3799
TMEM40	0.00135	-1.36127
CYP1B1	0.00135	-1.67824
	0.00142	-1.86755
CCDC181	0.00147	-2.7273
CIRBP	0.00147	-1.45616
CXCL3	0.0015	-3.0643
HLA-DPA1	0.0015	-2.31964
IQUB	0.0015	-1.58824
EFEMP1	0.0015	-3.21149
TNXB///TNXA	0.0015	-2.00349
CCDC181	0.00151	-3.24573
IGFBP1	0.00155	-1.74079
IQCH	0.00156	-2.53194
ATP10D	0.00157	-1.89652
FOS	0.0016	-2.985
HHATL	0.00161	-1.21449
GCNT3	0.00162	-1.71479
FAM216B	0.00163	-3.4518
CELF2	0.00164	-1.50208
	0.00164	-2.20502
STOML3	0.00164	-3.31067
IL2RB	0.00166	-1.00095
DNAH3	0.00169	-2.11573
SPAG6	0.00172	-1.98756
CASP1	0.00173	-1.34752
KCNJ2	0.00177	-3.12876
TLR1	0.00184	-1.22049
CFC1B///CFC1	0.00188	-1.17957
SHC2	0.00189	-1.60882
N4BP2L1	0.00192	-1.65931
DCT	0.00195	-1.17285
EHD4	0.00195	-1.65955
ZNF23	0.00195	-1.73219
TMEM231	0.00196	-2.31478
FBLN1	0.00198	-1.91403
FOSB	0.00198	-4.02865
DNMBP	0.00198	-1.29954
WNT5B	0.00198	-1.03723
AMPD3	0.00198	-2.03416
GAS7	0.00199	-1.93189
C11orf63	0.002	-1.59218
MIR631///NEIL1	0.002	-1.20147
FAM134B	0.002	-1.87877
HLA-DRA	0.00201	-2.20314
SLC27A6	0.00203	-3.18709
EIF1	0.00205	-1.51175
FAM13A	0.00206	-1.33188
IFT46	0.00207	-1.45823
ITM2A	0.00208	-2.39636
	0.00208	-3.07593
HLA-DPA1	0.0021	-1.89908
RASD1	0.00212	-2.51046
NR4A2	0.00215	-2.8866
KCNMB2	0.00215	-2.95266
CAST	0.00217	-2.20979
CELF2	0.00217	-2.23602
DEFB124	0.00219	-1.80503
SNCAIP	0.00222	-1.91006
LOC101060835///LOC100996809///HLA-DRB5///HLA-DRB4///HLA-DRB1///HLA-DQB1	0.00224	-2.27795
RTN1	0.00227	-3.41283
CFAP69	0.0023	-1.92292
AK1	0.00231	-2.00364
SMPDL3A	0.00235	-1.93632
MUM1	0.00235	-1.08959
TNXB///TNXA	0.00236	-1.73466
CASC2	0.00236	-1.20165
SFRP4	0.00237	-3.52961
BAIAP3	0.0024	-1.00591
FYB	0.0024	-1.6209
ADARB2	0.0024	-1.23139
ITM2A	0.00241	-1.35216
DLGAP1	0.00244	-3.13687
HSPA4L	0.00244	-1.52968
	0.00244	-1.0457
SLC28A3	0.00244	-1.88426
LOC101927416	0.00246	-1.92944
YBX3	0.00246	-1.25834
MDH1B	0.00246	-1.78493
GSTA1	0.00247	-1.7655
LOC102725213///LOC100507387///FAM153A///FAM153B	0.00247	-1.59068
CFAP161	0.00248	-1.62532
SPATA6L	0.0025	-1.23777
ZNF273	0.00252	-1.59155
C11orf16	0.00257	-1.42813
EIF1	0.00257	-1.49161
ALG13	0.00258	-1.60121
CFAP44	0.00258	-2.17436
PDGFRA	0.00258	-2.5106
HMGN5	0.0026	-2.03973
TNXB///TNXA	0.0026	-1.72632
LONRF1	0.0026	-1.64954
IL6ST	0.00262	-1.66054
APOBEC4	0.00263	-1.57012
RBL2	0.00263	-1.31086
EIF1	0.00266	-1.50011
VNN1	0.00268	-1.00512
LRMP	0.00268	-1.13984
FAM71A	0.00269	-1.58338
LOC100506124///TTC21B	0.00273	-1.85192
CECR1	0.00273	-1.69326
RP1	0.00273	-1.65395
RSPH14	0.00276	-1.57331
BTG2	0.00276	-2.47491
ACSBG1	0.00279	-1.65447
EPB41L3	0.00279	-2.17175
	0.0028	-1.25762
SCUBE2	0.00283	-1.81554
FAM167A-AS1	0.00286	-1.74568
CASC2	0.00287	-1.80704
PLCL2	0.00293	-2.19684
SFRP1	0.00305	-1.35212
EIF1	0.00307	-1.30584
DOPEY1	0.00308	-1.18563
JUNB	0.00308	-1.62573
MYCBPAP	0.00309	-1.38376
DENND4A	0.00311	-1.37935
TMEM47	0.00311	-1.38063
IL1B	0.00317	-1.43912
ZMYND10	0.00317	-2.7677
C7orf57	0.00321	-3.71751
	0.00322	-1.86868
MAP1A	0.00324	-1.03043
UMODL1	0.00324	-2.167
ADGRE5	0.00324	-1.48739
KCNQ1	0.00324	-1.0241
	0.00327	-1.32266
CYP1B1	0.0033	-2.08794
MICALL2	0.00331	-1.3264
	0.00332	-1.72898
TGM2	0.00332	-1.52222
IER3	0.00334	-1.605
PFKFB3	0.00336	-1.35438
BTN2A2	0.00339	-1.08095
ADCY2	0.0034	-2.1875
KCNJ16	0.00343	-2.79344
DUSP14	0.00343	-1.1488
CACNA1D	0.00344	-1.36945
TEKT2	0.00345	-2.56562
BAIAP3	0.00345	-1.19219
	0.00345	-1.34217
CCDC65	0.00346	-1.14
DENND2A	0.00351	-1.65756
SFRP1	0.00352	-2.17536
FAM184A	0.00353	-1.39091
MB	0.00356	-1.27046
PAK3	0.00357	-1.92138
EIF5	0.00361	-1.43083
SCML4	0.00361	-1.18651
	0.00362	-1.18918
MAP3K8	0.0037	-1.95488
STC1	0.00374	-2.14417
TTYH1	0.00376	-1.01279
CDC14A	0.00384	-2.30763
PARVA	0.00385	-1.35999
PTPRC	0.00385	-2.68835
MAP3K19	0.00389	-1.34498
ATP4B	0.00389	-1.63288
OVGP1	0.00392	-3.58089
EXPH5	0.00394	-1.11612
KIF6	0.00394	-1.12265
KDM4C	0.00394	-1.12704
LOC100507577///LONP2	0.00396	-1.25264
NUP62CL	0.00397	-2.36373
CNDP2	0.00398	-1.26807
LRRC23	0.004	-1.87718
KIAA0556	0.004	-1.39094
WDR78	0.00403	-2.56151
SREK1IP1	0.00406	-1.16283
MMP16	0.00406	-1.00305
RGS5	0.00406	-2.43394
NEK11	0.00406	-1.43765
SDPR	0.00413	-1.53282
CBX7	0.00414	-1.40677
CD44	0.00414	-2.01445
PLG///LPA	0.00419	-1.54678
CELF2	0.0042	-2.06224
BBIP1	0.00424	-1.34276
MPDZ	0.00429	-1.25679
SRI	0.0043	-1.86347
TTBK2	0.00431	-2.02586
IGFBP7	0.00431	-1.66335
TMC5	0.00432	-1.88776
	0.00438	-2.0512
LOC100507387///FAM153A///FAM153B	0.00438	-1.11718
AASS	0.00443	-1.92442
TTC6	0.00444	-1.96605
NEK1	0.00444	-1.05962
	0.00445	-2.13746
STC1	0.00457	-2.0608
IL20RA	0.00458	-2.28269
GULP1	0.00458	-2.11805
	0.00458	-1.05006
PTGER4	0.00458	-2.44002
NR4A3	0.00461	-1.63923
RNASE4	0.00468	-1.53245
PMAIP1	0.00468	-2.02777
LOC100509457///HLA-DQA2///HLA-DQA1	0.00471	-2.90999
DUSP4	0.00475	-2.62493
	0.00481	-2.57252
KLHL32	0.00484	-1.95954
CD44	0.00484	-2.68128
SFRP4	0.00484	-2.45246
HLA-DRB6	0.00484	-1.5774
DAPP1	0.00484	-1.53148
	0.00486	-1.29489
FRY	0.00486	-2.20618
APOD	0.00487	-1.58555
DOCK5	0.00492	-1.05026
SRPX	0.00494	-2.24518
EGR1	0.00497	-2.17641
MYH11	0.00505	-1.5381
	0.00509	-1.60672
SPIDR	0.00509	-1.01861
PJA2	0.00513	-1.47921
ADAMTS1	0.00516	-1.92146
ATF3	0.00519	-3.50419
AZI2	0.0053	-1.04128
LIMS1	0.00531	-1.01739
LOC101929500///CRIM1	0.00533	-1.53161
IQCG	0.00534	-2.44963
PER2	0.00534	-1.7338
GBA3	0.00535	-2.31769
CTSO	0.00545	-2.13297
RGS5	0.00546	-2.34161
GBP3	0.00546	-2.43486
ARHGAP32	0.0055	-1.20739
ABCD3	0.0055	-1.12718
CRISPLD1	0.00554	-2.75149
CD74	0.00557	-1.39916
AMIGO2	0.00558	-2.40599
SRGN	0.00558	-1.88472
ANXA5	0.0056	-1.31066
UBE2J1	0.00563	-1.07119
KAT2B	0.00566	-1.66863
RIMBP2	0.0057	-1.6036
PTGS2	0.00577	-1.04837
PTPRC	0.00579	-1.76174
GNE	0.0059	-1.46911
DNAJC12	0.00593	-2.70332
DNAJC27	0.00593	-1.23936
RPS6KA5	0.00593	-1.42391
TARP///TRGV9///TRGC2	0.00595	-1.21325
MEF2C	0.00597	-1.9044
ENPP2	0.00598	-1.68194
CNTNAP3B///CNTNAP3P2///CNTNAP3	0.00598	-1.76857
BCHE	0.00606	-1.76177
RABGAP1L	0.00614	-1.75176
TRIM2	0.00616	-1.92698
HLA-DPA1	0.00621	-2.71995
CLDN1	0.00622	-2.18899
CYP3A5	0.00627	-3.58032
ZNF474	0.00628	-1.24305
KCND3	0.00634	-1.28617
GALNS	0.0064	-1.08584
NR4A3	0.00645	-2.3294
DZIP3	0.00646	-1.76025
PIP5K1B	0.00647	-1.34255
PDLIM1	0.00647	-1.1143
HHAT	0.00647	-1.52924
	0.00648	-1.07199
SOD2	0.00651	-2.36786
	0.00652	-1.87298
FHAD1	0.00661	-1.08535
IQCK	0.00666	-1.50672
NT5DC1	0.00666	-2.07651
RABL2A///RABL2B	0.00667	-2.18012
	0.00671	-1.27637
	0.00671	-2.64125
DUSP2	0.00679	-2.31806
GZMA	0.0068	-1.62651
LRRIQ3	0.00682	-1.02781
KANSL1L	0.0069	-1.23038
GBA3	0.00695	-1.12678
LIMCH1	0.00695	-1.64478
F3	0.00698	-2.03464
	0.00709	-1.29036
SERPINI2	0.0072	-2.54247
DYNLT1	0.00721	-1.24126
TLE4	0.00722	-2.18029
DPP6	0.00732	-1.07181
VCAM1	0.00734	-2.79452
WHAMMP2///WHAMMP3	0.00737	-1.19731
C9orf116	0.00738	-1.30122
CDKL1	0.0074	-1.10063
SRGN	0.0074	-1.69501
HLA-DMA	0.0074	-1.86577
BNC2	0.0074	-1.2865
POLK	0.00744	-1.60722
ANKUB1	0.00767	-1.07829
GNG12	0.00769	-1.53829
TNFAIP3	0.00773	-1.77667
RRAGD	0.00777	-2.21176
REV3L	0.00777	-1.308
LOC101928817	0.00777	-1.06712
KLF6	0.00779	-2.12264
PPIL6	0.0078	-2.06702
CASP1	0.00791	-1.64503
LOC100996809///HLA-DRB4///HLA-DRB1	0.00793	-1.99579
THBD	0.00793	-1.20995
ETFBKMT	0.00796	-1.17168
	0.00796	-1.43321
LINC01550	0.008	-1.02699
UBE2J1	0.008	-1.10654
PMAIP1	0.008	-2.29184
TMEM190	0.00801	-2.64064
CADM2	0.00801	-1.00808
LOC100653057///CES1	0.00806	-1.60939
SYTL3	0.00808	-1.68609
LOC101060835///LOC100996809///HLA-DRB4///HLA-DRB3///HLA-DRB1///HLA-DQB1	0.0081	-2.34692
MARCKS	0.00816	-1.22356
PPP2R2B	0.00818	-2.49433
IGFBP7	0.00819	-1.7451
CH25H	0.00829	-1.43997
LPA	0.00829	-2.20605
SCN1A	0.00832	-2.00363
ARHGEF6	0.00834	-1.40282
LOC101060835///HLA-DQB1	0.00834	-2.39523
KBTBD11	0.00837	-1.13515
	0.0084	-1.49963
KLRC4-KLRK1///KLRK1	0.00843	-1.10642
ARSD	0.0085	-2.00682
BTBD1	0.0085	-1.11259
LOC399716	0.00855	-1.13839
C4B_2///C4B///C4A	0.00855	-2.28821
LOC101060835///HLA-DQB1	0.00856	-1.20565
CCNH	0.00858	-1.09058
PCLO	0.00865	-1.60098
OSBPL6	0.00876	-1.36026
SESN1	0.00876	-1.15969
	0.00878	-1.63849
DCT	0.00879	-1.44612
PLG	0.0089	-1.41331
HLA-DPB1	0.00891	-2.04352
LOC646736	0.00896	-1.99385
C10orf107	0.00906	-1.88349
ATP10B	0.0091	-1.98974
ASPA	0.00915	-1.22546
TRBC1	0.00917	-1.0607
ATRX	0.00922	-1.29949
CXorf21	0.00925	-1.03461
RABL2A///RABL2B	0.00926	-1.24932
CCP110	0.00934	-1.47952
IRF8	0.0094	-1.283
DUSP19	0.00946	-1.34075
MIR4738///H3F3B///H3F3A	0.00949	-2.24694
CASC2	0.00951	-1.12695
SLC7A11	0.00958	-2.31812
CAPS2	0.00963	-1.11255
MAF	0.00964	-1.27876
CETN2	0.00964	-1.75614
CYP1B1	0.00967	-1.97998
RAB27A	0.00967	-1.23681
PDLIM5	0.00968	-1.90844
DCLK1	0.00978	-1.73578
CREBL2	0.00984	-2.05947
SLC31A2	0.00985	-1.22543
SPARCL1	0.0099	-2.4105
KLKB1	0.00993	-1.66783
C4B_2///C4B///C4A	0.00995	-2.26293
SKAP2	0.00997	-2.0218
TSNAXIP1	0.0101	-1.56511
	0.0101	-1.18504
CSGALNACT1	0.0101	-1.78071
VEGFC	0.0101	-1.38427
LOC101929800///LOC101927424///LOC440896	0.0101	-1.80882
ZNF33B	0.0101	-1.22504
ROPN1L	0.0102	-2.66667
NFIL3	0.0105	-1.26188
ABHD2	0.0105	-1.38883
FBXO8	0.0106	-1.84184
F5	0.0106	-1.60202
DLGAP1	0.0107	-1.72722
TRAC	0.0107	-1.06093
TNFAIP8	0.0107	-1.59637
C21orf2	0.0107	-1.037
IL20RA	0.0107	-1.16254
CCL15-CCL14///CCL15	0.0108	-1.64543
SLC46A3	0.0108	-1.48965
ZBTB18	0.0108	-2.33026
MLLT3	0.0108	-1.0495
CYP3A5	0.0108	-2.35969
ALG13	0.011	-1.65385
ANKFN1	0.0112	-1.14578
TNFRSF1B	0.0112	-1.00344
	0.0112	-1.51168
LYRM1	0.0113	-1.0652
IFI16	0.0113	-1.26252
AZI2	0.0113	-1.23193
CHN2	0.0114	-2.10576
ADH1B	0.0114	-1.05954
ADAM28	0.0114	-2.2705
KIF13B	0.0114	-1.37542
CASP1	0.0114	-1.14179
CCL3L3///CCL3L1///CCL3	0.0114	-1.96162
RAPGEF4	0.0115	-1.45748
YBX3	0.0116	-1.13018
TBC1D8	0.0116	-1.27053
LYST	0.0116	-1.18089
	0.0117	-2.26035
TIPARP	0.0117	-1.63765
SCD5	0.0118	-1.58606
NR3C1	0.0118	-1.32291
PTP4A1	0.0118	-1.53288
ZNF396	0.0118	-1.56258
RBPMS	0.0118	-1.28837
SGK1	0.0118	-1.76114
DEUP1	0.0118	-1.29334
FBLN1	0.0118	-1.20075
ZBTB20	0.0119	-1.50021
CXCR6	0.0119	-1.60094
CSNK1A1	0.012	-1.02183
KIAA1109	0.012	-1.17773
PLA2G4A	0.012	-2.0801
	0.0121	-2.08293
CDC14A	0.0121	-1.63304
RUNX1T1	0.0121	-1.65872
CMAHP	0.0122	-1.67856
CCDC170	0.0122	-1.6095
CD59	0.0124	-1.17856
MITF	0.0124	-1.05564
MDFIC	0.0124	-2.32401
ZEB2	0.0127	-1.50354
PTPRE	0.0127	-1.24237
RASGRP1	0.0128	-2.14385
LOC105376072	0.0128	-1.05854
ARMCX1	0.0128	-1.27454
	0.013	-1.13528
SPEF1	0.013	-1.55465
CYP2C8	0.013	-2.57476
	0.0131	-1.96797
SNED1	0.0131	-1.243
RPS27L	0.0131	-1.16741
STX2	0.0132	-1.7795
	0.0133	-1.1698
HOXA5	0.0134	-1.99322
GATA6	0.0134	-2.41761
IFI16	0.0134	-1.16482
HLA-DRA	0.0136	-1.89423
CCL5	0.0136	-1.29874
FGA	0.0136	-1.59606
CLEC7A	0.0136	-1.24353
LRRC49	0.0137	-1.48125
RARRES3	0.0137	-1.64882
BBOF1	0.0138	-2.01365
TRAF3IP3	0.0139	-1.19579
CYB561	0.0139	-1.26589
GALNT7	0.0139	-1.78338
C9orf72	0.0142	-1.07867
	0.0143	-1.0197
KIAA0226L	0.0143	-1.53328
DDX17	0.0145	-1.78018
LOC101929622	0.0145	-1.5179
	0.0145	-1.24074
MYLK	0.0146	-1.2769
TUSC3	0.0146	-1.48836
KCTD12	0.0146	-2.18005
PID1	0.0149	-1.27403
NAMPT	0.015	-2.12043
ZMYND12	0.015	-1.93979
	0.0151	-1.04152
LINC01091	0.0151	-2.0997
FOXP2	0.0151	-1.31532
ADAM28	0.0152	-2.19735
PALM2-AKAP2///AKAP2	0.0152	-1.04226
TSPAN8	0.0154	-2.34224
FUT9	0.0155	-1.16369
CYP3A5	0.0155	-1.83386
C8orf34	0.0157	-1.06656
NID1	0.0159	-1.96903
C16orf54	0.0159	-1.57129
C9orf72	0.016	-2.34283
UBE3D	0.0162	-1.0403
AREG	0.0164	-1.08594
MAOA	0.0165	-1.43472
NUP88	0.0166	-1.43582
RRAGD	0.0168	-2.70861
XBP1	0.0168	-1.33843
MYH11	0.0169	-1.68451
LRP2BP	0.017	-1.66611
ERICH5	0.0171	-2.44486
JADE1	0.0171	-1.04065
OGN	0.0171	-1.06905
AIM1	0.0172	-1.70602
FAM13A	0.0173	-1.44987
NR4A1	0.0174	-1.9449
	0.0174	-1.16199
ATF3	0.0175	-1.12486
ZHX1	0.0177	-1.09583
PTP4A2	0.0178	-1.02891
	0.0178	-1.40412
	0.0178	-1.22446
KLHDC1	0.0178	-1.95328
MLLT3	0.0181	-1.33744
BBS4	0.0181	-1.16972
TRMT1L	0.0182	-1.52534
CDS1	0.0182	-2.01255
TMX2-CTNND1///CTNND1	0.0183	-1.43338
MGLL	0.0183	-1.49108
CEBPD	0.0184	-1.4915
CREM	0.0184	-1.16379
EZR	0.0184	-1.87821
HACD1	0.0184	-1.58541
DNAJC3	0.0185	-1.99338
GPR171	0.0186	-1.889
SERPINF1	0.0187	-1.57176
	0.0189	-1.0249
EPAS1	0.0191	-1.43762
C14orf132	0.0195	-2.14934
CCL5	0.0197	-1.46167
BBX	0.0199	-1.00324
N4BP2L2	0.02	-1.41747
DCN	0.0203	-2.16078
MPDZ	0.0205	-1.43549
RUNDC3B	0.0205	-1.15046
LOC100129518///SOD2	0.0206	-1.88723
AZI2	0.0206	-1.25256
RAB11FIP1	0.0206	-1.72078
SREK1	0.0207	-1.09986
PIGA	0.0211	-1.59223
AQP9	0.0212	-1.13794
RIBC2	0.0214	-1.95209
ACTG1P4///AMY2B///AMY2A///AMY1C///AMY1B///AMY1A	0.0215	-2.17346
DYNC2H1	0.0217	-1.84346
AREG	0.0217	-2.88484
KLF10	0.0219	-1.69489
SIK1	0.022	-2.1158
TGFA	0.0221	-1.74645
SPAG1	0.0221	-2.07371
DYDC1	0.0221	-1.21324
RHOB	0.0223	-1.93273
LPAR1	0.0225	-1.5999
RASSF5	0.0226	-1.55981
DPY19L2P2	0.0227	-1.58268
ESRRG	0.023	-1.45184
INSR	0.023	-1.07474
ARHGDIB	0.023	-1.00476
ZDHHC2	0.0231	-1.10118
TEX9	0.0232	-1.16273
CFAP69	0.0232	-1.30441
WDR49	0.0234	-1.38728
DNAJB14	0.0235	-1.36081
RGS2	0.0236	-1.9628
PRKAR1A	0.0236	-2.12155
DDAH1	0.0236	-1.35564
NR4A1	0.0237	-1.42514
RCAN3	0.0238	-1.34349
MAP9	0.0239	-1.47896
FAM13A	0.0239	-1.3603
EGR2	0.0242	-2.11842
DNAJA1	0.0244	-1.3331
	0.0245	-1.32444
HBD	0.0245	-1.11516
SH3BP5	0.0246	-1.04804
C8orf34-AS1	0.0246	-2.00811
GSAP	0.0246	-1.63354
FAM189A2	0.025	-1.06272
RGCC	0.025	-1.92889
IQCD	0.0252	-1.76859
SSBP2	0.0252	-1.19881
HIPK1	0.0255	-1.86172
DUSP10	0.0256	-1.55025
GABARAPL3///GABARAPL1	0.0257	-1.10564
CD44	0.0258	-1.17345
FILIP1	0.0258	-1.18279
CHST6	0.026	-1.4167
SMIM14	0.026	-1.30419
CDC40	0.0261	-1.23926
GSAP	0.0261	-1.5556
ADH1B	0.0262	-1.52572
TRIM36	0.0263	-1.77722
STOX1	0.0263	-1.15408
SLC23A1	0.0265	-1.84192
ANKRD36BP2	0.0267	-2.50865
WDR78	0.0268	-1.47597
ABCA5	0.0268	-1.50546
DRC7	0.0269	-1.08919
GLRB	0.0269	-1.26882
	0.027	-1.00379
EZR	0.027	-1.5209
CSNK1A1	0.0271	-1.30721
SORBS2	0.0271	-1.50238
PPWD1	0.0271	-1.20309
ZDHHC11B///ZDHHC11	0.0275	-1.74642
CIB1	0.0277	-1.20199
	0.0282	-1.07224
SMOC2	0.0282	-1.81797
CCP110	0.0282	-1.18519
EZR	0.0283	-1.35831
KCTD12	0.0283	-2.2588
OSR2	0.0284	-2.17786
PTPN13	0.0286	-1.25311
KCNN3	0.0286	-1.00549
GALNT3	0.0287	-1.17492
FRY	0.0288	-1.88546
JPX	0.0288	-1.31125
LINC00312	0.0291	-1.6243
ADCY9	0.0291	-1.3999
MAF	0.0292	-2.14205
ZNF106	0.0292	-1.12162
CRTAM	0.0295	-1.02254
CTSH	0.0295	-1.17668
MCTP2	0.0299	-1.30154
ELOVL5	0.03	-1.45747
LDB2	0.0301	-1.14106
GPRASP1	0.0301	-1.29437
	0.0302	-1.03204
FAT1	0.0302	-1.83467
EFCAB2	0.0302	-1.95822
RABGAP1L	0.0302	-1.05513
RBPMS	0.0302	-1.38767
CSPP1	0.0303	-1.1287
EPS8	0.0303	-1.88419
RAC2	0.0303	-1.14872
VIM	0.0304	-1.22694
ARHGAP26	0.0306	-1.09423
TFF3	0.0306	-1.38709
PLPP2	0.031	-1.4048
NANOG	0.031	-1.41855
CCDC113	0.031	-2.96362
ECM2	0.0312	-1.51578
POSTN	0.0314	-2.99313
CEBPD	0.0318	-1.26453
AP1AR	0.0322	-1.08308
BBOX1	0.0323	-1.84904
SDCBP	0.0323	-1.2371
ANXA4	0.0323	-1.67527
CIITA	0.0323	-1.14387
FAM134B	0.0323	-1.75994
TMEM17	0.0326	-1.53822
IL7R	0.0326	-1.19101
SENP6	0.0326	-1.32205
TAC1	0.0328	-2.2276
PKD2	0.0328	-1.05168
TLCD2	0.0329	-1.65668
ITPR1	0.033	-1.45818
CXCL8	0.0332	-3.20011
GEMIN8	0.0332	-1.09163
FERMT1	0.0332	-1.14888
CACNA1D	0.0333	-1.55006
MYH11	0.0338	-1.31819
RPS16P5	0.0338	-1.21935
PDK4	0.034	-1.16888
WIPF1	0.0341	-1.41393
TMEM47	0.0342	-1.56964
ZNF688	0.0343	-1.01474
DLC1	0.0344	-1.32633
NUBPL	0.0345	-1.12909
PRKAR1A	0.0352	-1.63413
MYO6	0.0352	-1.34047
MEF2C	0.0352	-1.56109
FGFR1OP	0.0354	-1.25286
KLF3-AS1	0.0354	-1.57775
WRB	0.0356	-1.88562
CYR61	0.036	-1.75186
FOXO1	0.036	-1.25144
PDE4B	0.0361	-1.89125
MUM1	0.0362	-1.32132
IGSF10	0.0362	-1.13646
NR3C1	0.0363	-1.06993
AR	0.0366	-1.3239
LOC728392	0.0368	-1.85838
ZBTB20	0.0369	-1.18827
HYMAI	0.037	-1.46838
SPAG16	0.0372	-1.3724
LYZ	0.0373	-1.68346
IQGAP2	0.0373	-1.16449
ANXA1	0.0375	-1.62696
LOC101926921///DAB2	0.0376	-1.67389
CRISPLD2	0.0377	-1.64642
NR3C1	0.0378	-1.27522
FAM69A	0.0378	-1.50976
WIPF1	0.0378	-1.5594
MBP	0.038	-1.64108
SLC7A11	0.0383	-1.31273
LOC283177	0.0384	-1.09662
GPR183	0.0385	-1.10597
	0.0385	-1.01444
CBR4	0.0385	-1.34363
CMTM6	0.0385	-1.12594
TSHZ1	0.0387	-1.09589
PLA1A	0.0388	-1.25604
PAX2	0.0389	-2.52928
LOC101927562///DUSP8	0.039	-1.11697
IL4R	0.0391	-1.16545
DOCK10	0.0392	-1.09761
GNG11	0.0393	-1.30639
	0.0393	-1.31284
	0.0393	-1.55584
	0.0394	-1.30514
LOC158402	0.0395	-1.12783
HLA-DQB1	0.0398	-1.75417
EVI2A	0.0399	-1.08524
ZAK	0.0401	-1.45092
PPA2	0.0404	-1.30809
SPATA6L	0.0405	-1.03248
NEK1	0.0406	-1.49977
LOC100129518///SOD2	0.0407	-2.05591
MIR6883///PER1	0.0409	-1.26412
AK9	0.041	-1.42414
ATP7A	0.0415	-1.08167
XIST	0.0415	-2.23022
FOCAD	0.0416	-1.39051
CFTR	0.0418	-2.04687
LOC101060835///HLA-DQB1	0.042	-2.32923
LOC101926921///DAB2	0.042	-1.74527
CADPS2	0.0421	-1.60709
	0.0423	-1.08715
FOLH1B///FOLH1	0.0424	-1.30244
HBB	0.0424	-1.41501
C21orf58	0.0424	-1.16051
NT5E	0.0429	-1.07262
ZEB1	0.0432	-1.04635
MARCKS	0.0433	-1.32237
PAPPA	0.0437	-2.47542
PTPRT	0.0437	-1.17729
CCDC60	0.0438	-1.00875
NFATC1	0.0439	-1.10879
	0.0441	-1.00729
FBXL5	0.0446	-1.48627
TCP11L2	0.0448	-1.45512
PTP4A1	0.0449	-1.29446
ZDHHC11B///ZDHHC11	0.045	-1.60886
LYST	0.0451	-1.5115
HBB	0.0453	-1.58912
PLCB4	0.0453	-1.68221
MAOA	0.0453	-1.60449
NFE2L2	0.0461	-1.04994
SLC4A4	0.0462	-1.41758
RPS6KA5	0.0464	-1.1268
NUP50	0.0465	-1.17131
ADAMTS1	0.0473	-1.32983
PTPMT1///KBTBD4	0.0473	-1.24211
ZMYND10	0.0474	-1.07016
SLC6A14	0.0477	-1.18161
MAATS1	0.0479	-1.64832
PTGIS	0.048	-1.39955
	0.048	-1.29873
PPIP5K2	0.048	-1.22697
	0.048	-2.18944
ABI3BP	0.0481	-2.42453
	0.0484	-1.70241
CHGB	0.0485	-2.20618
PKIB	0.0486	-1.25081
ESRRG	0.0488	-1.94039
GNG12	0.0493	-1.14574
METAP2	0.0496	-1.07159
MED13L	0.0497	-1.11244
NUF2	2.2e-08	3.88703
AURKA	2.2e-08	4.33147
CRABP2	2.23e-08	2.07221
TTK	4.51e-08	3.44915
GINS1	7.18e-08	3.07212
KIF20A	2.52e-07	3.68501
AURKA	3.86e-07	3.03391
CDCA3	4.24e-07	2.95936
KIF18B	4.31e-07	2.53644
STMN1	5.49e-07	2.48999
UBE2C	5.49e-07	3.14685
TOP2A	8.63e-07	4.37409
EFNA4	8.63e-07	2.18377
EZH2	1.43e-06	3.48383
CENPF	1.67e-06	3.31174
KIF2C	2.22e-06	3.30777
FANCI	3.75e-06	2.50188
CENPF	3.85e-06	2.98071
ESPL1	4.01e-06	2.4891
ZHX1-C8orf76	4.25e-06	1.68206
NUSAP1	4.33e-06	3.77421
CDH6	4.46e-06	3.50996
DTL	6.15e-06	2.86935
PRC1	8.01e-06	3.62117
AUNIP	8.66e-06	1.90255
HJURP	8.66e-06	2.50729
CCNB2	9.3e-06	3.09619
NDC1	1.04e-05	1.62322
OGDHL	1.14e-05	2.1164
DLGAP5	1.37e-05	3.55126
TPX2	1.43e-05	2.76134
CENPU	1.43e-05	2.49652
TROAP	1.63e-05	2.24197
NCAPG	1.65e-05	3.16194
ORC6	1.87e-05	1.90091
POLQ	1.87e-05	2.77395
BUB1	1.97e-05	2.98094
PTTG1	2.1e-05	2.17114
LOC100288637///ARHGAP11B	2.13e-05	1.93208
PLXNA1	2.23e-05	1.7729
NUSAP1	2.23e-05	2.42162
ASPM	2.47e-05	3.10046
RUSC1	2.5e-05	1.55337
CCNE1	2.56e-05	3.19867
FABP5	2.56e-05	2.6508
KIF11	2.63e-05	3.0909
SNRPB	2.78e-05	2.03521
TOP2A	2.78e-05	3.36881
POLQ	2.78e-05	1.77839
DDX39A	2.78e-05	1.65415
RAD54L	2.78e-05	2.48587
ALG3	2.78e-05	1.69613
PPFIA4	2.82e-05	2.56269
CEP55	3.19e-05	3.45565
MEST	3.3e-05	2.93438
NMU	3.51e-05	3.52909
KIF15	3.72e-05	3.00002
RAD51AP1	3.75e-05	3.10478
CNPY2	3.84e-05	2.00574
DHCR7	4e-05	1.73909
RACGAP1	4.02e-05	2.8757
ZWINT	4.15e-05	3.53737
HGH1	4.15e-05	1.28723
KLK6	4.2e-05	2.41501
LPCAT1	4.2e-05	1.62539
DTL	4.55e-05	1.83557
SHMT2	4.6e-05	1.80683
KIF14	4.82e-05	1.60786
CHCHD7	4.82e-05	1.96566
CENPI	4.9e-05	1.86607
POLE2	5.18e-05	1.35204
BUB1B	5.21e-05	3.42897
ATAD2	5.21e-05	3.17654
CDH6	5.21e-05	3.01497
KIF23	5.31e-05	3.21558
C16orf59	5.73e-05	1.38219
DBN1	5.95e-05	1.21634
BABAM1	6.47e-05	1.61057
WHSC1	6.81e-05	1.79583
SPAG5	6.82e-05	1.78641
PAFAH1B3	7.14e-05	1.44198
DBN1	7.2e-05	2.19771
FOXM1	7.97e-05	2.18449
PRAME	8.22e-05	2.83444
ITCH	8.22e-05	1.68599
IP6K2	8.22e-05	1.93102
CDCA8	8.38e-05	2.0289
PSRC1	8.44e-05	2.31083
DNMT3A	8.49e-05	1.94193
NDC80	8.72e-05	2.98825
BLM	9.27e-05	1.87051
FAM162A	9.55e-05	1.72226
CDC25C	9.56e-05	1.96865
SHCBP1	9.56e-05	1.65468
VEGFA	9.56e-05	1.58973
GTSE1	0.000101	1.8954
CDKN3	0.000101	2.1355
PARPBP	0.000108	1.60964
PFDN4	0.000108	1.45049
WDHD1	0.000111	1.47104
MCM6	0.000116	2.28127
GGH	0.00012	3.39334
MELK	0.000122	3.40314
GINS2	0.000126	1.88276
SLC39A4	0.000128	2.42631
MCM4	0.000129	1.91718
KRT7	0.000132	2.53315
SHMT2	0.000132	1.61357
GMPS	0.000137	1.40679
KIF22	0.000142	1.67893
ACTR2	0.000148	1.00964
RPL39L	0.000149	1.93239
BST2	0.000149	2.3773
MYO10	0.000152	2.26205
TMEM132A	0.000152	1.39988
CHEK2	0.000152	1.68808
KCNG1	0.000162	1.61383
ANLN	0.000165	3.85792
FANCI	0.000166	1.68743
RSRC1	0.000171	1.72548
L1CAM	0.000182	3.43885
KRT8	0.000187	1.37009
TNNT1	0.00019	3.54134
SAC3D1	0.000191	2.35522
OR7E37P	0.000192	1.33837
TACC3	0.000192	2.49376
CCDC3	0.0002	2.31935
NCBP2	0.0002	2.25019
CDKN2A	0.000201	3.09361
PEA15	0.000201	1.27916
CENPE	0.000205	1.29334
KIF5C	0.00021	3.41695
FAM162A	0.000213	1.35227
RFC4	0.000213	1.97344
MKI67	0.000237	1.53007
DNA2	0.000238	1.68466
MCM4	0.000241	1.54091
SLC35F6///CENPA	0.000241	3.05651
SLC52A2	0.000248	1.74616
CSTF1	0.000248	1.30495
MARCKSL1	0.000252	2.03269
LAGE3	0.000263	1.82629
TMEM39B	0.000263	1.27592
CDK16	0.000266	1.16922
WDR12	0.000266	1.63732
CKS2	0.000284	2.70864
CDCA3	0.000299	1.22794
CCNB1	0.000306	2.75311
STX10	0.000311	1.34677
TK1	0.000313	1.55429
HIST3H2A	0.000314	1.51781
MRGBP	0.000315	1.51697
BIRC5	0.000318	1.7316
DDX11	0.000324	1.3248
PMS2P1	0.000329	1.2374
NDUFAF5	0.000345	1.19313
EBP	0.000345	1.40287
PRSS8	0.000345	1.84637
GPR19	0.000359	1.06477
CDC20	0.000382	3.49195
MFAP2	0.000388	2.79616
MYCL	0.000402	2.67354
CAD	0.000404	1.41294
MAL	0.000404	3.67049
OVOL2	0.000408	1.00356
CDC25A	0.000409	1.5372
ITPA	0.000415	1.14419
ABCC1	0.000415	1.5855
MRPS15	0.000441	1.81964
FANCA	0.000455	1.14423
FEN1	0.000456	1.69373
MIR7112///BOP1	0.000464	2.46697
ZNF467	0.000464	1.41845
VAX2	0.00048	1.46367
MYBL2	0.000481	1.84168
NREP	0.000489	1.73262
TIMELESS	0.0005	2.31745
CDK1	0.000507	2.31755
POLR2J	0.000527	1.10602
KIAA0101	0.000529	3.01769
SPDL1	0.000529	1.55355
RRM2	0.000536	3.01889
HMMR	0.000561	2.73768
RNFT2	0.000569	1.85169
SLC4A3	0.00057	1.42101
SYNGR3	0.000578	2.04928
NFATC2IP	0.000578	1.13843
COA7	0.000585	1.15089
BIRC5	0.000585	1.32753
GLDC	0.000586	2.76342
HELLS	0.000586	1.48735
IMP4	0.000588	1.05921
THBS3	0.000593	1.36958
SMAD6	0.000595	2.00588
COLGALT1	0.000596	1.03141
AIF1L	0.000606	2.78025
PRELID1	0.000606	1.32397
GNGT1	0.000609	1.86597
NCAPH	0.000643	1.62361
FAM189B	0.000657	1.20101
SETDB1	0.000662	1.29906
MCM4	0.000664	1.12225
HOMER3	0.000685	1.4874
PPFIA1	0.000692	1.4952
SNRPB	0.000693	1.69847
HRASLS	0.000694	2.54396
MIR3917///STMN1	0.000702	1.05684
PSMB2	0.000702	1.84132
KLK8	0.000702	1.82129
CDKN2A	0.000717	1.56279
PEA15	0.000725	1.53601
LZTS3	0.00074	1.88419
KLK7	0.000745	1.96276
RPL10///NDUFS5	0.000755	1.33246
PRMT1	0.00077	1.01105
SLC6A8	0.00077	1.79962
GPI	0.000772	1.67233
NUDT1	0.000776	1.49718
RNASEH2A	0.000776	1.80499
UTP11	0.0008	1.03519
MMP15	0.0008	1.32073
PDSS1	0.000801	1.52332
CDCA4	0.000814	1.35116
DPP3	0.000818	1.05485
DGAT1	0.000825	1.79958
AJUBA	0.00083	2.1283
MCM10	0.000857	2.15954
PFKM	0.000858	1.36294
SLC43A3	0.000862	1.66389
EPHB3	0.000863	1.66895
SOX12	0.00089	1.27425
RBM15	0.000915	1.13235
TONSL	0.000915	1.32944
NR2F6	0.000917	1.58313
LOC642846///DDX12P///DDX11	0.000921	1.58653
BIRC5	0.000921	2.34549
TDRKH	0.000921	1.1181
NINL	0.000932	2.01394
CLPB	0.000949	1.2215
LOC100996696///PABPC4	0.000953	1.36079
HN1	0.000983	1.20675
SLC19A1	0.000983	1.53271
NCAPG	0.000997	1.93333
PLXNA3	0.000997	1.25695
CDK1	0.00101	2.98438
DDX11	0.00101	1.13991
RAE1	0.00103	1.52313
NSUN5P1	0.00103	1.26896
STIL	0.00103	1.75409
TM9SF4	0.00104	1.42522
MCM2	0.00105	1.94503
MEOX1	0.00105	3.69836
FSCN1	0.00105	1.62937
XPO4	0.00106	1.12218
RECQL4	0.00106	2.03599
TUBG1	0.00106	1.60759
SUB1	0.00107	1.11628
PARP2	0.00107	1.11088
CPNE1	0.00107	1.34076
TMEM183B///TMEM183A	0.00107	1.16193
SLC48A1	0.00107	1.24286
MCM7	0.00107	1.65979
KIFC1	0.00108	1.0733
PFDN2	0.00108	1.33809
SLC6A8	0.00108	1.73832
SCRIB	0.0011	1.63604
OSBPL2	0.00111	1.30861
XPO5	0.00112	1.06505
ACP1	0.00112	1.2705
MRPL47	0.00113	1.10783
DEPDC1	0.00113	2.46091
BCL2L11	0.00113	1.18927
C1orf216	0.00114	1.67062
BOLA2B///BOLA2	0.00116	1.24502
PPFIBP1	0.00117	1.36305
SLC6A10PB///SLC6A10P///SLC6A8	0.0012	1.46595
EPHB2	0.0012	1.07586
MLF2	0.00125	1.3983
LMNB1	0.00125	2.03815
CDC25A	0.00126	1.12052
TBC1D7	0.00126	1.93824
ARL4C	0.00126	1.88912
NACA	0.00126	1.59919
GPSM2	0.00127	2.43471
TMEM79	0.00127	1.12358
MYO10	0.00128	2.41219
LTBP2	0.00128	1.5654
EPHB2	0.0013	1.3754
OPLAH	0.00132	2.35671
CDK1	0.00135	1.99148
SUSD4	0.00136	1.72223
RAD51	0.00142	1.43222
CIAO1	0.00144	1.13907
MIR3658///UCK2	0.00145	1.50734
CENPN	0.00146	1.26639
GLMP	0.0015	1.83901
MRPL12	0.00151	1.47344
FAM64A	0.00154	1.36598
PCCB	0.00156	2.01327
NONO	0.00159	1.44741
DSCC1	0.00159	1.93793
COMMD2	0.0016	1.67884
CASC10	0.00163	1.68155
PBK	0.00163	3.06103
RNASEH1	0.00165	1.41481
TMEM147	0.00169	1.3826
CSNK2A1	0.00172	1.65928
SMC4	0.00173	2.27887
NPM3	0.00177	1.02947
DERL1	0.00183	1.31069
FZD7	0.00186	1.84482
PCK2	0.00187	1.0281
MIS18A	0.00188	1.67618
GSTM3	0.00189	1.10494
CNPY2	0.00189	1.52573
SNX5	0.00189	1.15492
RAE1	0.0019	1.14498
MTF2	0.00192	1.55147
CHEK1	0.00197	1.82089
ITGB8	0.00198	1.67561
EFEMP2	0.002	1.596
KHDRBS1	0.00201	1.01151
COX6B1	0.00202	1.48489
TIMP2	0.00204	1.6027
ECT2	0.00208	2.66946
SLC29A2	0.00212	1.2128
KPTN	0.00212	1.12457
C10orf2	0.00214	1.33709
PMS2P1	0.00214	1.20201
ENC1	0.00214	1.4138
CAMK2G	0.00215	1.2254
PARP2	0.00215	1.31937
PRELID3A	0.00215	1.72501
MSANTD3-TMEFF1///TMEFF1	0.00215	2.35081
RECQL4	0.00215	1.44125
EPHB2	0.00215	1.9298
MYCN	0.00215	2.69964
PTDSS1	0.00216	1.38209
P3H4	0.00219	1.19208
MRPS15	0.0022	2.12075
CENPJ	0.00227	1.79885
ACOT7	0.0023	1.42855
ZNF250	0.00231	1.57993
STC2	0.00231	1.43667
ZNF696	0.00234	1.15803
NSUN5P1	0.00235	1.30082
FAM117B	0.00235	1.26153
LOC100652930///STX16-NPEPL1///NPEPL1	0.00238	1.06768
TSPYL5	0.00238	1.81705
MCM7	0.00239	1.97896
TK1	0.00239	1.03076
LAMC1	0.00241	1.52086
KNTC1	0.00244	1.58545
ESRP1	0.00246	1.51746
MRPS12	0.00247	1.6598
MYCL	0.00251	1.5055
ALK	0.00254	2.86747
	0.00257	1.86373
CKAP5	0.00257	1.02555
NDUFB9	0.00257	1.47457
CRIP1	0.00258	1.92758
NECAB3	0.0026	1.53378
TBCD	0.00261	1.23123
CTTN	0.00262	1.4825
DCUN1D2	0.00268	1.58548
PTH2R	0.00268	3.57966
VEGFA	0.00273	1.46823
KLK5	0.00276	1.47811
IDH3B	0.00276	1.4638
TGIF2-C20orf24///C20orf24	0.00279	1.46624
ZNF16	0.00279	1.03324
ARL4C	0.00284	1.95764
RNF114	0.00285	1.06261
LOC105376796	0.00285	1.66779
SCD	0.00285	2.86407
ARPC5	0.0029	1.10638
CCNE2	0.00294	1.51973
INS-IGF2///IGF2	0.00294	1.35786
FN1	0.00297	3.02738
TMSB10	0.003	1.13536
TTF2	0.003	1.50296
MED8	0.00305	1.26721
BNIP3	0.0031	1.7625
RNFT2	0.00312	1.22279
GGCX	0.00314	1.9116
KLF7	0.00321	1.60543
GNAS	0.00321	1.82718
CEP72	0.00324	1.33764
EFEMP2	0.00324	1.53159
MYO1B	0.00324	1.64674
USE1	0.00324	1.27377
EIF4E2	0.00327	1.14698
UBE2T	0.0033	1.22161
SHMT2	0.0033	1.77854
TIGD1	0.0033	2.16196
PCNA	0.00331	1.87756
KIF2C	0.00331	1.33431
CBLC	0.00334	1.14622
ARL4C	0.00334	1.47249
MRPL34	0.00335	1.56091
FANCA	0.00343	1.13287
PSAT1	0.00345	2.47554
COA7	0.00345	1.05445
2023-09-02	0.00352	1.36085
LOC100507353///CACNA1A	0.00354	1.577
NPC1	0.00354	1.52649
FJX1	0.00357	1.30261
ATRN	0.00359	1.30594
DTYMK	0.00359	1.34768
TMEM223	0.00361	1.02752
TAF4	0.00361	1.31801
SRD5A1	0.00362	1.3797
PAK2	0.00367	1.50228
CCDC86	0.00368	1.00019
PUS7	0.00371	1.3598
ATL3	0.00372	1.41734
PLK4	0.00372	1.55344
NAA10	0.00376	1.18077
MKI67	0.0038	1.28806
ENC1	0.00385	1.99324
KIF3C	0.00389	1.17786
RBCK1	0.00396	1.10211
NME1	0.00398	1.53165
NUP155	0.00401	1.83188
VGLL1	0.00402	1.79278
	0.00403	2.25546
UCHL5	0.0041	1.0539
SIGMAR1	0.00412	1.06945
BOLA1	0.00414	1.00008
IDH3B	0.00414	1.31528
FN1	0.00415	2.48365
CHODL	0.00415	2.11981
GPR20	0.00415	1.0886
DOCK3	0.00421	1.48148
KIF5C	0.00422	2.78484
CTC-338M12.4	0.00424	1.6999
PPAN-P2RY11///PPAN	0.00425	1.37751
ATAD2	0.00425	1.53765
POLR2K	0.00425	1.55048
LSM8	0.00427	1.10348
CSE1L	0.00428	1.67142
PMS2P1	0.00428	1.20481
RNF24	0.00436	1.15089
NONO	0.00443	1.0651
ATP5S	0.00444	1.1959
YEATS2	0.00445	1.5734
LAMA5	0.00445	1.50788
ILVBL	0.00453	1.18155
IGFBP2	0.00454	2.63569
NSUN5P2///NSUN5P1	0.00455	1.22329
ZNF783	0.00456	1.12512
FSCN1	0.00458	1.05323
TXNRD3NB///TXNRD3	0.00458	1.0238
FN1	0.00459	2.65013
LSM4	0.0046	1.83187
SLC52A2	0.00461	1.9293
THEM6	0.00461	1.27127
CSE1L	0.00462	1.06741
POFUT1	0.00467	1.04893
RPS21	0.00468	1.24555
PXDN	0.00483	1.52301
FN1	0.00484	2.8119
NDRG3	0.00487	1.0486
ORC2	0.00492	1.22549
FRAT2	0.00493	1.2238
DSC2	0.00494	1.87453
FANCG	0.00497	1.03504
C19orf53	0.00501	1.22617
SRPX2	0.00504	1.53661
BAK1	0.00505	1.11798
UMPS	0.00507	1.24496
MIR6756///MCAM	0.00509	1.80569
PGGHG	0.00509	2.02962
MIR7113///MIR4691///NDUFS8	0.0051	1.37704
SST	0.00528	2.06853
	0.00531	1.25135
UBE4B	0.00534	1.00303
TCF7L1	0.00534	1.84536
NSUN5	0.00534	1.08131
NSUN5	0.00537	1.16614
DPH2	0.0054	1.14203
PLCG1	0.00541	1.2289
COL1A1	0.00543	1.36234
FOXJ3	0.00547	1.06492
RIMS3	0.00554	1.50152
RBM8A	0.00558	1.55565
GLUL	0.00563	1.51659
IL1RAP	0.00579	1.15196
LPIN1	0.00588	1.21843
CERS1///GDF1	0.00588	1.41245
CDC7	0.00593	2.25173
NRAS	0.00593	1.62875
ABHD11	0.00594	1.0171
ZNF623	0.00596	1.30397
GNL2	0.00598	1.05735
NDUFAF7	0.00601	1.07081
COX17	0.00604	1.09584
TGIF2-C20orf24///C20orf24	0.00609	1.66335
ATXN3	0.00614	1.01613
COL4A1	0.00616	1.49264
COPG2IT1	0.00618	2.1307
MRPL9	0.00618	1.15786
RFC3	0.00618	1.49666
C1orf106	0.00619	1.38203
S100A4	0.00622	2.63103
CDC25B	0.00633	1.29025
	0.00634	1.22704
MAF1	0.00634	1.10297
TMEM189-UBE2V1///TMEM189///UBE2V1	0.00636	1.05864
FLAD1	0.0064	1.08999
LOC101930416///LOC101929792///LOC100996724///PDE4DIP	0.0064	1.31227
SOX4	0.0064	1.43104
S100A2	0.0064	3.01827
SNORA5B///TBRG4	0.00643	1.43783
TMEM80	0.00647	1.06658
TMEM9	0.00647	1.05958
GET4///SUN1	0.00651	1.28245
SPARC	0.00657	2.31109
SLC39A7	0.00659	1.1215
NSUN5P2///NSUN5P1	0.00661	1.39647
UBL4A	0.00663	1.47971
DNAJC9	0.00663	1.5576
LOC100129098	0.00666	1.08612
DDAH2	0.00667	1.31806
TPD52L2	0.0067	1.18775
SNRPD1	0.00671	1.01735
POLR1B	0.00674	1.46902
OIP5	0.00674	1.17638
ATAD5	0.00674	1.20164
LTBP2	0.00675	1.17766
RAD21	0.00676	1.36151
MAD2L2	0.00676	1.34924
CDK4	0.00687	1.5673
L3MBTL1	0.00694	1.09291
HSD17B10	0.00713	1.23621
GTPBP3	0.00715	1.0755
TDRKH	0.00724	1.3774
IRAK1	0.00724	1.24363
MIR6758///MARS	0.00724	1.0338
MED8	0.00724	1.15012
MLLT11	0.00729	1.06828
MKI67	0.0073	1.7286
ZNF256	0.00734	1.185
ACTL6A	0.00738	1.53104
USP39	0.0074	1.04404
HMGA1	0.00744	1.18865
MRPL9	0.00752	1.23165
LOXL2	0.00752	1.29749
CORO1C	0.00758	1.14074
EBP	0.00759	1.30599
NARS2	0.00763	1.22388
FAF1	0.00767	1.07016
AURKAIP1	0.00767	1.19433
SLC4A11	0.00771	2.06955
YBX1	0.00771	1.74443
NUP210	0.00773	1.23411
MCRIP2	0.00773	1.43992
KREMEN2	0.00773	1.12194
CSE1L	0.00777	1.91472
MUC16	0.00781	2.36962
PDHA1	0.00781	1.51299
LINC00282	0.00781	1.10658
MAP3K9	0.00787	1.13719
DDAH2	0.00799	1.36575
TFDP2	0.008	1.35605
TSTA3	0.008	1.75459
AIM1L	0.00816	1.53086
ZNF239	0.00816	1.09919
BCL7C	0.00816	1.07669
HRASLS	0.00819	1.35511
TRIM24	0.00827	1.02147
	0.00827	1.01342
DDAH2	0.00834	1.47039
DYRK2	0.00837	1.15052
CELSR3	0.00844	1.16346
CKS1B	0.0085	1.70048
IDH3B	0.0085	1.4144
TMEM237	0.00868	1.10227
GNPDA1	0.00871	1.02823
LSG1	0.00871	1.3157
DSC2	0.00871	2.13786
TUBB	0.00873	1.56515
ZNF777	0.00876	1.05036
OSBPL2	0.00879	1.34719
SLC6A8	0.00883	1.24959
ZNF519	0.00885	1.17484
ACTR5	0.00891	1.03824
CBX3	0.00895	1.22934
VPS72	0.00896	1.33512
CHD7	0.00898	1.44255
ATL2	0.00898	1.08851
TMTC4	0.00899	1.6361
	0.00909	1.13911
LINC00622	0.00915	1.11684
CTPS1	0.00918	1.66066
NELFCD	0.00924	1.20894
EXT1	0.00924	1.07398
2023-03-06	0.00926	1.55929
PEG10	0.00933	1.80934
PPP1R14B	0.00942	1.50203
GOLT1B	0.00943	1.54074
SGPL1	0.00946	1.80845
WDHD1	0.00949	1.4688
TSR1	0.00951	1.02651
MCUR1	0.00951	1.07393
PPP1R13L	0.00951	1.40039
MX2	0.00961	2.00257
NT5DC2	0.00965	1.02604
ZNF519	0.0097	1.08972
MEN1	0.00974	1.09189
CTSA	0.00979	1.12847
TUBB	0.00979	1.65548
SYNDIG1	0.00994	1.415
KIF1A	0.01	2.36148
TSPAN7	0.01	1.60319
SLC2A1	0.01	1.7894
AFG3L2	0.0101	1.17061
COX5B	0.0101	1.02926
C8orf59	0.0101	1.26731
EBP	0.0102	1.38796
TPI1	0.0102	1.62277
FGF9	0.0102	2.08744
CELF4	0.0103	1.52211
RIT1	0.0104	1.33461
SMARCC1	0.0104	1.05916
SLCO6A1	0.0104	1.21574
PPP1CA	0.0104	1.12948
SLC9A2	0.0106	1.63603
NOTCH3	0.0106	1.0834
KCNK5	0.0106	1.17275
KLC1	0.0107	1.1572
TMEM45A	0.0108	1.82134
SLC25A16	0.0108	1.35897
PXDN	0.0108	1.2287
SAE1	0.0108	1.22392
ADA	0.0108	1.14606
YBX1	0.0108	1.3703
SERBP1	0.0108	1.21949
MIR664B///SNORA56///DKC1	0.0108	1.28462
RASAL1	0.0109	1.27828
EXOSC5	0.0109	1.04907
CADPS	0.0109	1.49158
CD47	0.011	1.63033
GNB1	0.011	1.2863
SRD5A1	0.011	2.13789
SOX4	0.011	1.54444
CLCN2	0.011	1.16152
ACP1	0.0111	1.16975
PPIH	0.0111	1.22668
USP14	0.0112	1.08657
SUV39H2	0.0112	1.20419
PRR36	0.0112	1.46631
DDX49	0.0112	1.09015
EPS15L1	0.0114	1.07324
NEK2	0.0114	1.57893
AUP1	0.0114	1.41694
SLC2A4RG	0.0114	1.17546
EXOSC4	0.0114	1.33016
PLK4	0.0114	1.35706
PRSS2	0.0114	1.25757
PGP	0.0115	1.33799
TIMM10	0.0117	1.14684
METTL13	0.0117	1.25222
TPM4	0.0118	1.27999
MIR1908///FADS1	0.0118	1.46905
PMS2P9///PMS2P5	0.0118	1.25285
STX6	0.0119	1.28801
EIF6	0.012	1.21444
MCAM	0.012	1.51869
MYO10	0.0121	1.43525
E2F3	0.0122	1.28921
STC2	0.0122	1.24344
KRT6A	0.0122	1.95217
EPB41L1	0.0124	1.09886
LGALS1	0.0125	1.1617
SMAGP	0.0125	1.27936
CRIPT	0.0125	1.34633
PDHA1	0.0126	1.14284
KLHL24	0.0126	1.91129
GTF2H4	0.0128	1.44753
LMO3	0.013	2.62401
GPATCH1	0.013	1.40744
DNAJC15	0.0131	1.92209
UBE2H	0.0132	1.16397
SS18L1	0.0132	1.75064
MAN2B1	0.0132	1.05374
GTF2IRD1	0.0132	1.01364
TPI1	0.0132	1.31319
CTPS2	0.0134	1.00973
SUSD4	0.0134	1.71686
SNRPA	0.0134	1.31179
HMGB3	0.0135	1.44976
CCS	0.0137	1.29449
GPRC5A	0.0137	1.19657
PPP2R3A	0.0139	1.21626
SEZ6L2	0.0139	1.03195
LAPTM4B	0.0139	1.8786
MTERF1	0.014	1.14683
TRAPPC3	0.014	1.35792
CDH6	0.0141	1.36684
SPC25	0.0142	1.46659
UNG	0.0143	1.53768
C1orf109	0.0143	1.31439
NOV	0.0143	1.83942
SLC4A2	0.0144	1.22429
LARP4B	0.0145	1.16949
	0.0145	1.49172
TPD52	0.0146	1.23887
TPM2	0.0146	1.11171
G6PD	0.0146	1.11031
SPOCK2	0.0146	1.53579
LTBP3	0.0147	1.49811
E2F8	0.0148	1.9888
GABBR2	0.015	2.9052
CLIP2	0.015	1.08875
LIN37	0.0151	1.4194
TMPRSS4	0.0151	1.30901
TOPBP1	0.0153	1.24864
MRPS17	0.0154	1.23749
COL9A1	0.0154	2.10914
ATP6V1B1	0.0155	1.44637
DHCR7	0.0155	1.45704
G2E3	0.0155	1.12448
KMT5B	0.0156	1.32156
NHP2	0.0157	1.01147
SEC61A2	0.0157	1.25219
	0.0158	1.11145
CSE1L	0.0158	1.75819
COL13A1	0.0159	2.67187
RPP40	0.0161	1.27573
IMPAD1	0.0161	1.54422
PAQR4	0.0161	1.11862
KPNA1	0.0161	1.17763
BARD1	0.0161	1.35904
TRIT1	0.0162	1.139
MIR1908///FADS1	0.0162	1.00786
ZDHHC9	0.0162	1.11378
COL5A2	0.0162	1.57128
LOC101930583///GOLGA8B///GOLGA8A	0.0162	1.15297
DTYMK	0.0164	1.01605
CEP76	0.0164	1.02936
CBS	0.0164	1.56757
ITCH	0.0164	1.012
POP7	0.0165	1.00027
SOX4	0.0166	1.05115
CYC1	0.0166	1.6904
WNT10A	0.0167	1.53462
MTHFD1	0.0167	1.20326
VEGFA	0.0168	1.20041
ORC5	0.0169	1.33811
H2AFX	0.0169	1.13501
COL4A1	0.0169	1.26758
CNPPD1	0.017	1.05088
DEPDC1	0.017	1.22333
SLC2A4RG	0.0171	1.46132
TRIM28	0.0172	1.05163
CDKN2AIPNL	0.0173	1.00208
SLC7A6	0.0175	1.10139
BCL2L11	0.0178	1.04391
LRPPRC	0.0178	1.03031
ATP5G3	0.0178	1.64915
ATIC	0.0179	1.07811
MTF2	0.0179	1.03709
COL18A1	0.018	1.57521
RRM2	0.018	2.68397
TRMT1	0.018	1.41294
KRT7	0.018	1.33465
CAMTA1	0.0181	1.59254
KLK10	0.0181	1.4451
ITM2C	0.0182	1.11942
PUF60	0.0182	1.16451
MRPL15	0.0182	1.35109
ZNF581	0.0182	1.05079
TARS	0.0184	1.09329
GAPDH	0.0185	1.11131
PHOSPHO2-KLHL23///KLHL23	0.0185	1.30005
TRMT1	0.0186	1.40583
POU2F3	0.0188	1.93038
C9orf16	0.0188	1.0699
CLIC5	0.0188	2.24349
	0.0188	3.12818
	0.0192	1.33386
SPAG4	0.0194	1.33187
S100A13	0.0194	1.05451
COPE	0.0194	1.26073
NDUFB7	0.0195	1.28428
S100A6	0.0195	1.22358
MYL6B	0.0196	1.58659
MIR6834///PFDN6	0.0196	1.11833
PREB	0.0196	1.17976
DLG1	0.0197	1.15603
U2SURP	0.0197	1.27161
CDC45	0.0198	1.12591
CDYL	0.02	1.11957
ZNF93	0.0201	1.0141
HMGA2	0.0201	1.69854
ELMO2	0.0203	1.0249
CLDN3	0.0203	1.04911
TMEM108	0.0205	1.73957
CAMTA1	0.0205	1.71716
BGN	0.0205	1.40657
MGAT4B	0.0206	1.23103
DCLRE1C	0.0206	1.19705
LDOC1	0.0207	1.0002
BGN	0.0208	1.69501
LHX1	0.021	1.98149
NDUFV1	0.021	1.08731
YKT6	0.021	1.01123
CBFA2T2	0.0213	1.17797
ELOVL6	0.0213	1.33839
DNAJB6	0.0214	1.40634
KLHL14	0.0215	1.13073
PRSS2	0.0217	1.02152
MCM3	0.0217	1.22988
PGLS	0.0217	1.01692
LOC101929219///LOC100505650///C1orf186	0.0221	1.709
KLHL35	0.0222	1.0831
ASS1	0.0223	1.1848
MRPL17	0.0223	1.0047
MOB1A	0.0224	1.12142
LOC101060521///POLR3E	0.0225	1.03486
MRE11A	0.0225	1.12961
LRFN4	0.0225	1.06692
TTI1	0.0225	1.25595
TIMM10	0.0228	1.2971
MAP7D1	0.0228	1.10107
SMUG1	0.0234	1.22406
ZMYM1	0.0234	1.55928
EED	0.0236	1.20454
SCG5	0.0236	2.18139
GAPDH	0.0236	1.25828
MCM3AP-AS1	0.0237	1.65605
MT1F	0.0237	1.23976
ITGA7	0.0237	1.25943
C1orf43	0.0237	1.03192
SLC38A1	0.0237	1.22448
FDPS	0.0241	1.51183
POLE	0.0242	1.03741
RALY	0.0245	1.151
MKKS	0.0245	1.36847
CLPTM1L	0.0246	1.5173
TCTE3	0.0246	1.35597
PDHA1	0.0246	1.1388
LOC284513	0.0249	1.19515
KIF5C	0.0249	1.38612
KDM5B	0.0249	1.31274
CBS	0.0251	1.5923
ISG15	0.0254	2.41689
TYMS	0.0254	2.08433
MFN1	0.0254	1.28001
LOC101929219///LOC100505650///C1orf186	0.0254	2.06244
RRAGC	0.0255	1.12376
SPRED2	0.0255	1.08596
MIR6787///SLC16A3	0.0256	1.47276
HSPA12A	0.0257	1.17575
CTCFL	0.0259	1.92112
ALDOA	0.0259	1.32869
ANKRD27	0.026	1.52433
ZGPAT	0.026	1.38998
LINC00115	0.026	1.43868
TMSB15B///TMSB15A	0.026	1.39216
C1orf53	0.0261	1.26176
FER1L4	0.0261	1.09766
MIR6756///MCAM	0.0261	1.30898
RAB7A	0.0262	1.23122
COL1A2	0.0262	1.64199
CCDC85B	0.0262	1.27504
APOA1	0.0263	1.82542
PSMA7	0.0265	1.14952
NCAPD3	0.0268	1.20177
ZSCAN16	0.0271	1.11791
CNPY2	0.0274	1.54071
ALDOA	0.0275	1.2726
GALE	0.028	1.00427
PIK3R3	0.0282	1.61439
BORA	0.0282	1.54815
SYT11	0.0285	2.02423
ARFGAP1	0.0285	1.31717
POLD1	0.0285	1.26402
ENO2	0.0286	1.52195
ITGB5	0.0286	1.05234
TMEM108	0.029	1.41954
LYAR	0.0291	1.10767
KPNA2	0.0291	1.49371
NCAPD2	0.0293	1.62223
NDUFS1	0.0296	1.01298
SNORA16A///SNORA61///SNORA44///SNHG12	0.0298	1.02486
SORT1	0.0298	1.14669
KIF4A	0.0299	1.31375
C8orf33	0.0299	1.6718
ARF3	0.0302	1.61772
CLDN3	0.0302	1.44102
HSPG2	0.0302	1.00378
FASTKD1	0.0303	1.3136
RFXANK	0.0304	1.10341
FGF18	0.0304	1.24022
ARF4	0.0309	1.53209
THEMIS2	0.0309	1.2348
LOC100507855///AK4	0.031	1.37812
FZD7	0.031	1.42614
MYL9	0.0311	1.1096
BMP7	0.0311	2.08275
PSMA7	0.0311	1.33483
SKP2	0.0313	1.45387
EPT1	0.0316	1.11913
NDRG1	0.0317	1.51812
SEPHS1	0.0319	1.05271
UMPS	0.0319	1.25603
APOA1	0.0321	1.84096
TBCB	0.0323	1.07162
GPR89A///GPR89B	0.0323	1.02847
CACNA2D2	0.0326	1.606
HIST1H2AE	0.0327	1.38389
PNKP	0.0328	1.01527
VKORC1	0.0328	1.11046
PHYH	0.0329	1.13265
SMIM17	0.033	1.17054
FGF18	0.0331	1.51441
LOC101929368///FKBP1A	0.0332	1.05773
SSBP3	0.0332	1.03735
MAP4K1	0.0333	1.4059
LOC101927701	0.0334	1.03993
PGM1	0.0337	1.64266
OLFML2A	0.0341	1.27835
SPINK5	0.0344	1.83494
GAPDH	0.0345	1.12018
TM7SF2	0.0345	1.22697
BCAP31	0.0346	1.12098
IFI44	0.0346	1.90614
HMMR	0.0348	1.41727
SCAND1	0.0348	1.03862
ZWILCH	0.035	1.4467
MT1F	0.035	1.32337
WNT11	0.0351	1.91301
[truncated: 86 more rows]

## Sheet: processed GSE36668
Table S2: Differentially Expressed Genes obtained from GSE36668 dataset
adj.P.Val	logFC	Gene.symbol
0.000931	-4.04077	HLF
0.002252	-3.20679	PTPRN2
0.002252	-2.94975	TSHZ3
0.002458	-4.34519	IGFBP5
0.002562	-3.19814	TSHZ3
0.002562	-3.05099	GPRASP1
0.002562	-3.31966	RNF180
0.002562	-3.38356
0.002562	-3.93688	HLF
0.002562	-3.83882	SIGLEC16
0.002562	-2.47961	ARMCX5-GPRASP2///GPRASP2
0.002565	-3.61312	HLF
0.002679	-3.99508	MUM1L1
0.002679	-4.27859	PCDH9
0.002679	-3.25276
0.002679	-2.68132	NBEA
0.002679	-3.17274	TMEM150C
0.002679	-2.96734	PROX1
0.002679	-3.19193	WDFY3-AS2
0.002679	-4.55243	STAR
0.002679	-3.06077	RNASE4
0.002706	-5.27287	IGFBP1
0.002722	-2.77232	DMRTC1B///DMRTC1
0.002722	-2.78857
0.002722	-3.2512	TPSG1
0.002722	-2.85335	NR2F1-AS1
0.002722	-2.30922	CDK15
0.002722	-3.02313	ANO4
0.002722	-2.4587	GAS1RR
0.002722	-3.18845	SMAD9
0.002722	-2.31342	HNRNPD
0.002722	-2.07478	HNRNPDL
0.002722	-2.25742	OLFML3
0.002722	-2.68911	CNRIP1
0.002722	-3.61134	PID1
0.002725	-3.28121	MCC
0.002725	-3.11132	NAP1L2
0.002742	-2.13031	SPG20
0.002841	-1.91431	RAB30
0.002841	-3.81403	IGFBP5
0.002841	-1.9302	CIRBP
0.002841	-2.79215	C1QTNF7
0.002841	-2.42131	AKAP12
0.002841	-4.2195	PEG3-AS1
0.002841	-2.77996	KNDC1
0.002841	-2.47732	FKBP7
0.002841	-3.05124	CPED1
0.002841	-2.24116	FOXP1
0.002841	-3.20747	GPAT3
0.002841	-2.26159	TBC1D4
0.002841	-3.19609	SDC2
0.002841	-3.19015	CDH11
0.002841	-2.61506	DZIP1
0.002841	-3.3481	TSPAN5
0.002841	-3.09233	SDC2
0.002841	-2.37405	TSPYL2
0.002841	-2.95168	RHOBTB3
0.002841	-2.36761	FAM122C
0.002841	-2.24955	AKT3
0.002841	-3.04497	ZFYVE16
0.002841	-2.493	RPL34-AS1
0.002841	-2.61326	PDZRN3
0.002841	-2.10634	CCDC181
0.002841	-1.76634	DNAJC12
0.002841	-2.35093	CTNNAL1
0.002841	-4.0645	SIGLEC11
0.002841	-2.25867	SMARCA2
0.002841	-2.59488	LRCH2
0.002841	-4.7137
0.002841	-2.01989	DNAJC18
0.002841	-3.12677	SYNPO2
0.002841	-2.19834
0.002841	-3.44678	C21orf62
0.002841	-2.77199
0.002841	-2.61042	RGN
0.002841	-3.05292	LOC101927263
0.002841	-2.18016	NDN
0.002841	-1.95367	TPR
0.002841	-3.14694	RHOBTB3
0.002841	-1.96735	NAP1L5
0.002845	-4.71752	PCDH9
0.002845	-4.2271	GPM6A
0.002845	-2.88587	CDO1
0.002845	-3.25022	RNF180
0.002845	-1.52189	RAB21
0.002845	-3.54992	ADCY2
0.002845	-3.11262	LINC00924
0.002845	-2.16991	C1orf21
0.002845	-1.87335	LPCAT2
0.002874	-2.60938	TXNL1
0.002987	-2.96979	GNG11
0.002987	-2.43591	JAM3
0.003039	-2.83291	RFTN2
0.003039	-2.33385	GSTM3
0.003039	-1.71622	FOXN3
0.003039	-1.80804	BBS7
0.003039	-2.64216	MAGEL2
0.003039	-3.0641	DENND5B
0.003039	-2.1542	RORA
0.003039	-3.41121	LINC01354
0.003039	-3.10285	TCEAL2
0.003039	-2.44392
0.003039	-2.88587	PEG3
0.003051	-2.61348	LRRN4CL
0.003087	-2.75712	TSPAN5
0.003087	-3.27082	DLGAP1-AS3
0.003115	-2.46396	RBMS3
0.003124	-2.08527	HCFC2
0.003125	-2.35823	CPQ
0.003135	-1.59599	DLEU7-AS1
0.003158	-1.79526	PPFIBP1
0.003158	-1.9435	HNRNPD
0.003158	-2.45886	ANG
0.003158	-2.41928	CCDC69
0.003168	-3.3017	GNAL
0.003168	-3.53133	NAP1L3
0.003168	-2.61162	MRO
0.003168	-1.64727	PCCA
0.003168	-3.94171	HS3ST3B1
0.003168	-4.39599	ACADL
0.003168	-3.17681	LOC101930363///LOC101928349///LOC100507387///FAM153C///FAM153A///FAM153B
0.003168	-1.54051	EIF4E3
0.003168	-1.91142	ARHGAP10
0.003168	-4.07426	B3GALT2
0.003168	-2.54239	MCC
0.003173	-3.78553	MTTP
0.003173	-2.06151	PCSK5
0.003173	-1.78599	NUDT4P1///NUDT4P2///NUDT4
0.003173	-2.90277	DNAJC12
0.003173	-2.70497	ABCA5
0.003173	-2.29805	TIFA
0.003173	-1.89549	MAGEH1
0.003173	-2.02944	LOC105379426
0.003173	-2.17886	IL17D
0.003173	-1.63547	PLBD2
0.003173	-2.182	AKAP12
0.003173	-2.76468	PRKAR2B
0.003173	-2.32008	RUFY3
0.003173	-1.89639	SPTBN1
0.003173	-2.21514	AFF2
0.003173	-1.73143	ITFG1
0.003173	-2.06502	CDH11
0.003173	-1.75272	LINC00540
0.003173	-3.97927	ANGPTL1
0.003173	-1.79905	NT5E
0.003173	-4.79254	CHGB
0.003173	-2.17895	STAMBPL1
0.003173	-2.18217
0.003173	-2.88684	LRFN5
0.003173	-1.81028	MAGI2-AS3
0.003173	-2.34356	ARHGAP6
0.003173	-1.945	CIRBP
0.003173	-2.16484
0.003173	-4.10673	ACADL
0.003173	-2.5932	CCDC181
0.003173	-1.75183	SPG20
0.003173	-2.12207	RGMB
0.003173	-2.83491	LIMCH1
0.003173	-2.77838	CACNA1H
0.003173	-2.35924	ANKS1B
0.003233	-2.72822
0.003236	-1.95953	ANKRD11
0.003238	-1.69161	LIX1L
0.003238	-2.00061	MIR4738///H3F3B///H3F3A
0.003238	-1.74104	RGS22
0.003238	-3.93909	GPM6A
0.003238	-4.05185	ATRNL1
0.003272	-1.74399	LOC339975
0.003282	-1.82321	CLDND1
0.003294	-1.52856	KRT12
0.003294	-3.65434
0.003301	-2.59924	PLXDC1
0.003332	-2.61216	ANKRD35
0.003332	-2.94099	C8orf88
0.003332	-2.87776	HS3ST1
0.003332	-2.32396	EFHD1
0.003341	-1.82677	POU6F1
0.003347	-1.72548	ZDHHC2
0.003357	-3.53087
0.003379	-2.21162	LAG3
0.003379	-2.97494	IGFBP5
0.003379	-2.6634	GNB5
0.003379	-1.4086	ALDH6A1
0.003379	-3.14392	NAV3
0.003379	-2.01832	PGM5
0.003379	-4.21398	RNF128
0.003379	-1.7779	MINOS1
0.003379	-2.03589	NR2F2///NR2F1
0.003379	-2.33568	MAGI2-AS3
0.003379	-2.68659	ECM2
0.003379	-2.62599
0.003379	-3.17863	PDE7B
0.003379	-2.17147	BEND5
0.003379	-1.76575	PNPLA4
0.003379	-1.71666	CBX7
0.003379	-4.31721	ANGPTL1
0.003379	-1.71772	SERGEF
0.003379	-2.67419	FAM198B
0.003379	-3.06086	RUNDC3B
0.003379	-2.27479	ELAVL2
0.003379	-2.74553	CCND2
0.003379	-1.7681	SMARCE1
0.003379	-2.65991	PITPNM3
0.003379	-3.61542	CCDC68
0.003379	-1.91314	FLRT3
0.003379	-1.87242	PKNOX2
0.003379	-2.17541	GDAP1
0.003379	-2.57838	HNMT
0.003379	-2.29358	RBMS3
0.003379	-2.7167	TBX3
0.003379	-2.98509	TBX3
0.003379	-2.23586	TMEM47
0.003379	-1.53215
0.003379	-3.16285	FOXL2
0.003379	-1.5271	LPAR1
0.003379	-2.0379	ZSCAN30
0.003379	-2.48401	BCL2
0.003385	-3.08472	F8
0.003389	-3.09212	GPRIN3
0.003406	-3.09036	FGF2
0.003422	-1.82395	TNRC6B
0.00348	-2.9589	SYTL4
0.00348	-1.56492	SMU1
0.00348	-3.55497	EDNRA
0.00348	-2.09414	HMGN5
0.003505	-2.16717	CCDC69
0.003505	-3.04076	NR3C2
0.003505	-1.96919	HELQ
0.003505	-1.94345	ANGPTL2
0.003505	-1.71531	PHF10
0.003535	-2.15647	SYNGR1
0.003541	-1.70556	SLC9B2
0.003551	-2.24521	FAM49A
0.003551	-1.65169	UFSP2
0.003551	-4.76876	DUSP26
0.003551	-2.31684	AASS
0.003551	-2.62929	ARMCX4
0.003551	-3.76086	PGR
0.003566	-2.11153	GRK5
0.003566	-2.91316
0.003566	-3.22503	LOC149684///BPI
0.003566	-2.63951
0.003608	-4.14393	KIT
0.003611	-1.95054	N4BP2L1
0.003634	-4.93808
0.003634	-2.26095	CDH11
0.003634	-2.00035	MPDZ
0.003648	-2.692	AFF3
0.003648	-2.29764	MAP3K5
0.003724	-1.4255	RPL36AL
0.003725	-2.3446	BDH2
0.003725	-1.6513	BBIP1
0.003725	-1.99226	ANTXR2
0.003745	-1.74135	ACSS3
0.003746	-2.59502	HS6ST2
0.003758	-2.24623
0.003758	-1.50092	LONRF1
0.00376	-3.72533	SYNE1
0.003802	-3.1537	WDFY3-AS2
0.003806	-3.20929	COL4A6
0.003806	-2.51815	MPV17L
0.003806	-1.95915
0.003806	-2.30563	NR2F2
0.00384	-1.60731	L3MBTL3
0.003844	-1.74326	C16orf45
0.003851	-1.65038	FAM161A
0.003851	-3.96943	CCBE1
0.003865	-2.08598
0.003869	-4.30863	CLSTN2
0.003869	-3.13977	GSTM5
0.003869	-2.45813	PLEKHH2
0.003869	-1.88197	RAD51L3-RFFL///RFFL
0.003869	-2.92312
0.003869	-2.25939	KCNT2
0.003869	-1.53986
0.003897	-1.37572	NEK1
0.003897	-1.62582	RPS28
0.003916	-2.28379	POU6F1
0.003916	-3.37585	COL4A3
0.003945	-2.82929	SYNE1
0.003981	-1.5125	BMPR2
0.003983	-8.17099
0.004002	-1.29844	SIRT1
0.004018	-1.5331	SIRT6
0.004063	-1.64865	CFL2
0.004063	-2.6128	DENND5B
0.004063	-3.14055	TCEAL7
0.004063	-1.65825	NDFIP1
0.004063	-1.42717	SLAIN2
0.004063	-2.66111	CSDC2
0.004063	-1.96969	ERO1B
0.004063	-1.60826
0.004068	-1.7028	CNNM1
0.004068	-2.25922	C8orf88
0.004068	-1.86776
0.004069	-2.75298	LINC01128
0.004079	-2.96129	NEGR1
0.004079	-2.83751
0.004083	-2.05867	ARHGAP21
0.004083	-2.40614	LOC101930404///SNORD116-28///SNORD115-26///SNORD115-13///SNORD115-7///SNORD116-22///SNORD116-4///PWARSN///SNORD107///IPW
0.004095	-1.56526	KIF13A
0.004104	-2.4219	LOC728392
0.004104	-2.32972	RBP1
0.004112	-3.97051	LEMD1-AS1
0.004123	-2.34323	NR2F1
0.004143	-1.4051	FBXO31
0.004145	-2.95157	TCERG1L
0.004145	-1.65413	LRP2BP
0.004145	-2.19873	TNFRSF10B
0.004145	-3.76044
0.004145	-2.26909	SSPN
0.004145	-2.57085	AKT3
0.004145	-2.67994	RBMS3
0.004145	-1.81747	TUSC3
0.004145	-1.72762	TMEM159
0.004145	-3.12132	ARX
0.004148	-2.50982	HS6ST2
0.004154	-2.27353	PLCL1
0.004154	-2.5787	GALNT10
0.004154	-2.99133	EDNRA
0.004205	-2.42752	MFAP4
0.004205	-2.13151	CLCN5
0.004205	-2.89404	FKBP7
0.004205	-2.03569	OLFML1
0.004224	-1.8759	PCSK5
0.004229	-2.54034	TMEM38B
0.004231	-1.68217	AIMP1
0.004231	-1.65907	ZEB1
0.004263	-2.08655	CYP2U1
0.004263	-1.45679	SRGAP2C
0.004263	-1.98168	SCD5
0.004263	-1.5752	SLC35B4
0.004263	-1.88875	TMEM204
0.004263	-2.27491	GNAI1
0.004263	-1.57672	SNORD23///GLTSCR2
0.004263	-1.89923	ARGLU1
0.00427	-1.97664	LRRC49
0.00427	-2.34385	RHOJ
0.00427	-1.30052	SCML2
0.00427	-1.52523	NT5DC1
0.00427	-2.09891	SMC3
0.00427	-1.78366	PTPN21
0.00427	-2.29974	DERL1
0.00427	-4.29672	LEMD1-AS1
0.00427	-1.62911	FAM114A1
0.00427	-2.85668	AOX1
0.00427	-1.60933	SLC25A17
0.00427	-1.28944	RWDD4
0.00427	-2.41899	ANTXR2
0.00427	-1.32303	NSMCE3
0.00427	-2.42159	SPAG9
0.00427	-2.43186	SOBP
0.00427	-2.05785	TCF4
0.004271	-1.86669	ABCG2
0.004271	-2.24175	PLEKHH2
0.004271	-2.17225
0.00428	-1.5573	CEP57
0.00428	-2.20166
0.004291	-1.853	ANTXR1
0.004291	-2.59894	CBLN4
0.004306	-2.08402	TRPC1
0.004306	-3.589	HTR1E
0.004306	-1.74911	FOXN3
0.004306	-1.47935	FBXO8
0.004321	-3.23962	ABCA8
0.004321	-2.21307	ARMCX1
0.004321	-1.54457	PPP2CA
0.004358	-3.52321	BMPER
0.004358	-1.81984	STIM2
0.004358	-2.92325	DCN
0.004358	-1.87089	FAM92A1
0.004358	-1.4433	ZFYVE16
0.004372	-3.24337	ABCA9
0.004418	-1.53109	C12orf57
0.004418	-1.57102
0.004418	-1.57031	PGRMC2
0.004418	-1.82994
0.004418	-1.37195	CFL2
0.004418	-3.47004
0.004418	-1.65816	TMEM47
0.004431	-3.82824	GNG4
0.004431	-1.52331
0.004431	-3.98508	LOC100505851
0.004435	-2.24879	HOXC6
0.004438	-1.50561	CEP120
0.00444	-2.58645
0.00447	-2.07541	FHL2
0.00447	-2.51707	PSD3
0.004483	-1.36739	ZNF548
0.004483	-3.51306	CLSTN2
0.004485	-2.16701	MEF2C
0.004507	-2.6177	ANK2
0.004507	-1.64646	GNB5
0.004507	-1.86595	PDS5B
0.004509	-3.16345	DCN
0.004509	-1.31853	TMEM185A
0.004509	-2.33808	TMEM200A
0.004509	-2.20004
0.004509	-1.57746	TMX4
0.004509	-2.38643	PCSK5
0.004509	-1.35305	PURA
0.004509	-2.08451	WASF3
0.004509	-2.55001	HAND2-AS1
0.004524	-3.12819	GNG11
0.004524	-1.93134
0.004549	-1.61429	GTF2H5
0.004554	-1.53724	TBL1X
0.004576	-2.31004	SMARCA2
0.004625	-1.62857	BNIP3L
0.004625	-1.79483	TMEM150B
0.004625	-2.47284	NAALAD2
0.004629	-1.56018	PRDM5
0.004633	-2.27827	SYNPO2
0.004633	-1.73919	TCEAL9
0.004633	-1.97179	PCNX1
0.004633	-1.94213	KIAA0513
0.004633	-1.56163	MLLT3
0.004633	-1.62328	DYM
0.004633	-1.35032	UBE2D3
0.00465	-2.99852	TRPM3
0.004659	-2.39929	LINC00908
0.004682	-2.16429	NT5E
0.004682	-1.38409	MAN2B2
0.004715	-1.61554	SPATA7
0.004715	-3.32071	ZDHHC8P1
0.004715	-3.28869	KCNMB2
0.004724	-2.62848
0.004724	-2.41462	WDFY3-AS2
0.004724	-2.64195	ATRNL1
0.004736	-1.82193	MAGI2
0.004736	-1.64508
0.004736	-2.38124	BAHCC1
0.004739	-1.50633	SIMC1
0.004767	-1.67464
0.004774	-4.10724	COL28A1
0.00478	-3.01371	LAMA2
0.004789	-1.55667	EXOSC6
0.004791	-1.79848	ZNF471
0.004791	-1.42072	PKNOX2
0.004795	-3.10394	PARM1
0.004812	-3.32547	ANKRD20A12P///ANKRD20A8P///ANKRD20A4///ANKRD20A2///ANKRD20A3///ANKRD20A5P///ANKRD20A1
0.004814	-2.18762	KCNJ8
0.004826	-1.79666	GNG7
0.004826	-1.50471	ING3
0.004836	-3.36316	FLJ30901///SCUBE1
0.004847	-3.01549
0.004852	-2.22974	FXYD1
0.004878	-3.04754	NAV3
0.004891	-1.56868	MESDC2
0.004923	-3.0311	LOC100506388
0.004923	-1.39251	CCDC90B
0.004923	-1.82705	MPDZ
0.004923	-2.02425	ZRANB1
0.004931	-3.00335	LOC102725213///LOC100507387///FAM153A///FAM153B
0.004934	-1.86683	HDGFRP3
0.004934	-1.51259	ST13
0.004953	-1.66074	ULK2
0.004953	-3.25568
0.004953	-2.87345	AASS
0.004953	-1.95759	GNB5
0.004953	-4.38929	FOXP2
0.004953	-2.25154
0.004953	-1.85339	NPIPA5///NPIPB5///NPIPB11///NPIPB8///LOC613037///NPIPB4///NPIPB3
0.004953	-2.08789	EPB41L4A-AS1
0.004953	-1.58294	PGAP1
0.004953	-1.93465	SMOC2
0.004953	-1.47454	CCNJL
0.004953	-2.51976	LOC105372069
0.004953	-2.40745	CACNA1G
0.004953	-1.40005	GSE1
0.004958	-3.12146	LEPROT///LEPR
0.004982	-2.23561	EHBP1
0.004984	-2.43648	AKAP12
0.004987	-1.72227
0.004991	-1.59707	DPY19L2P4
0.004994	-1.81004	PHKA1
0.005	-2.03371	LAMTOR3
0.005003	-1.82307	LAYN
0.005009	-2.4613	RHOBTB3
0.00501	-1.93533	RHOJ
0.00501	-2.11259	BACH2
0.005023	-1.58272	POLR3G
0.005056	-1.33415	PCNX1
0.00509	-2.00325	NTN4
0.00509	-1.60012	VAPA
0.00509	-1.22462	VAMP2
0.005093	-3.07575
0.0051	-2.23127	ARMCX4
0.005105	-3.4146	GREB1L
0.005106	-2.37575	AKAP12
0.005109	-4.02137	ADAMTS9-AS2
0.005109	-1.65398	PPID
0.005109	-1.85441	RPS27
0.005115	-2.0625	NAP1L5
0.005115	-2.99509	SNCA
0.00512	-1.43202	TIMP2
0.005122	-2.27679	GPRIN3
0.005123	-1.40879
0.005123	-1.58754	STAT5B
0.005123	-2.89754	GALNT10
0.005123	-1.93662	CLIP4
0.005123	-2.34789
0.005123	-1.26916	LOC101930404///SNORD116-28///SNORD115-26///SNORD115-13///SNORD115-7///SNORD116-22///SNORD116-4///PWARSN///SNORD107///SNRPN///IPW
0.005123	-1.4466	NOXRED1
0.005123	-1.51251	ENG
0.00514	-2.9198	LAMA2
0.00514	-2.01163	SYCE1L
0.00514	-2.3698	KRTAP9-8
0.005153	-2.71771
0.005153	-2.05903	SCAMP1
0.005153	-1.70376
0.005153	-2.43318	SYN2
0.005153	-2.45295	TUSC3
0.005153	-3.07462	VIT
0.005153	-2.58989	ZBTB18
0.005154	-1.79624	STAMBPL1
0.005154	-4.03279	CCBE1
0.005154	-2.24139	SYNGR1
0.005154	-1.69857	ING1
0.005154	-1.73014	CRISPLD2
0.005154	-2.60674	CYP11A1
0.005154	-1.64823	PALLD
0.005154	-4.3016	LAMA2
0.005154	-1.33739	FIGLA
0.005154	-2.91472	TSPAN5
0.00517	-1.51149	ACTR3
0.005178	-1.12574	TERF2IP
0.005179	-2.71649	XYLT1
0.005189	-1.42339	SLC30A3
0.005208	-2.3468	MKX
0.005209	-2.81845	JAM2
0.005209	-3.37204	NDNF
0.005237	-1.76208	IDS
0.005249	-1.62326	SMC5
0.00525	-1.31899	KIF6
0.00525	-1.6935	DMD
0.005253	-2.00437
0.005253	-2.03252	PLA2R1
0.005271	-1.18455	NAP1L1
0.005271	-1.73029	RARRES2
0.005277	-1.56732	SYNPO2
0.005291	-1.69598	EPB41L5
0.005298	-1.79059	IGFBP5
0.005298	-2.05822	KANSL1L
0.005308	-2.05008	JAM2
0.005329	-1.91419
0.005329	-4.01271	NEGR1
0.00533	-1.61009	MTMR11
0.005344	-2.28149	ATG2B
0.005369	-2.90387	NR2F2
0.005374	-2.12776	ANKRD12
0.005399	-1.35023	RBM12
0.005425	-2.18932	AHCTF1P1///AHCTF1
0.005425	-1.50795	DNAJA2
0.00544	-1.68491
0.005467	-1.6141	GNB5
0.005467	-2.27122	EIF1B
0.00547	-2.79202	ZBTB20
0.00547	-1.32861	PCNX4
0.00547	-2.72489	COL14A1
0.005477	-1.4178	THRA
0.005486	-1.6037	PDGFRL
0.005486	-1.38085	TESPA1
0.005486	-2.26875	TMEM55A
0.005508	-1.61354	RAB21
0.005508	-4.28974	ADRB3
0.005508	-2.2143
0.005516	-2.09068	ST8SIA1
0.005527	-2.215	LIMCH1
0.005556	-1.77702	CORIN
0.005556	-1.29075	DIP2C
0.005596	-1.43065	CSMD2
0.005612	-2.61366	MMP16
0.005622	-1.61023	DYNC1I1
0.005623	-3.81974
0.005629	-5.71472	SPOCK3
0.005636	-1.3074	ADGRA2
0.005636	-2.10256	ANK3
0.005636	-1.97583	GATM
0.005636	-1.4513
0.005668	-6.67853	SPHKAP
0.005668	-1.77028	TMEM237
0.005668	-2.78086	ITM2A
0.005668	-2.63082	HSDL2
0.005668	-1.58219	ST13
0.005668	-3.47853	GADD45G
0.005668	-1.68615	MIR670HG
0.005676	-1.55299	LOC101929774
0.005676	-1.24971	SNORD23///GLTSCR2
0.005676	-1.84441	SERP2
0.005677	-1.95189	2023-03-02
0.005678	-2.15862	CELF2
0.005678	-1.95066	ANKRD12
0.005689	-3.5343	TRHDE
0.005709	-2.67552	TCF21
0.005709	-2.52093	MSI2
0.005721	-1.28151	BCLAF1
0.005732	-3.00841	KLF2
0.005734	-1.66538
0.005734	-2.15827	FAM138E///FAM138D///FAM138C///FAM138B///FAM138A///FAM138F
0.005734	-1.56871	QSER1
0.005734	-1.9239	EIF1
0.005734	-1.45392	UBE2I
0.005734	-2.29927	DNAJC12
0.005734	-1.89552	TCF4
0.005755	-1.66799	HSDL2
0.005761	-2.60571	MIR99AHG
0.005761	-1.33402	CDKN2AIP
0.005775	-3.02727	AKT3
0.00578	-1.865	SNRPE
0.005817	-4.33642	CYAT1///IGLV1-44///IGLC1
0.005833	-1.3205	MAN1C1
0.005848	-2.09551	ST13
0.005853	-1.77105	NBL1
0.005853	-1.58002	ANKRD26
0.005875	-2.52953	TBC1D4
0.005885	-3.6056	BAMBI
0.005888	-1.66072
0.005908	-1.57778	EID1
0.005917	-1.93859	PRDM2
0.005917	-2.58483	LOC101927079///LOC727924
0.005917	-3.2111
0.005944	-2.87983	HIC1
0.005944	-2.08804	KCNJ8
0.005953	-2.83439	HSPA4L
0.005953	-1.6811
0.005953	-1.26677	EIF1B
0.005953	-1.78989	GAS1RR
0.005953	-2.11487	RHOJ
0.005953	-1.13834	RHOBTB1
0.005964	-1.67389	DNER
0.005968	-2.32976	MAOB
0.005968	-2.77441	GATA4
0.005968	-2.4882	PDGFRA
0.005968	-1.69393	SMDT1
0.00597	-1.81609	SERHL2///SERHL
0.005973	-1.75628	SAT2
0.006025	-1.66888
0.006025	-1.64265	SPATA7
0.006025	-1.44987	SEC61B
0.006033	-1.14846	2023-09-06
0.006038	-1.08679	DDX5
0.006038	-2.36512
0.006048	-1.24952
0.00606	-3.24471	SUPT20H
0.006068	-1.65137	RPL23AP32
0.006068	-2.53549	PLPP7
0.006074	-1.87327	SNX21
0.006076	-2.17693	PHC2
0.006093	-1.4507	TMEM57
0.006093	-1.1899
0.006093	-2.41295	DPF3
0.006093	-2.63708	SYNE1
0.006098	-1.42375	C1orf21
0.006101	-3.89433	SNHG24
0.006117	-1.53955	ZMAT1
0.006117	-2.11657
0.006117	-4.19204	NR1H4
0.006117	-2.58588	DPY19L2P2
0.006117	-1.32984	ATXN10
0.006117	-2.11982	CPQ
0.006117	-1.40682	FBXL5
0.006126	-2.80586	IGFBP6
0.006138	-3.41811	NXPH3
0.006146	-1.51567
0.006146	-2.07349
0.006146	-2.0923	ZFPM2
0.006162	-2.47316	TGFBR3
0.006165	-3.15266	ABCA9
0.006183	-1.84593	DENND1B
0.006189	-2.95534	BEX5
0.006197	-1.50212	SBF2
0.006205	-1.25298	WRB
0.006216	-2.48591	FAM13C
0.006256	-1.7094	LOC105369477
0.006256	-1.80053	DPY19L2
0.006266	-1.55565	TMEM64
0.006272	-1.37224	B4GAT1
0.006272	-1.35342	SNHG4///MATR3
0.006276	-1.27644	LOC642852
0.006289	-2.75563	NRP2
0.006289	-2.74105	PLCL2
0.006298	-3.51512	TLE4
0.006302	-2.39783	FBN1
0.006302	-2.57514	PTPRN2
0.006302	-1.81098	GAB1
0.006302	-2.43924	MAP3K5
0.006304	-1.94907	ARHGEF6
0.006304	-1.28566	SHANK2-AS2
0.006304	-2.10218	C3orf70
0.006304	-1.96805	HMOX1
0.006304	-3.45332
0.006304	-1.53638	ZNF575
0.006304	-3.28828	NXPH2
0.006304	-1.8626	FAM49A
0.006304	-1.25527
0.006304	-1.84585	FAM46A
0.006337	-2.23809	RORB
0.006337	-2.77807	TCF4
0.006337	-1.95444	CFH
0.00636	-2.86604	TRPM3
0.00636	-1.61227
0.00636	-1.55151	RAB28
0.006364	-1.32023	HNRNPA0
0.006364	-4.02704
0.006368	-1.87895
0.006408	-1.85985
0.006411	-1.73362
0.006415	-2.05686	LOC101928882///CCDC39
0.006424	-1.39697
0.006437	-2.06528	ME1
0.00645	-1.55983	BBX
0.006456	-3.0905	GABRG1
0.006462	-2.20785	ZBTB20
0.006472	-2.25208	RECK
0.006472	-1.46656	EPDR1
0.006484	-3.48832	NRK
0.0065	-3.41504	MTUS2
0.0065	-1.25022	NAXD
0.0065	-3.99552	HS3ST3A1
0.006505	-3.19845	TXLNB
0.006512	-2.17327	LIN7A
0.006514	-4.61392	LOC101927650
0.006523	-1.85823	KLHDC1
0.006535	-2.24961
0.00654	-1.4408	SCNN1G
0.006543	-1.34149	DDC-AS1
0.006543	-3.12988
0.006543	-2.63804
0.006546	-1.63393	CYGB
0.006551	-3.79281	ADAMTS9-AS2
0.006551	-1.34379	EMILIN1
0.006551	-1.35233	PPP3CC
0.006551	-1.93555	NLGN1
0.006551	-2.41663	CHEK1
0.006556	-1.54709	SETBP1
0.006556	-1.16407	SEC62
0.006556	-1.2013	ZNF395
0.006559	-1.58026	APBB1
0.006559	-1.46878	PRICKLE2
0.006563	-2.30198
0.006565	-1.61331	VAPA
0.006565	-1.22039	USH1G
0.006565	-2.76966	ALDH1A1
0.006581	-3.02245	SNX29P2
0.006581	-2.91616	RNASE4
0.006581	-1.30857	C12orf29
0.006585	-1.52175	IRAK1BP1
0.006619	-1.36545	CPEB3
0.00665	-1.26631	SVIP
0.00665	-1.22643	BTBD19
0.00665	-2.19682	LY75-CD302///CD302///LY75
0.00665	-1.48014	S1PR4
0.00665	-3.05658	NUDT11
0.00666	-2.38799	VSTM4
0.00666	-3.16429	DIRAS3
0.006675	-1.83049	TUSC3
0.006675	-1.2566	HIST1H3B
0.006685	-1.28009	ERVK3-1///ZNF8
0.006685	-1.12326	TOLLIP
0.006685	-1.20204	ECI2
0.006708	-2.49453
0.006713	-3.14777	FRRS1L
0.006713	-3.18503
0.006713	-1.1149	RABEP1
0.006713	-1.18799	CSNK2A2
0.006713	-1.44617	BBX
0.006713	-1.55382	SETDB2
0.006713	-1.0402	APOL4
0.006713	-1.6089	UST
0.006713	-2.09668	KIAA1033
0.006713	-2.40602	PSD3
0.006713	-1.42949	SAP18
0.006713	-1.6026	PCAT19
0.006719	-2.32036	PLD1
0.006722	-1.85531	LOC101929373///SLC9B1
0.006722	-1.64507	HNRNPR
0.006722	-2.71896	PHF21B
0.006728	-3.59532	NR1H4
0.006732	-1.94563	PRDM1
0.006732	-1.77321	FLJ20021
0.006742	-1.22551	FBXO16///ZNF395
0.006742	-1.73523
0.006742	-2.66734
0.006748	-1.45069	TYRO3
0.006748	-2.16958	FAM226B///FAM226A
0.006748	-1.33102	GSTA4
0.006761	-1.69562	LOC101928419
0.006766	-1.71642	SH3BP5
0.006766	-2.04289	EIF3F
0.006766	-2.71491	RUNDC3B
0.006766	-1.68445	SPARCL1
0.006766	-2.82313	ZNF540
0.006771	-2.53413	LOC101930404///SNORD116-28///SNORD115-26///SNORD115-13///SNORD115-7///SNORD116-22///SNORD116-4///PWARSN///SNORD107///SNRPN///IPW
0.006771	-2.14279	COX7A1
0.006771	-3.1485	FKBP7
0.006783	-1.37429	LOC101930115///C16orf52///VWA3A
0.006784	-2.98528	SSBP2
0.006784	-1.6796	SMIM10
0.006788	-1.73377	COL4A4
0.006788	-2.91698	NR2F2
0.006788	-2.20222	MRPL50
0.00679	-1.65892	NFE2L2
0.00679	-1.25537	SARAF
0.006793	-1.27887	SMC3
0.00681	-2.40262	TWIST2
0.006832	-1.8458	ANKH
0.006838	-1.72421	SNX21
0.006863	-2.12596	CLEC2B
0.006863	-1.25945	PWAR6
0.006863	-1.40786	IGFBP4
0.006871	-2.37837	NR2F2
0.006871	-1.49924	BNIP3L
0.006871	-1.99061	IL6ST
0.006871	-1.17671	UBXN8
0.006886	-2.28377	NLGN1
0.006893	-1.72183	FAM122A
0.006907	-1.82896
0.006907	-1.8103	SLC35G1
0.006907	-1.07349	GSTCD
0.006907	-2.57664	USP51
0.006907	-2.45756	LOC400590
0.006907	-3.15637	STRAP
0.006907	-2.44912	LOC100506731
0.006907	-1.24735	HNRNPA0
0.006955	-1.28439	CNPY4
0.006955	-1.44109
0.006955	-1.72847	MINOS1-NBL1///NBL1
0.006955	-2.23713	ABLIM1
0.006962	-2.21156
0.006988	-2.67519	VLDLR
0.006988	-1.11611	METAP1D
0.006988	-1.51518
0.006998	-2.18739	NBEA
0.006998	-1.43111	KDSR
0.006998	-1.81865	PRKD3
0.006998	-2.65717	CHN2
0.00704	-1.49722	LOC101929964///LINC01184
0.00704	-1.15839	ISCA1
0.007058	-1.24289	PHF1
0.007076	-2.53019	ZDBF2
0.007077	-1.15641	ARHGEF7
0.007077	-1.24694	IGBP1
0.007083	-3.73128	TDH
0.007103	-2.11139	HSPB6
0.007105	-2.31241
0.007127	-2.69268	ATP8A1
0.007139	-1.24875	ZC3H6
0.007227	-2.85347	CNTN1
0.007256	-1.70317
0.007256	-1.33329	LTBP4
0.007259	-2.16097	ME1
0.00726	-1.39731
0.00726	-3.11962	IRS4
0.00726	-1.40747	C22orf39
0.00726	-1.68353	AGAP1
0.007268	-2.44255	NEK1
0.007274	-2.23145	FAM19A5
0.007274	-2.0049
0.007274	-2.41277	LRRC17
0.007274	-1.40987	NT5DC1
0.007274	-2.66063	FGF2
0.00728	-1.81678	ZNF688
0.00728	-1.5865	DDR2
0.00728	-1.41413	ASB3
0.00728	-2.10599	WIPF3
0.00728	-1.33552	RAB33A
0.00728	-1.93012	ANKS1B
0.00728	-2.0661	ANTXR2
0.007282	-1.64057	WFS1
0.007293	-1.97353
0.007358	-1.72141	HEPH
0.007372	-2.00512
0.007372	-1.37059	EPB41L4A-AS1
0.007386	-1.58716
0.007386	-1.21351	BECN1
0.007439	-1.32185	SMARCE1
0.007475	-1.45505	LEPR
0.007478	-1.47158	PGAP1
0.007492	-1.46184	TCF4
0.007492	-3.11232	PDE8B
0.007492	-3.61798	CSGALNACT1
0.007492	-1.83432
0.007496	-1.68759	COL8A1
0.007496	-2.44079	SYNPO2
0.007496	-1.08258	DYNC2LI1
0.007496	-1.72915	HELQ
0.007496	-2.22571	LOC643733
0.007496	-1.34188	C4orf3
0.00753	-2.10256	PKNOX2
0.007532	-1.13723	SGCB
0.007533	-2.80836	HAND2-AS1
0.007533	-1.4641	LOC101928230
0.007533	-1.48998	SMU1
0.007533	-1.55253
0.007538	-3.09962
0.007545	-2.68876	TFPI
0.007545	-1.86817	DNAJC27
0.007545	-1.16115	NKIRAS1
0.007545	-1.25218	ITM2B
0.007545	-1.37479	GKAP1
0.007549	-1.50009
0.007549	-1.66967	MTMR11
0.007551	-2.03067	GLT8D2
0.007555	-1.58994	SLC23A2
0.007556	-1.50969	ZNF275
0.007556	-1.20582
0.007556	-2.64366	BACH2
0.007556	-1.10954	HEBP1
0.007561	-2.29762	SLC16A4
0.007565	-2.07035	EPB41L3
0.007583	-1.35173	PHYH
0.007603	-1.15778	FAM204A
0.007603	-2.66944	SSBP2
0.007645	-2.08721
0.007663	-1.46218	PHKB
0.007663	-1.53761
0.007681	-1.14479	MORN4
0.007687	-1.08713	SMC5
0.007704	-2.94742	CMYA5
0.007704	-2.48698	PARM1
0.007704	-3.09241	CAMK2N1
0.007704	-3.27135	LOC101927210
0.007711	-4.12818	PEG3
0.007711	-2.32054	WDR17
0.007717	-3.81307	STXBP5L
0.007762	-2.22146	ZAK
0.007771	-1.83084	ABCC9
0.007771	-1.63165	CFAP97
0.007808	-1.77845	UFL1
0.007829	-2.56544	PRDM5
0.007844	-1.58646
0.007844	-1.47162	MOCS2
0.007844	-2.17683	MTUS1
0.007844	-1.26447	LPAR1
0.007851	-1.43343	PALLD
0.007851	-1.63051
0.007865	-1.28251	CCDC50
0.007881	-1.51311	PNRC1
0.007888	-2.82627	LAMA2
0.007916	-2.12022	FGF13
0.007943	-1.42258	ATP5S
0.007943	-1.66046	GNL1
0.00795	-1.32715	FBXO16///ZNF395
0.00795	-1.73571	ANGPTL2
0.00795	-2.00801	TLE4
0.007952	-1.53253	PKD2
0.007975	-1.35527	SAP18
0.008014	-2.04902	METTL14
0.00803	-1.30208	SRI
0.008033	-1.13036	NSA2
0.008036	-1.032	YTHDC1
0.008036	-1.52014
0.008045	-2.08266	ACSM3
0.008049	-1.28363
0.008105	-1.44648	MBNL2
0.008106	-1.55791	EVC
0.008112	-1.22348	LINC00824
0.008116	-2.1117	CHN2
0.008116	-1.05476	SNX33
0.008135	-1.66356	SLC27A6
0.008135	-1.2894	STXBP4
0.008135	-1.40176	ZC3H12C
0.008135	-1.99321	FAM122C
0.008135	-1.65702	GNAS
0.008135	-2.56377	PDK4
0.008135	-2.83219	BNC2
0.008139	-2.8138
0.008162	-1.43107	METTL9
0.008162	-1.69477	CHD9
0.008181	-1.6688	MOSPD1
0.008185	-1.58298	SETDB2
0.008206	-1.53895	LMCD1
0.008209	-3.91483	FAM150B
0.008215	-1.12578	KRR1
0.008215	-1.16263	PAXBP1-AS1
0.008231	-1.07251	LRIG1
0.008231	-1.19145	MASP2
0.008231	-1.12011	STT3B
0.008231	-1.71996	SNORD50B///SNORD50A
0.008231	-1.61879	SARDH
0.00824	-1.08496	HYI
0.008241	-2.44892	SOBP
0.008243	-1.38072	TBC1D15
0.008243	-1.882	STK17A
0.008243	-1.3979	ZNF765
0.008291	-1.64152	RORA
0.008345	-2.9373
0.008364	-2.42122	C21orf62
0.008368	-1.59755	CUL3
0.008368	-1.54516	SELM
0.008381	-2.92462	RAB30
0.008395	-2.67309	SDC2
0.008396	-1.20656	FER1L6-AS1
0.008424	-2.14188	CA11
0.008424	-1.20061	FBXO16///ZNF395
0.00843	-1.00821	RPL7AP10
0.008434	-1.15041	RECK
0.008448	-2.47477
0.008449	-2.57174	LOC101928834
0.008456	-1.68996	SMARCB1
0.008473	-1.2884	FGFR1OP2
0.008476	-1.71588	SP4
0.008503	-1.49484	LOC100506022
0.008508	-1.72527	C8orf49
0.008508	-1.27704
0.008508	-1.49626
0.008508	-1.42566	TRAPPC13
0.008541	-2.03348	GNA14
0.008567	-1.72082	CHAD
0.008567	-1.66504	RBP3
0.008572	-1.7982	MTUS1
0.008587	-1.3814	LAMP2
0.008604	-1.48436	CCDC148
0.008604	-1.30647	AEBP2
0.00862	-1.69439	MIR100HG
0.00862	-1.37075	TM9SF3
0.008625	-2.10367
0.00863	-1.57708	KLHDC8B
0.00863	-2.55144	ARHGAP28
0.00863	-1.36149	ANAPC10
0.00863	-2.61982	CDH11
0.00863	-2.14017	FAM76B
0.008631	-2.9469
0.008631	-1.14691	LOC101060443///C12orf76
0.008642	-2.01042	OGFOD1
0.008644	-1.07317	SELT
0.008705	-1.18261	RRP12
0.008718	-2.37793	MICU3
0.008718	-1.32051	ZNF706
0.008759	-1.34184	FIP1L1
0.00876	-2.44454	RASGRF2
0.008764	-1.21092	CNBP
0.008764	-1.27016	FMNL3
0.008778	-1.75216	LINC00938
0.008784	-1.53796
0.008784	-1.7448	EQTN
0.008793	-1.01006	TMEM18
0.008796	-1.75712	GPM6A
0.008806	-3.46001	WNT4
0.008806	-1.01114	ARL1
0.008806	-1.39745	N4BP2L1
0.008807	-1.72025
0.008807	-1.42154	CCDC148
0.008814	-1.53783	LTBP4
0.008814	-1.89615	SGCD
0.008835	-3.2522	ASXL3
0.008844	-1.29343	PRKACB
0.008844	-1.82856	DENND4A
0.008844	-1.45026	TSHZ2
0.008863	-1.16983
0.008875	-2.14539
0.008878	-1.13388	IPO5
0.008898	-1.5945	RP1L1
0.008898	-1.15418	HLA-F-AS1
0.008898	-1.74962	DDX17
0.008898	-2.1066	MITF
0.008909	-1.75788	USP47
0.008931	-2.4249
0.008931	-1.14846	GPBP1
0.008931	-1.98988	RARB
0.008944	-1.15622	LLPH
0.008947	-1.75095	PTPN13
0.008947	-1.27017	HVCN1
0.008971	-1.1964	SF3A2
0.008981	-2.24516	PBX3
0.008981	-1.41579	MAPK10
0.008981	-1.49993	CREB1
0.008981	-2.04548	SMDT1
0.008981	-1.77713	SMCHD1
0.008981	-1.29796	COPB1
0.008981	-1.02505	EPM2A
0.008995	-1.60294	WDFY3
0.009021	-1.54594	SOWAHC
0.009021	-1.73441	VSTM4
0.009021	-1.74042	BEGAIN
0.009034	-1.34446
0.009035	-1.41316
0.009035	-2.50719	OBSL1
0.009091	-1.19768
0.009097	-1.62855	PCNX1
0.009097	-1.34334	LMCD1
0.009097	-2.13406	KCNMB2
0.009102	-1.31843	THRA
0.009118	-1.27879	PCNX1
0.009138	-1.60273
0.009138	-1.20452	PALLD
0.009145	-1.374	C2orf27A
0.009145	-2.20089	ABCB4
0.009145	-1.09027	FLJ32742///DCAF8L2
0.009162	-2.15315	JPH4///AP1G2
0.009162	-1.28491	NLE1
0.009166	-1.23446	CETN3
0.009172	-2.79055
0.009182	-1.61839	YAF2
0.009182	-1.78565	PRKACB
0.009182	-2.06266	TMEM150C
0.009182	-2.0965	ZNF521
0.009184	-2.02498	PCM1
0.009184	-2.23687	ANKRD11
0.00919	-1.36778	LOC390705
0.00919	-1.4674	RBM25
0.009234	-2.32485
0.009234	-1.44021	B3GNT9
0.009248	-1.19485	ATG5
0.009282	-1.17788	SNX18
0.009282	-1.80101	CSRNP3
0.009282	-1.69293	ABCB1
0.009282	-3.1324
0.009289	-1.1695	ESD
0.009292	-1.46278
0.009314	-1.15186	TDRD3
0.009326	-2.21621
0.009341	-3.26209	ADAMTS9-AS2
0.009347	-1.48597
0.009349	-1.6335	EPHX2
0.009349	-2.25252	SSBP2
0.00935	-1.3731	LOC100507520
0.00935	-1.21654
0.009357	-1.75488	GABARAPL1
0.00936	-1.70656	FAM129C
0.009367	-1.22982	PLXNB2
0.009367	-1.20286	UBL3
0.009367	-1.59268	LARP6
0.009367	-3.102	MOB3B
0.009367	-2.20545	LOC100507547///PRRT1
0.009368	-1.02502	MFAP3L
0.009368	-4.82834
0.009395	-1.72842	ATP10D
0.009399	-1.4268	LOC101927752
0.00941	-1.93362	USP47
0.009415	-2.47647	ADAM22
0.009416	-6.03192	ZNF385B
0.009419	-7.79489	DNAH9
0.009419	-1.02303
0.009419	-1.49105	SPAG9
0.009419	-1.46356	JAM3
0.009419	-1.4262	RRN3P1///RRN3P2///RRN3
0.009423	-1.73432	TCEAL1
0.009429	-1.32165	FERMT2
0.009434	-1.39206
0.009447	-1.30294	CLCN3
0.009449	-2.70676	PAK3
0.009474	-1.62073	KIF1B
0.009474	-1.53077	BRWD3
0.009484	-1.34977
0.009484	-1.48156	KRR1
0.009489	-2.65889
0.0095	-1.49922
0.009511	-1.20222	ZNF384
0.00952	-1.78156	ZNF423
0.009524	-2.454
0.009524	-1.42945
0.009524	-1.74814	KCNMB4
0.009525	-2.04596	LOC100505915
0.009533	-1.96033	FNIP1
0.009533	-1.20768	DDX17
0.009556	-1.2433	INTU
0.009559	-1.04106	DUX1
0.009565	-2.26171	TMEM38B
0.009582	-1.09656	RRP12
0.009582	-5.44154	C11orf96
0.009607	-1.3012	GPSM2
0.009607	-2.02487
0.009607	-1.99779	TMC1
0.009607	-2.02917	SGCD
0.009607	-1.04179	MARVELD1
0.009607	-1.22132	LOC100506990
0.009607	-1.81284	SNX2
0.009612	-1.61486	GPR78///CPZ
0.009626	-2.70282	PLCXD3
0.009631	-1.89066	GNAL
0.009681	-1.29598
0.009681	-1.36093	NUPR1
0.009691	-1.80299	BCLAF1
0.009691	-1.64856	LYSMD3
0.009691	-1.55605	KIF16B
0.009691	-4.48672	COL4A4
0.009691	-2.14679	ATP2A2
0.009698	-1.67446
0.009724	-2.44275	CNTN1
0.009724	-1.24951	SCAF11
0.009727	-2.54482	PAK3
0.009728	-2.47025	IGSF11
0.009733	-1.4294	JMJD1C
0.009733	-1.87046	FMN2
0.009757	-1.96914	LOC653602///FAM84A
0.009774	-1.56253	MTMR9LP
0.009786	-1.78463	IGFBP5
0.009801	-2.79056	FAM169A
0.009829	-1.76629	IRS1
0.009829	-2.02048	FOXO1
0.009851	-2.51475	NR2F1-AS1
0.009851	-3.40329	C11orf96
0.009853	-1.38987	INVS///WSB1
0.009855	-1.1257	CPEB2-AS1
0.009855	-1.27403	RAP1A
0.009866	-1.50109	PRKD1
0.009866	-1.06845	SGCB
0.009876	-1.21015	JMY
0.009884	-1.41244	PTPN11
0.009903	-1.77742	ANKH
0.009905	-1.19896
0.009905	-1.54047	SESN3
0.009905	-2.5832	ZEB1
0.009905	-3.17577
0.009906	-1.48402	NFIC
0.009906	-2.11017
0.009925	-2.18068	ZSWIM5
0.009931	-1.11365	RTTN
0.009931	-1.40303	LCORL
0.009931	-1.41452	EIF1
0.009931	-1.80331	CREBRF
0.009933	-1.43777	SNED1
0.00994	-1.41169	FBXO30
0.009962	-1.09977	UQCRB
0.009975	-1.99454	TGFBR3
0.009976	-2.72582	RFPL1S
0.009986	-3.14308	KLHL13
0.009986	-1.20457
0.009986	-1.7105	MEF2C
0.009986	-1.72432	RORA
0.009986	-1.27167	ANKRD46
0.009986	-1.79513	AKAP7
0.009986	-1.42746
0.009996	-1.20287	SYNJ1
0.009996	-1.06711	LOC101928747///RBMX///SNORD61
0.009996	-1.17766	TMEM27
0.009996	-1.2813	COPS8
0.009996	-2.17916	NOSTRIN
0.010011	-2.30626	FAM161B
0.010019	-3.05668	ANGPT1
0.010019	-4.02217	DLG2
0.010021	-1.40775	SEC63
0.010026	-1.65458	PIK3C3
0.010035	-1.08529	PIGH
0.010035	-1.96062	CACNB2
0.010035	-3.78125	MEG3
0.010035	-1.26726	TBC1D2B
0.010035	-1.34709	ATRX
0.010035	-2.16212
0.010042	-1.42704	LOC100507391
0.010042	-1.98055	C1QTNF7
0.010062	-1.51388	CRLS1
0.010062	-1.23216	MUT
0.010106	-2.36843
0.010114	-1.77373
0.010148	-2.06647	TCF25
0.010159	-1.41952	SUGT1
0.010159	-1.39141
0.010165	-1.02611	EIF3L
0.010169	-1.39452	SELL
0.010175	-1.75894
0.010176	-1.05189
0.010197	-2.97326	SIGLEC11
0.010197	-2.32274	GULP1
0.010197	-1.80168	THAP2
0.010209	-2.95206	LOC105371352
0.010217	-1.37226	ALDH6A1
0.010217	-1.91349	KAT2B
0.010244	-1.07183	PMM1
0.010244	-1.10331	FUNDC2
0.010244	-1.22239	GSTM4
0.010244	-2.15331	CAPS2
0.010244	-1.19229	FAM228B
0.010276	-1.37708	TMEM261
0.010284	-1.37574	TOPORS
0.010309	-1.2062	ZNF274
0.010309	-2.09873
0.010309	-1.0203	JKAMP
0.010309	-1.95566	MAF
0.010309	-1.45235	ASPH
0.010337	-1.00254
0.010337	-1.56336	STON1
0.010355	-1.1356	DENND2C
0.010357	-2.58683	NT5E
0.010357	-1.09283
0.010357	-1.59603	CBR3
0.010384	-1.75233	NUDT4P1///NUDT4
0.010384	-1.32002
0.010416	-1.01419	ARHGAP35
0.010424	-1.20481	DET1
0.010424	-1.43542	TTYH2
0.010435	-1.17518	HCG9
0.010448	-1.30697	FAM13A
0.010462	-1.46143	NRP2
0.010462	-1.72515	FAXDC2
0.010465	-1.46547	LINC01533
0.010465	-1.95572	GNAI1
0.010465	-1.2527	RIF1
0.010469	-1.31035	NUDT2
0.010471	-1.87325
0.010511	-1.25707	GPR6
0.010522	-1.49117	FAM92A1
0.010536	-1.32204	SMARCA1
0.010537	-1.89458	FOXN3
0.010555	-2.59419	ATP8A2
0.010565	-1.07097	TRMT1L
0.010565	-1.13947	AIRE
0.010565	-1.31181	DDX19B
0.010565	-1.98867	CNIH3
0.010565	-1.37622	RAB14
0.010565	-1.10932	ARMCX3
0.01057	-1.03127	HSDL1
0.010572	-1.46829	PLA2R1
0.010572	-1.01583
0.010601	-1.33447	TBX3
0.010617	-1.90269	PPM1K
0.010617	-1.02322	COMMD6
0.010623	-1.05777	SAMD8
0.010623	-1.66512	TCF4
0.010623	-1.72337	ABCB4///ABCB1
0.010623	-2.55124	DPY19L2
0.010632	-1.70946	LOC283075
0.010632	-1.94204	VSTM4
0.010632	-2.5453	PYGO1
0.010635	-2.068	ZEB2
0.010635	-2.15658
0.010637	-1.98644	FMNL2
0.010637	-1.12663	PPFIBP1
0.010637	-1.35667
0.010669	-1.80769	DAPK1-IT1
0.01069	-2.72252	WNK4
0.010702	-1.4981	CREBRF
0.010708	-1.02673	C1orf61
0.010735	-2.856	JAKMIP3
0.010745	-1.00188	ZBTB4
0.010745	-1.15939
0.010749	-1.35742	HERPUD1
0.010764	-1.25074	SYTL4
0.010805	-1.62895	SEPP1
0.010805	-1.31714	NFIC
0.010822	-2.05941	PIK3R1
0.010834	-1.50465	LOC101060604///SMG1P3///SLC7A5P1
0.010834	-1.14383	LOC149684///BPI
0.010834	-2.38801	YPEL4
0.010834	-2.63229	TFPI
0.010834	-9.45465	PLD5
0.010834	-1.246	KIZ
0.010834	-1.097	CHRNB3
0.010834	-1.32471	FAM13A
0.010834	-1.48591
0.010834	-1.00613	INO80D
0.010834	-1.63708	TSPAN16
0.010844	-1.03571	PPP6C
0.010849	-1.22888	SPG20
0.010849	-1.36344
0.010849	-1.11005	MIR6125///USP15
0.010849	-1.9938	WHAMMP2///WHAMMP3
0.010849	-1.99065
0.010849	-1.04695	PCSK6
0.010856	-1.62602	ACAA2
0.01086	-2.38886	LOC105373878
0.010861	-1.53263
0.01087	-1.56726	CYLD
0.01087	-2.7815	PLCXD3
0.01087	-1.17857
0.01087	-1.1599	BORCS7
0.010885	-1.95504	GLT8D2
0.010893	-1.44913	PLCL1
0.010907	-1.17944	LOC101060386///BOLA2///SMG1
0.010907	-1.64802	PEAR1
0.010952	-3.12704	LOC100507520
0.010976	-1.94756	VWC2
0.010976	-1.30399	DUBR
0.010976	-1.15939	CASP9
0.010976	-1.1792	ACOX2
0.010976	-1.06398	ZDHHC15
0.01107	-1.45872	SERHL2
0.011076	-2.21216	DMGDH
0.011087	-2.58696	PON3
0.011087	-2.17201	MYRIP
0.01109	-1.34669	CALD1
0.011099	-1.37532	FAM172A
0.011124	-2.13344
0.011127	-1.66598	TCF4
0.011131	-1.56614	MGC16275
0.011131	-1.94148	IL6ST
0.011131	-1.45863	DZIP1
0.011136	-1.6557	RASSF8-AS1
0.011143	-1.25863	FNIP2
0.011155	-9.73302	B3GALT2
0.011155	-1.56551	CHURC1
0.011155	-2.43355
0.011155	-1.33074
0.011167	-1.66325	SHC2
0.011167	-1.05728	CRTAP
0.011182	-1.27719	ZHX3
0.011194	-2.57129
0.011231	-1.39404	DDR2
0.011235	-1.62297
0.011235	-1.20392
0.011235	-1.25001	MIA3
0.011235	-1.0459	WWC2///CLDN22
0.011235	-2.45154	OR10J1
0.011235	-1.4015	ELP2
0.011242	-1.97597
0.011255	-1.74518	HSPB6
0.011261	-1.49477
0.011266	-1.77083	MEF2C
0.0113	-1.92353	LOC100506718///FLRT2
0.011308	-1.35092	ARPP21
0.011308	-1.6747
0.011309	-1.09285	ZPBP
0.011309	-1.30035	LPCAT2
0.011317	-1.12719	CUL3
0.011317	-1.38563	LYST
0.011317	-1.14656	UBQLN2
0.01132	-3.17688	ADAMTS9-AS1
0.011327	-1.61901	ZNF518B
0.011346	-1.1448	TBL1X
0.011346	-1.59273	PARP11
0.011346	-1.3348	WWOX
0.011346	-1.15113	HABP4
0.011346	-1.1273	WAC
0.011356	-2.02265	RUFY3
0.011356	-1.07614	ETNK2
0.011356	-1.48794
0.011357	-1.58879	MYH10
0.011374	-1.37659	RNF11
0.011374	-1.21356
0.011383	-1.15515	RBPMS
0.011384	-1.60033	IL6ST
0.011387	-2.48489	LIMCH1
0.011394	-1.16101	NDUFAF4
0.011403	-1.67397	2023-09-07
0.011403	-1.10742	LOC200830
0.011435	-1.47448	TSPYL1
0.011435	-1.802	TIMP2
0.011438	-1.14358	VPS53
0.011444	-1.51233	GOLIM4
0.011489	-1.11561
0.011491	-1.34129	NT5DC1
0.011513	-1.0478	FTO
0.011513	-1.33337
0.011513	-1.12892	ARHGAP32
0.011513	-1.49466	CNTRL
0.011513	-1.76094	CALD1
0.011513	-1.94548
0.011513	-2.05629	COL14A1
0.011573	-1.19405	ATP9B
0.011577	-1.25439
0.011577	-1.27754	LOC389765
0.011577	-1.99328	DYNC1I2
0.011577	-1.30116	SCARF2
0.011577	-1.98796
0.011599	-1.74535	TMSB15B///TMSB15A
0.011599	-1.19233	CRY2
0.011612	-1.06558	CDC73
0.011616	-2.00873	HNMT
0.011616	-1.97104	KPNA5
0.011643	-1.91483	ZBTB20
0.011643	-1.48827	GPC3
0.011674	-1.07543	PAPD5
0.011681	-1.98655
0.011681	-2.29481	FNDC4
0.011703	-1.68633	DNAJB4
0.01172	-2.42737	DPYD
0.011724	-1.64605	SLC16A7
0.011744	-1.79602	EPHA7
0.011744	-2.55195	ITM2A
0.011745	-1.11561
0.011747	-2.05324
0.011747	-2.5436	MAPK10
0.011753	-1.53219
0.011756	-1.51275
0.011764	-1.51822	SNED1
0.011764	-1.8453	NR1D1///THRA
0.011802	-1.66078	CLASP2
0.01182	-1.17647	PAPD5
0.01183	-1.86478	ZBTB21
0.01183	-2.53251	TCF4
0.011836	-2.09966	PIP5K1B
0.01185	-3.12727	PSD3
0.011858	-1.1661	SCAF11
0.011875	-1.25439	CHST15
0.011875	-1.11176	LOC101929872
0.011875	-2.20073	RHOBTB3
0.011913	-2.21544	GOT1L1
0.011922	-2.14732	ZEB2
0.011987	-2.06291	ROBO1
0.011987	-2.199	NOVA1
0.011987	-1.06169	LOC147004
0.011987	-1.29335	GK
0.012	-1.99617	ENPP1
0.012	-1.11889	LOC105374690
0.012001	-1.58727	SORCS3
0.012001	-1.22504
0.012014	-1.47118	SLC6A16
0.012019	-2.00764	IGDCC4
0.012041	-2.92687	KCNT2
0.012043	-2.85575
0.012053	-1.04429	PELI3
0.012053	-1.20792	ZNF599
0.012053	-2.91572
0.012057	-1.69106	ANK2
0.012083	-3.36766	PRSS35
0.012083	-1.74232	DTWD1
0.012084	-1.63614	C11orf57
0.012085	-1.58321	PCBP2
0.012085	-1.29384	DPYSL2
0.012125	-1.36541	DLGAP2-AS1
0.012125	-1.37392	OSGIN2
0.012152	-2.21748	HFM1
0.012152	-1.00539	C4orf46///TOMM7
0.01221	-1.29771	2023-09-10
0.01221	-3.62246
0.01221	-1.1733	TCL1A
0.01221	-1.74697	ADAMTS3
0.01221	-1.41461	SNORA28///EIF5
0.01221	-1.63506
0.012218	-1.36874	CHD9
0.012243	-1.24791	LINC00635
0.012243	-1.03368	C15orf57
0.012259	-1.26789	STIM2
0.012281	-1.95204	CELF2
0.012291	-2.18523	MRAS
0.012294	-1.21244
0.012319	-2.46173	DUBR
0.012319	-1.91642	LOC102723845
0.012338	-1.38895
0.012361	-1.2862	SCML1
0.012361	-1.4143	PPP1R12B
0.012361	-1.42642	PRPF38A
0.012392	-1.54218	CYB5B
0.012395	-1.12813
0.012439	-1.2467
0.012457	-1.20281	SEC62
0.012457	-1.8321
0.012485	-1.20575	SVIL-AS1///PTCHD3P1
0.012485	-1.84512	FAT4
0.012485	-1.64083	RBM18
0.012491	-2.72634	NKAPL
0.0125	-1.2215
0.012519	-2.38897	KLHL4
0.012519	-2.50164	GATM
0.012522	-1.18462
0.012524	-1.39055	C9orf85
0.012531	-1.31054	EHBP1
0.012543	-3.08324	PDE8B
0.012563	-1.36602
0.012569	-1.25058	ACADSB
0.012606	-1.24095	TSC22D2
0.012618	-1.56044
0.012633	-1.09918
0.012646	-2.30947	SPOCK3
0.012679	-1.137	RPL3L
0.01268	-3.06374	MAF
0.01268	-1.65407	SLK
0.01268	-1.3664	JMJD1C
0.01268	-1.46934	LYRM9
0.01268	-1.11307	SGCB
0.012712	-2.10098	AKNAD1
0.01276	-1.47967	SFXN1
0.01276	-2.35515
0.01278	-1.08533	GLTSCR1L
0.012783	-1.20578	SNORD68///RPL13
0.012783	-1.52133	LOC158863
0.012785	-1.0079	METAP2
0.01279	-1.3699	OR3A3
0.012811	-1.79377	CYP39A1
0.012811	-1.55669	GRAMD1B
0.012847	-1.08908	DYNLT3
0.012847	-1.65174	HEPH
0.012847	-1.88446	MALAT1
0.012847	-1.36496	UBQLN2
0.012847	-1.7953	FGFR4
0.012847	-1.04123	ATP7A
0.012847	-1.4163	USP46
0.012847	-2.29687
0.012853	-1.37608	LINC01554
0.012853	-2.16449
0.01287	-2.95975
0.01287	-1.32414	ZNF529
0.012888	-1.34421	ATL1
0.012888	-2.42861	ECEL1
0.012888	-1.83008	ZBTB20
0.012909	-2.02265	LOC100507387///FAM153A///FAM153B
0.012972	-1.60013	DDX17
0.012975	-2.33769	PCDHB16
0.013006	-3.62995
0.01301	-1.68914	WDR19
0.01301	-1.60819	USP37
0.01301	-1.42973	SEMA6D
0.01301	-1.30404	SMG6
0.013102	-1.15194
0.013104	-1.95479	RASGRF1
0.013111	-3.33394
0.013114	-2.187	DDX17
0.013115	-2.64164	LINC01140
0.013115	-3.46697	CLEC2B
0.013126	-2.46037	FAM189A2
0.013126	-1.78835	ZMAT3
0.013152	-2.04217	ATP1B2
0.013179	-1.37913	SNHG8///SNORA24
0.013239	-1.774	ANK2
0.013247	-1.54121	SETDB2
0.013248	-1.18579	RPL14
0.013264	-1.14129	HIVEP2
0.013264	-1.09879	KIZ
0.013264	-1.85757	SMAD5
0.013264	-1.11955	SCFD2
0.013267	-1.70839
0.013267	-1.03868	LINC00324
0.013271	-1.8019
0.013306	-1.33754
0.013306	-1.73933	GDAP1
0.013307	-1.67628	PDGFRA
0.013336	-1.15556	SLC25A37
0.013349	-1.45176	ZC2HC1A
0.013394	-1.02505	H1FX-AS1
0.013425	-1.63103	JAK1
0.013426	-1.71054	SCARB1
0.013434	-3.28178
0.013434	-3.63419	ZFAND5
0.013458	-1.70721	ITPR1
0.013461	-1.54517	FRMD6
0.013461	-1.13872	ANKMY2
0.013461	-1.34422	CAST
0.013461	-2.71967	MGARP
0.013461	-1.34411
0.013461	-2.08742
0.013477	-1.165
0.013477	-1.01953	APCS
0.013477	-1.04897	SAV1
0.013477	-1.43844	RPS27L
0.0135	-1.55135
0.013529	-1.94535	TRPC1
0.013529	-1.58329	FLJ10038
0.013559	-1.39143	RTN4
0.013559	-1.48828
0.013583	-1.19636	HAUS1
0.013589	-1.31766	FNIP1
0.01359	-1.01108	COPS4
0.013591	-1.60261	NID1
0.013641	-1.14933	MID2
0.013644	-1.00282
0.013656	-1.56082	NEDD4
0.013661	-1.51687	TIRAP
0.013687	-1.62228	RBPMS
0.013697	-1.5998	BAG2
0.013702	-1.20868	ZNF275
0.013704	-1.78527
0.013717	-1.20224	HACE1
0.013721	-2.10131	EML5
0.013739	-2.428	PDGFD
0.013739	-2.79495
0.013739	-1.58447
0.013742	-1.77317	MEGF10
0.013742	-1.46474	PAPSS2
0.013757	-1.17527	MORN1
0.013778	-1.4254	KCNH7
0.013816	-1.58962	APH1B
0.013817	-1.59945	RASSF3
0.01382	-1.86054	PCED1B
0.013824	-1.84075	ZBTB20
0.013854	-2.67587	DPF3
0.013854	-1.28032	LOC100294033///TCAF1
0.013932	-1.32329	RSL24D1
0.013932	-1.40512	KDSR
0.013945	-1.18849	SENP7
0.013955	-1.27315	CAMK2D
0.014065	-1.18716	GLG1
0.014073	-1.90302
0.01409	-1.27076	AZI2
0.01409	-1.32684	CDKL5
0.014092	-3.60927	PENK
0.014092	-1.63323	MAB21L2
0.014097	-1.45745	LINC00662
0.014097	-2.01506	SOCS2
0.014101	-1.18988	LOC101927038
0.014114	-1.82832
0.014147	-2.20207	KIR2DS4
0.014163	-1.35518	SPDYE2B///SPDYE6///SPDYE5///SPDYE2///SPDYE1
0.014165	-1.92585	UNC80
0.014178	-2.03832	ARMCX4
0.014205	-1.83941
0.014222	-1.28652	SYNE1
0.014222	-1.42417	PSMC2
0.014232	-1.20015	LOC145783///ZNF280D
0.014235	-1.35497	FAM13B
0.014235	-2.54565	MAMDC2
0.014236	-1.23022
0.014256	-1.09802	PCDH11X
0.014263	-1.85578
0.014263	-1.13405	DZIP3
0.014263	-1.65755
0.014263	-2.31546	YTHDC2
0.014277	-2.14378	SLC6A6
0.014288	-1.44095
0.014288	-1.31606	SEPSECS-AS1
0.014288	-1.33319	CTSO
0.014319	-1.25032	POLDIP3
0.014319	-2.13206	C10orf82
0.014319	-1.7196	PHF6
0.014331	-1.02371
0.014335	-1.04164	FENDRR
0.014378	-1.12847	FAM92A1
0.014378	-1.16289	DMD
0.014382	-2.2527	LRRC17
0.014382	-1.07049	GLI3
0.014432	-1.0204	C16orf72
0.014455	-1.36508	PTENP1
0.014455	-3.47271
0.01446	-2.29644	CNKSR2
0.01446	-3.23771	FAM198B
0.01446	-2.20299	DNAJB14
0.014479	-1.33771	UBE2B
0.014479	-2.5588	CACNA1G
0.014494	-1.69504	IKZF4
0.014515	-1.25768	WFS1
0.014525	-1.72312
0.014525	-1.31359	SMIM8
0.014536	-1.14025	C1QTNF3-AMACR///AMACR
0.014539	-1.67751
0.014546	-1.16774	VSIG10L
0.014546	-1.32372	PPP2R5C
0.014546	-1.47393	PRICKLE2-AS3
0.014547	-1.13729
0.014621	-1.49418	SYNE3///LINC00341
0.014621	-1.22073	LINC00304
0.014631	-1.12328
0.014631	-1.47082	EIF5A2
0.014641	-1.18609	POLR3GL
0.014647	-1.61284
0.014663	-2.75116	PARVB
0.014681	-1.74807	LINC00672
0.014681	-1.30948	CC2D2A
0.014681	-1.03377	ERCC6L2
0.014684	-1.2631	MRAS
0.014712	-1.56821	CDKN2C
0.014719	-2.29513	LOC100128108
0.014737	-1.35241	INSR
0.014762	-1.83848	LOC101929373///SLC9B1
0.014762	-1.40286
0.014762	-2.27205	HMGN5
0.014762	-1.12204	CNOT6L
0.014762	-1.4956	BLOC1S6
0.014782	-1.27697	RABGAP1L
0.014785	-1.83398	PTPN23
0.0148	-1.87718	EPS8L2
0.014817	-2.29935
0.014823	-1.23837	TOR1AIP1
0.014823	-1.49874	RFPL2
0.014823	-2.07289	TBX3
0.014831	-1.09595	BTF3
0.014839	-1.36005
0.014846	-1.48967	SH3D19
0.014914	-1.01854	CRTAP
0.014916	-1.26823	ACACB
0.014923	-2.0385	CCND2
0.014923	-3.05584	SRRM3
0.014987	-1.41605	KIAA1958
0.01501	-1.5318	FBN1
0.01501	-1.37178	UBE2B
0.015011	-1.61224	SLC22A17
0.01502	-4.10721
0.015034	-1.70197	FBXO4
0.015043	-1.64969
0.015043	-1.2864
0.015043	-2.06424	ADRA2A
0.01506	-1.78361	DENND2A
0.015072	-1.0427	ONECUT1
0.015072	-1.19513	CCDC7
0.015074	-1.19497	COMMD5
0.015089	-1.07503	SLC39A6
0.015089	-1.20669	MBTPS2
0.015089	-1.04667	ADNP2
0.015089	-1.1115	HNRNPU
0.015107	-2.44162
0.015124	-1.18468	ARNTL
0.015137	-1.57721	FEZ1
0.015147	-1.2136
0.015147	-1.59368	SESN2
0.015147	-1.73837	FGFR4
0.015152	-3.21733	EPB41L4B
0.015158	-1.11087	SCAMP1
0.015164	-1.05752	ARHGAP5
0.015164	-1.01623	PIK3CG
0.015188	-1.02493	MAP9
0.015194	-1.32837	CWF19L2
0.015201	-1.33301	NR2F1-AS1
0.015201	-1.34525	AFP
0.015221	-2.48103	SEMA6A
0.015221	-1.36236	DACT3
0.015235	-1.5525
0.015282	-1.14125	ADPRM
0.015296	-5.11798	PGM5P2
0.015296	-1.22206	ZNF415
0.015298	-2.63379
0.015298	-1.68551	WASF2
0.015303	-1.175	ABHD13
0.015312	-1.63448	RABGAP1L
0.015312	-3.00012	ZNF300P1
0.015312	-3.52761
0.015312	-1.19611	EEF1D
0.015313	-1.01119	ZNF189
0.015316	-2.63015	FGF7P3
0.01533	-9.08967	LOC101928307
0.015335	-1.41516
0.015363	-1.75522	LRP3
0.015364	-2.49064	TSPAN8
0.015375	-1.06333	IGSF1
0.015394	-5.93309	OR10A3
0.015418	-1.37185	TMEM192
0.015418	-1.9735	CA5B
0.015426	-3.60934	WNT4
0.01548	-1.2556	CSRNP3
0.015483	-2.46234	DCN
0.015542	-1.19791	SYT7
0.015555	-1.3592	TRIM24
0.015555	-1.33648	PHF3
0.015575	-2.13777
0.015583	-2.59385	LOC100506571
0.015583	-1.29869	TTC33
0.01562	-1.26297	RCBTB2
0.01562	-1.33031	SVIL-AS1
0.01565	-5.18158	CXorf57
0.01566	-1.138	SLC29A2
0.015662	-1.11016	SH3BP5
0.015662	-2.1255	DCN
0.015662	-1.31592	PDE8A
0.015662	-2.13492	SLC16A14
0.015662	-1.04024	CCSER2
0.015667	-2.14179
0.015683	-1.49885	BBS9
0.015689	-1.05907
0.015689	-2.05027	BOD1L1
0.015689	-2.47376	SNAI2
0.015692	-1.94097	CEP290
0.015795	-3.38525	ATRNL1
0.015795	-1.08642	THAP6
0.015795	-2.78111	RHOJ
0.015804	-2.60525	RAB30
0.015804	-1.89733	SLC7A2
0.015804	-1.24499
0.01581	-1.48662
0.01581	-1.21321	VAMP2
0.01581	-1.53154	C7orf31
0.01581	-2.82407	SNCA
0.015842	-1.18704	LOC100506548///RPL37
0.015856	-1.07908	LURAP1
0.015861	-1.68598	SENP6
0.015861	-1.80452	RBP1
0.015861	-2.25857	LOC100507472///PCSK6
0.015875	-1.04786	SMCHD1
0.015877	-1.1655	BTD
0.015881	-1.38785
0.015881	-1.70713
0.015881	-1.94579	PRR5L
0.015919	-2.19803	PPM1E
0.015927	-3.14707
0.015937	-1.3274	GNG3
0.015938	-4.31465	PDE7B
0.015938	-1.1863	CSTB
0.015963	-1.52133	RAB4B-EGLN2///EGLN2///RAB4B
0.015963	-1.37554	CCDC50
0.015972	-1.85455
0.016033	-1.18018	ZNF398
0.016043	-1.58301	HPCA
0.016051	-1.29849
0.016051	-1.31162	MIR194-2
0.01606	-2.23376
0.01606	-1.8381	DFNA5
0.01606	-1.05701	MTMR9
0.01606	-1.256	SERPINI1
0.016061	-2.04419	AKT3
0.016076	-1.52772	SMC5
0.016104	-1.24238
0.016104	-1.18865	TSPYL1
0.016105	-1.04576	TGM7
0.016121	-1.50058	CLDN11
0.016124	-1.40449	LINC00266-1
0.016138	-1.1299	ICE2
0.016175	-1.98865
0.016189	-1.07286
0.016206	-1.57457	EXOC6B
0.016206	-3.57352	CCSER1
0.016206	-1.22943	RBFOX2
0.016227	-1.12425	ZNF462
0.016234	-2.41917	LSAMP
0.016234	-1.89882	SYNPO2
0.016234	-1.25256	DIS3
0.016261	-1.39912
0.016261	-1.12352
0.016261	-3.6081	EPHA6
0.016261	-1.18885	SKAP2///IGHG1
0.016261	-1.61172	MPHOSPH8
0.016263	-1.70999	ABCC9
0.016263	-1.17975	TOLLIP
0.016302	-1.10939	CALCOCO2
0.016302	-1.60401	TPM1
0.016303	-1.30097	VPS37A
0.016314	-1.20883	CRACR2A
0.01632	-1.1703	LOC101928100
0.016324	-1.21473
0.01633	-1.23082	TMEM220
0.016339	-2.84602	ECM2
0.016339	-2.01279	FGFR1OP2
0.016339	-1.15219	TTLL11
0.016339	-1.09794	MAN1C1
0.016342	-1.48982
0.016348	-3.26732
0.01636	-2.20942	TCF21
0.016372	-1.56703	LY96
0.016373	-1.08187
0.01643	-1.46209	CLTC
0.01643	-1.29295	CMBL
0.016433	-1.51208	RASSF3
0.016443	-1.63258	PODN
0.016458	-2.22958	CASC4
0.01647	-1.44486	ZAK
0.016482	-1.35452
0.016482	-1.35333	LOC100996385
0.016482	-1.03373	FAM120C
0.016482	-1.0568	LINC00662
0.016496	-1.21159	ARL9
0.016502	-1.87279	QKI
0.016502	-1.57858	RBL2
0.016509	-2.02616	ZBTB20
0.016509	-1.01754	IRS2
0.016509	-1.4727	SGCD
0.016511	-1.48582	FOXN3
0.016511	-2.1166	MYT1L
0.016511	-1.67827	CAMK2N1
0.016511	-1.5579	ABHD2
0.016512	-1.29852	SERHL2
0.016523	-1.46935	SHC4
0.016564	-2.68232	NAALAD2
0.016588	-1.2166
0.016607	-1.70812	NXPH1
0.016652	-1.47768	CALD1
0.01667	-1.17949	SNORD73A///RPS3A
0.016672	-1.39148
0.016672	-1.76222	CLCN5
0.016692	-2.629	RBM43
0.016698	-1.70082	APOBEC3G
0.016698	-3.18501	DKFZP761C1711
0.016702	-1.19544	TNRC6B
0.016725	-1.02393	APPBP2
0.016737	-3.13977	LOC100131662
0.016753	-1.24978	CYP2F1
0.016755	-1.27081	CAMLG
0.016761	-1.29343	SFMBT2
0.016762	-1.14561	CEP41
0.016762	-1.0018	ASMTL
0.016762	-1.02979	NPY5R
0.016767	-6.16093
0.016767	-1.85828	STARD9
0.016767	-2.04046
0.016793	-1.09546	PCAT4
0.016793	-1.33021	KLHL3
0.016793	-1.11076	LINC00667
0.016814	-1.12985	ATP9B
0.016814	-1.70198	ICA1L
0.016827	-1.55018	PAPSS2
0.01683	-1.28407	BRD8
0.01683	-1.18309	COL4A5
0.01683	-1.97369	CCDC26
0.01683	-2.841
0.01683	-2.7529	MTUS2
0.016872	-2.40076	PRCD
0.016892	-1.53523	PKD2L1
0.016892	-1.00055	LARP4B
0.016893	-1.53249	GSTM3
0.016893	-2.85131
0.016907	-1.14308	CEP128
0.016909	-1.89797
0.016916	-1.19874	ZBED6
0.016942	-1.77598	TRIM36
0.016942	-1.06983	DIP2C
0.016951	-1.16255	HS2ST1
0.016951	-1.87241	VSTM4
0.016951	-1.34961	ALDH1L2
0.016953	-1.29865	INSR
0.016967	-1.63662	WTAP
0.016967	-1.64869	LOC101927719
0.017027	-1.33545	FRMD6
0.017033	-1.02654	TCEAL3
0.017099	-2.01137	GREB1L
0.017106	-2.74044	TMEM255A
0.017175	-1.396
0.017175	-1.36356
0.017206	-1.2064
0.017206	-2.50063	SDPR
0.017227	-1.56091	RGPD2///RGPD6///RGPD8///RGPD3///RGPD1///RGPD4///RGPD5///RANBP2
0.017227	-2.94094	DCN
0.017227	-2.42561
0.017242	-2.01191	PDZRN3-AS1
0.017279	-1.48228
0.017292	-1.11088	TLK1
0.017301	-1.6901	DOCK4
0.017302	-1.50729	ZEB2
0.017303	-2.07445	LRRK2
0.017303	-2.09966	SNAP91
0.017305	-1.02559	ATP6V0E1
0.017305	-1.7231	ARMC9
0.017308	-1.25544	TBC1D9
[truncated: 4,926 more rows]

## Sheet: processed GSE40595
Table S3: Differentially Expressed Genes obtained from GSE40595 dataset
Gene.symbol	adj.P.Val	logFC
GLIDR	7.01e-13	2.59559
ARHGEF10	1.24e-12	2.80602
CYP2B7P///CYP2B6	4.09e-11	3.03534
ZBTB20	6.54e-11	4.3384
CRIM1	6.8e-11	4.16685
CLDN3	1.08e-10	1.19288
DOCK11	1.32e-10	1.85369
TJP2	4.6e-10	4.62808
DNAH6	5.89e-10	2.841
IDH2	6.35e-10	2.09162
MAOA	1.11e-09	1.88515
CACNB2	1.13e-09	2.89109
AFG3L2	1.17e-09	2.45946
ZDHHC14	1.68e-09	1.34078
ASXL1	2.25e-09	2.08646
FGF2	2.29e-09	2.3464
LOC105379045	2.82e-09	1.35968
MCM2	3.88e-09	1.16426
TUBA4A	4.58e-09	3.57146
HOXD10	5.78e-09	1.62538
TNFAIP8L1	6.26e-09	2.84797
FAXDC2	9.34e-09	1.41915
PIK3C3	1.75e-08	1.18722
NUCKS1	2.18e-08	1.13294
PACS2	2.39e-08	1.98708
MIR99AHG	2.49e-08	2.27607
SLC25A27	2.55e-08	4.11096
LINC01000	2.64e-08	2.13824
LIMCH1	2.72e-08	3.27553
DDX39A	2.79e-08	1.19911
SYNE1	2.87e-08	1.62013
ANGPTL3	3.09e-08	4.55652
CD244	3.71e-08	3.49942
MCL1	5.18e-08	1.11779
DTL	5.73e-08	1.79584
LOC102725213///LOC100507387///FAM153A///FAM153B	6.25e-08	3.08909
ITM2A	6.33e-08	1.8702
TTC38	6.96e-08	1.36922
TGFB2	7.38e-08	3.30795
LOC102724002	7.44e-08	1.77489
TACSTD2	7.51e-08	2.32892
SASS6	7.65e-08	1.09039
GNG11	8.13e-08	3.43337
CHRDL1	8.16e-08	2.41766
N4BP2L2	8.64e-08	3.20064
STYXL1	9.17e-08	1.1982
ZNF638-IT1///ZNF638	9.18e-08	2.49596
TMEM37	1.01e-07	2.87204
HMBOX1	1.01e-07	4.06795
SMAGP	1.18e-07	1.62091
COLGALT2	1.32e-07	2.14451
MMP28	1.39e-07	1.12768
PPP1R15A	1.43e-07	2.51792
ANP32E	1.53e-07	3.72981
RC3H1	1.6e-07	1.78198
LINC00545	1.62e-07	1.4667
GINS2	1.64e-07	1.89929
MAP3K8	1.67e-07	1.31891
NRXN3	1.78e-07	2.13205
LOC101930363///LOC101928349///LOC100507387///FAM153C///FAM153A///FAM153B	2.11e-07	1.80397
UHRF1	2.52e-07	1.26824
MRGBP	2.65e-07	2.67612
MAOA	3.27e-07	1.30437
CENPK	3.46e-07	1.45915
DMD	3.86e-07	1.10678
KIF11	4.43e-07	2.77865
NUP50	4.86e-07	1.03438
GAPDH	5.27e-07	1.25689
DUSP5	5.32e-07	1.49428
SLC6A8	5.68e-07	1.00419
FLJ37786	5.69e-07	1.29529
CCND3	6.06e-07	1.35872
CBR4	6.08e-07	1.56803
ZNRF1	6.2e-07	2.47238
METTL7A	6.31e-07	1.1065
DDX60L	7.08e-07	1.32492
COG8	7.09e-07	1.79641
CLDN15	7.25e-07	2.17106
NUSAP1	7.26e-07	1.67341
RAD50	7.27e-07	1.44121
SNRK	7.77e-07	1.1468
MFSD4B	7.82e-07	1.91551
RALGPS2	8.24e-07	1.86185
RPS27	9.51e-07	1.87566
PCBD2	1.02e-06	1.44941
LSAMP	1.04e-06	1.04367
BICD1	1.11e-06	1.9435
TGFBR1	1.12e-06	2.23921
PCDH7	1.16e-06	1.22077
CBS	1.22e-06	1.4189
TFPI	1.26e-06	1.03397
TPI1	1.38e-06	1.22335
FGFR1	1.4e-06	2.50695
MAPRE3	1.67e-06	1.02758
PDP1	1.68e-06	1.51584
CARMIL1	1.81e-06	1.69577
ASH1L-AS1	1.84e-06	1.45221
ADRB1	1.95e-06	1.23291
KPNA2	1.96e-06	1.47333
PLSCR4	1.99e-06	1.16956
NFAM1	2.1e-06	1.45576
CNPY4	2.18e-06	3.34203
TFPI	2.19e-06	1.15643
C1orf106	2.31e-06	1.70656
LINC00475	2.44e-06	2.07741
NGLY1	2.45e-06	1.67556
INPPL1	2.45e-06	1.13461
SARDH	2.46e-06	1.04622
HIST2H4B///HIST4H4///HIST2H4A///HIST1H4L///HIST1H4E///HIST1H4B///HIST1H4H///HIST1H4C///HIST1H4J///HIST1H4K///HIST1H4F///HIST1H4D///HIST1H4A///HIST1H4I	2.47e-06	1.97671
LOC100996412	2.54e-06	1.70203
MAF	2.58e-06	1.72413
LOC100240734	2.68e-06	2.56428
DNAJC10	2.68e-06	1.24588
OGFR	2.73e-06	1.39818
RAB2A	2.88e-06	2.25948
LZTS2	2.92e-06	1.80127
LRRC37A2	2.96e-06	1.73857
ALYREF	3.11e-06	2.21102
EFCAB6	3.17e-06	2.29486
RSU1	3.28e-06	2.33803
AURKAIP1	3.29e-06	1.90219
BRS3	3.31e-06	1.12163
COL5A3	3.58e-06	1.36987
DDX3X	3.61e-06	1.11211
ASAP1	3.77e-06	1.23036
SMC6	4e-06	1.8732
LYPLA2	4.03e-06	1.88131
STC2	4.2e-06	1.25749
NAA10	4.35e-06	1.15197
ARPC4-TTLL3///TTLL3///ARPC4	4.43e-06	1.90324
ZMIZ1	4.43e-06	1.79236
RITA1	4.56e-06	1.98893
ATG12	4.74e-06	1.49956
CALU	5.03e-06	1.78435
MEG3	5.16e-06	1.09769
CTU2	5.19e-06	1.69653
RPL7	5.31e-06	1.19872
LOC100506718///FLRT2	5.47e-06	2.63844
DVL2	5.47e-06	1.22569
TSTA3	5.49e-06	1.91601
GET4///SUN1	5.54e-06	1.88596
CDON	5.58e-06	1.23182
ZAK	5.67e-06	2.63492
EPO	5.67e-06	1.5649
FLJ35934	5.79e-06	1.02744
METTL13	5.85e-06	1.33946
PPIF	5.9e-06	1.31919
MAP3K13	6.1e-06	1.99803
AGFG1	6.29e-06	1.82476
EML2	6.61e-06	1.13236
BLM	6.64e-06	1.27897
SYK	6.74e-06	2.01223
LOC157860	6.74e-06	1.45411
SMTNL2	6.79e-06	1.46083
VPS13D	6.81e-06	1.50367
FARP1	6.98e-06	3.08844
DCLK2	7.03e-06	1.47323
KBTBD11	7.06e-06	1.40106
CFDP1	7.25e-06	2.25602
ZNF668	7.27e-06	1.24943
CHCHD7	7.84e-06	1.69972
SLC1A3	8e-06	1.36435
CCDC69	8.39e-06	1.01319
AMIGO3///GMPPB	8.49e-06	1.41012
ITGA4	8.71e-06	1.4819
LOC101930026	8.8e-06	1.19916
LOC102725426///MIR8071-2///MIR8071-1///IGHM///IGHG1	8.96e-06	1.13689
BTG3	8.96e-06	1.48709
XPO7	9.73e-06	1.55927
VRK3	9.79e-06	1.41262
EIF5B	9.8e-06	1.64226
GTF2H5	9.91e-06	1.86833
FOXF2	1.01e-05	1.66917
TUBB3	1.01e-05	1.42015
DPY19L1	1.03e-05	1.33629
LRP8	1.06e-05	1.36112
TSPAN12	1.06e-05	1.43151
DNAJC5	1.08e-05	1.24356
LYPLA2	1.08e-05	1.33411
MGME1	1.12e-05	2.22623
SART1	1.13e-05	1.62787
KIAA1217	1.13e-05	1.2159
PDGFD	1.15e-05	1.69347
NKTR	1.17e-05	1.13708
SYT1	1.17e-05	1.70542
COG3	1.2e-05	1.57878
ADGRD2	1.2e-05	1.66308
SDF4	1.22e-05	1.11065
ASXL1	1.25e-05	1.05069
KLHL42	1.25e-05	1.04028
ZWINT	1.25e-05	2.03559
PLCG2	1.27e-05	1.43417
GAPDH	1.28e-05	1.27741
XPOT	1.3e-05	1.11847
CDC42BPA	1.35e-05	2.67862
LOC105372526	1.36e-05	2.01225
RGS12	1.39e-05	1.4403
MICALL2	1.41e-05	1.26962
ZNF808	1.43e-05	1.14613
HOXB2	1.43e-05	2.07813
LAGE3	1.46e-05	2.33443
ZBTB3	1.47e-05	1.54817
DEPDC1	1.49e-05	1.86053
ZNF81	1.52e-05	2.75905
CACNA1I	1.53e-05	1.1956
DSPP	1.56e-05	1.08178
GABPB1-AS1	1.58e-05	1.63742
HMGB3	1.59e-05	1.16544
PEX5L	1.6e-05	1.30021
WTAP	1.61e-05	1.38494
FAM134B	1.69e-05	1.54134
HTRA2	1.71e-05	1.26269
STAG3L3	1.71e-05	1.9318
PNP	1.72e-05	1.37375
GAPDH	1.72e-05	1.08375
LOC100507520	1.76e-05	2.11338
MRPL57	1.78e-05	1.81929
CAMTA1	1.79e-05	1.36341
COLCA1	1.81e-05	1.32515
PARD3B	1.82e-05	2.29751
ZNF552	1.84e-05	1.42523
PRKD3	1.85e-05	1.04511
COPS7A	1.86e-05	2.73031
ATF6B	1.89e-05	1.54855
GBAP1	1.92e-05	2.28458
HDGFRP3	1.93e-05	1.74045
NR3C2	1.93e-05	1.67247
AMMECR1	1.95e-05	1.02621
DKFZP761C1711	1.97e-05	2.02532
LRRC37A2///LRRC37A3///LRRC37A4P///LRRC37A	1.98e-05	1.57203
CLPB	2.03e-05	1.68029
SSTR2	2.06e-05	2.05024
PACS2	2.07e-05	1.75966
RHNO1	2.08e-05	1.34693
HOXB7	2.12e-05	1.40968
SPTAN1	2.18e-05	1.38909
GDAP2	2.2e-05	1.28162
TBCC	2.25e-05	2.12851
FOXD4L1///FOXD4	2.26e-05	1.31806
ITPR1	2.26e-05	1.40572
ADARB1	2.31e-05	2.04134
LOC101930655///C7orf73///SLC13A4	2.32e-05	1.2597
ESM1	2.34e-05	1.68774
CAMTA1	2.37e-05	1.22993
CANT1	2.44e-05	2.17636
CTNNA1	2.46e-05	1.37
LHFPL3	2.48e-05	1.04218
UBE2I	2.48e-05	1.92346
ZBTB7A	2.48e-05	1.21384
ATF6	2.5e-05	1.2211
GCAT	2.52e-05	1.10805
FXR1	2.54e-05	1.07705
LONRF2	2.69e-05	1.46365
EXOSC4	2.69e-05	1.07132
LSG1	2.7e-05	1.7548
CDC42BPA	2.72e-05	1.97681
TNFRSF13B	2.74e-05	1.13826
RDH13	2.75e-05	1.44871
GABRB1	2.82e-05	2.22979
FAM106A	2.83e-05	1.52535
WDFY3-AS2	2.87e-05	1.15967
SENP5	2.88e-05	2.82098
LOC101060373///NOMO3///NOMO2///NOMO1	2.88e-05	2.35943
TFDP1	3.06e-05	1.00601
NDUFA10	3.09e-05	1.3163
HAVCR2	3.19e-05	2.20906
SNHG17	3.2e-05	2.69532
MIR21///VMP1	3.21e-05	1.76639
METRNL	3.34e-05	2.51187
KLF12	3.41e-05	1.76673
STON2	3.5e-05	1.10835
CDH6	3.54e-05	1.32044
PTOV1-AS2	3.67e-05	1.08184
FOXM1	3.67e-05	1.53342
UBR2	3.68e-05	1.94724
RSL1D1	3.72e-05	1.93374
TMEM45B	3.76e-05	1.25648
WNK4	3.8e-05	2.66774
LRFN5	3.83e-05	1.37379
PCBP2	3.83e-05	1.28697
FRAS1	3.84e-05	1.21039
KCTD4	3.87e-05	1.21733
PDIA2	4.05e-05	2.11909
LRIG1	4.07e-05	1.29331
FREM3	4.13e-05	1.11234
PPP4C	4.14e-05	2.50236
PGLS	4.21e-05	1.78469
GSK3A	4.22e-05	1.68389
EIF3M	4.26e-05	1.17924
SNX29	4.31e-05	1.61367
HHLA3	4.4e-05	1.3635
KRI1	4.4e-05	1.89879
DFFA	4.41e-05	1.50782
EIF1AD	4.42e-05	1.08379
LOC102724985///PDXDC1	4.49e-05	2.8912
FAM171B	4.59e-05	1.27961
RBBP8NL	4.65e-05	1.26136
FAM149A	4.65e-05	1.26177
TUBB4B	4.67e-05	1.63406
FARSA	4.68e-05	1.76725
TTLL5	4.68e-05	1.13108
ZNF300P1	4.73e-05	1.13527
ARHGAP11A	4.75e-05	1.22571
MIEF1	4.84e-05	1.29886
TEX10	4.85e-05	1.09438
TBXA2R	4.9e-05	1.10096
DPYD	4.99e-05	1.01173
CYSLTR1	5.01e-05	2.1928
LOC102546299	5.03e-05	1.03551
SYNE1	5.03e-05	1.75241
JHDM1D-AS1	5.04e-05	1.22325
WRNIP1	5.05e-05	3.14113
MTRF1L	5.07e-05	1.57726
RFXANK	5.13e-05	1.34405
AVL9	5.26e-05	1.26346
CCNI	5.31e-05	2.40571
GDF2	5.45e-05	1.65882
CDKN2A	5.5e-05	1.97364
LINC00674	5.52e-05	1.29371
ZNF629	5.57e-05	2.40462
HTN1	5.62e-05	1.31395
SLC4A4	5.9e-05	1.05179
SGK2	5.97e-05	1.1468
CEP97	5.99e-05	1.14802
RASSF7	6.03e-05	1.12335
ICAM4	6.03e-05	1.47334
CARNS1	6.05e-05	2.77479
TSHZ2	6.23e-05	1.46015
CASC15	6.36e-05	1.53117
MRPL15	6.47e-05	1.80629
CXCR4	6.49e-05	1.94242
DAP3	6.59e-05	1.65757
CAPN3	6.59e-05	1.59193
SDHAF1	6.63e-05	1.24256
KLKB1	6.7e-05	1.43774
REEP3	6.73e-05	1.61561
CXCL8	6.8e-05	1.46407
TRAPPC3	6.81e-05	1.27652
FMN2	6.9e-05	1.49432
NACC1	6.93e-05	1.55855
LOC100505984///ITGB6	6.97e-05	1.31658
EZH2	7.12e-05	1.36512
MRM2	7.18e-05	1.41728
RAB30	7.21e-05	1.05357
SRSF4	7.23e-05	1.43255
GBP1	7.34e-05	1.10488
MBLAC1	7.36e-05	1.63781
GIGYF1	7.38e-05	1.3038
ZC3HAV1	7.51e-05	1.52582
CFD	7.53e-05	1.08786
ZAK	7.59e-05	1.09827
MSRA	7.59e-05	1.32775
IRS4	7.7e-05	1.45335
NFE2	7.71e-05	1.34509
TRBV27	7.94e-05	1.07122
FXYD6-FXYD2///FXYD2	8.08e-05	1.62233
PLCH2	8.08e-05	1.17286
EPB41L1	8.17e-05	1.98303
RCOR2	8.19e-05	1.60578
ZNF609	8.41e-05	1.08141
HEYL	8.45e-05	1.89999
CLDN10	8.45e-05	1.00181
EIF4E2	8.67e-05	1.2404
STAMBPL1	8.83e-05	1.67856
NSUN5	8.83e-05	1.84963
MED28	8.94e-05	1.39314
FRMPD4	8.96e-05	1.26746
FCMR	8.98e-05	2.31715
HNRNPU	9.52e-05	1.02479
PROSER3	9.64e-05	1.04411
SFMBT1	9.68e-05	1.34211
OVOL2	9.74e-05	1.44733
EPG5	9.84e-05	1.4594
ERO1A	0.0001	1.25344
CCDC171	0.000101	1.11478
NAT14	0.000102	2.90461
RAD52	0.000103	2.28535
TBCB	0.000103	1.08527
FCRL4	0.000103	1.90451
FHL1	0.000104	1.03646
RUNX1T1	0.000104	1.24336
ST3GAL2	0.000104	1.47803
LTB4R2	0.000104	1.53809
SLC35G2	0.000105	1.16323
MARK3	0.000105	1.38351
SHANK3	0.000106	1.29672
DBH	0.000108	1.0594
SERPINA10	0.00011	1.76469
HDAC2	0.00011	1.74394
TM9SF4	0.00011	1.09566
CYP2W1	0.000111	1.47692
PTPN4	0.000112	1.09657
IPO11	0.000112	1.4574
PIEZO1	0.000112	2.00329
UBE2I	0.000113	1.28157
CLSPN	0.000114	1.29776
TAB3	0.000114	1.13219
LYNX1	0.000117	1.39619
VWA1	0.000119	1.34457
SCAF11	0.000119	1.81556
GOPC	0.000119	1.65046
L2HGDH	0.000119	1.54756
CACNA1H	0.000121	1.77292
FAM13C	0.000122	1.10499
MBP	0.000123	1.15698
DPT	0.000124	1.05583
EIF3M	0.000124	1.59925
CD47	0.000125	1.00788
CSF2	0.000126	1.49587
PSMG3	0.000127	1.62635
CLDN11	0.00013	2.05477
MIR3652///HSP90B1	0.000132	1.61783
ZNF252P	0.000133	1.79647
SLC7A4	0.000134	1.11637
SIX4	0.000134	1.16672
CSDC2	0.000135	1.24082
USP53	0.000136	1.87204
CENPN	0.000137	1.41855
CFAP73	0.000137	1.33808
CABLES2	0.000137	1.61943
ARHGEF2	0.000137	1.06289
LSG1	0.000138	1.87183
AVL9	0.000138	1.40813
MUM1	0.000138	1.68004
GSPT1	0.000139	1.18013
CACHD1	0.00014	1.15633
TNPO2	0.000141	1.3519
PIEZO1	0.000144	1.09057
WRAP73	0.000145	1.00805
MALT1	0.000146	1.59686
ZBTB8B	0.000146	1.41323
SMARCE1	0.000147	1.5611
USE1	0.000147	1.38151
SIKE1	0.000149	1.17984
SMOX	0.00015	2.01474
PIGB	0.000152	1.88294
CHRAC1	0.000152	1.19571
SLC7A4	0.000153	1.16145
WDR43	0.000154	1.22045
SSB	0.000154	1.42828
MIR1292///SNORD110///SNORD86///SNORD57///NOP56	0.000155	1.08313
MAGI1	0.000156	2.00975
GTF3A	0.000157	1.35087
CALCOCO1	0.000157	1.24025
MYO1G	0.000158	1.25646
TMEM63A	0.00016	1.67249
PTPN14	0.000162	1.05575
NMT1	0.000163	1.37615
PREB	0.000164	1.19465
NPAS2	0.000164	2.03021
LOC105375531	0.000166	1.55493
LGR4	0.000167	1.08319
SYNPO2	0.000168	1.47276
POPDC2///COX17	0.00017	1.26141
ADAM19	0.000172	1.08089
ST6GALNAC5	0.000173	1.00543
LRRFIP1	0.000174	1.38929
CCDC152	0.000178	1.02414
CABP4	0.00018	1.33103
PDE7B	0.00018	1.00212
SYNGR2	0.000183	1.07892
PLEKHB1	0.000183	1.73971
LOC101929713	0.000185	1.58076
XPR1	0.000186	1.21032
DNAJC30	0.000186	1.21945
BHLHA15	0.00019	1.27693
LOC100287413///GLYATL1	0.00019	1.1963
LRRC37A2///LRRC37A4P	0.00019	1.49244
SH3TC1	0.000197	1.04746
OR1J2	0.000198	1.86158
ABHD16A	0.000199	1.15626
NDUFA2	0.0002	1.38327
ERCC6L	0.000202	1.2589
WIPF1	0.000202	1.21556
CEP70	0.000203	1.1366
TMEM212	0.000205	1.14269
FCGBP	0.000208	1.36729
RLIM///PABPC1	0.00021	1.19681
ZNF529	0.000212	1.2375
TTC27	0.000212	1.09987
CDYL2	0.000213	2.57724
MBNL2	0.000214	1.37401
WWTR1	0.000215	1.4199
GPM6A	0.000215	1.08394
TTLL12	0.000215	1.0595
ZNF536	0.000217	1.50489
HILPDA	0.00022	1.58171
AGAP2-AS1	0.000221	1.39671
CEP68	0.000222	1.39348
AFF3	0.000224	1.34646
PRDM15	0.000225	1.07508
SORL1	0.000231	1.03456
NRXN1	0.000232	1.41745
LAMC1	0.000234	1.0475
SLC11A2	0.000235	1.03025
RAD1	0.000235	1.20169
MEDAG	0.000236	1.07733
ATF1	0.000236	1.14366
CCNG1	0.000238	1.48018
MRPL47	0.00024	1.36879
CYP3A5	0.000243	1.61425
C8orf88	0.000244	1.44288
ERBB4	0.000244	1.05113
UBR2	0.000252	1.1972
ATP6V0C	0.000255	1.72521
SKP2	0.000256	1.37875
LOC101930114	0.000257	1.12195
NAT8L	0.000257	1.48786
UTP20	0.000257	1.23442
HHIP	0.000263	1.02057
DNPH1	0.000263	1.45189
QPRT	0.000267	1.48505
NPAS1	0.00027	1.05608
FAM181B	0.000271	1.04779
CD109	0.000272	1.58659
AURKAIP1	0.000272	1.44665
LIMCH1	0.000278	1.33539
UHRF1BP1	0.000278	1.38999
LOC101928623///LOC401320	0.000283	2.5111
PMVK	0.000288	1.00821
RPP38	0.000289	1.6655
C15orf38-AP3S2///AP3S2	0.00029	1.11779
SGPL1	0.000292	2.1622
FLJ21408	0.000303	1.33164
GGT2///GGTLC1///GGTLC2///GGT1	0.000304	1.12118
EML2	0.000304	1.29506
KCNE4	0.000305	1.22482
PRR5-ARHGAP8///ARHGAP8	0.000307	1.22204
SLC11A2	0.000318	1.06057
SMARCA4	0.00032	1.21973
BOLA3	0.000321	1.52689
WDR83	0.000321	1.25309
SLC6A5	0.000323	2.05165
GLIS1	0.000324	1.11942
ATP11A	0.000325	2.50583
DNLZ///CARD9	0.000328	1.80258
CKB	0.00033	1.65463
RBM26	0.000332	1.28535
CDKN2D	0.000333	1.69067
TFR2	0.000333	1.08087
PRR12	0.000336	1.23528
ATP2A2	0.000339	1.2091
ARG2	0.000339	1.18394
RALGAPB	0.000344	1.29106
CDH19	0.000345	1.67357
LRCH3	0.000345	1.23622
RRP7BP///RRP7A	0.000347	1.38031
ME1	0.000348	1.01701
DCBLD1	0.000348	1.00361
MTHFD2L	0.000353	1.48292
TXN	0.000358	1.09073
CYP19A1	0.000359	1.08211
UCKL1	0.000359	1.61423
PTBP3	0.000361	1.05813
CARD14	0.000361	1.06595
MTUS2	0.000363	1.13392
SFMBT2	0.000363	1.03677
MAP9	0.000364	1.02857
GPR4	0.000364	1.57979
FGFR1	0.000366	1.0589
OBSCN	0.000366	1.17503
HMG20B	0.00037	1.48008
ABHD6	0.00037	1.42272
MIR7113///MIR4691///NDUFS8	0.000371	1.96407
ARHGAP26	0.000372	1.59369
PLCE1	0.000372	2.23567
PSMD8	0.000372	2.19286
SLC25A16	0.000376	1.2491
UBQLNL	0.000381	1.048
TMTC4	0.000381	1.77783
EIF3B	0.000382	1.98769
SLC25A21	0.000384	2.04835
RPS6KA6	0.000384	1.56291
TUSC5	0.000385	2.98203
PBXIP1	0.000386	1.19054
UBR4	0.000387	1.04519
NT5C1B-RDH14///NT5C1B	0.000387	1.07386
IGSF9	0.000388	1.17598
LOC340085	0.000392	2.0186
PARP2	0.000396	1.13873
IPP	0.000405	1.15776
EPN1	0.00041	1.73944
OLFML2A	0.000418	1.41355
LAPTM4B	0.000418	1.26779
ABCG1	0.000422	1.22719
CELA2A///CELA2B	0.000423	1.16631
KLF13	0.000427	1.24514
SPOCK2	0.000427	1.14279
PHLPP2	0.00043	1.87667
PLAGL2	0.000437	1.11285
LINC00996	0.000438	1.33495
USP2	0.000442	1.07458
MITF	0.000442	1.41038
GALNT2	0.000445	1.04869
MXRA7	0.000446	1.33076
LOC100505817	0.000448	1.7863
CSNK1E	0.000454	1.56105
BCL11A	0.000454	1.36091
ATXN7L1	0.000457	1.56139
TRIM59	0.000462	1.16376
ISL2	0.000469	1.71592
C6orf52	0.000472	1.01905
CUL5	0.000479	1.63151
F7	0.000482	1.01172
SIGLEC8	0.000485	1.4183
KMT5A	0.000485	1.25774
PRR5-ARHGAP8///ARHGAP8	0.000495	1.31185
NOTCH1	0.000498	1.078
CRBN	0.000501	1.29264
GEN1	0.000503	1.53773
BRD7	0.000516	1.03924
SPACA4	0.000518	1.0325
CDK16	0.000524	1.76514
GRB2	0.000528	1.3452
DIP2C	0.000528	1.48459
CMTM6	0.00053	1.12864
RAB8B	0.000532	1.11454
GPX1	0.000536	1.16713
CYBRD1	0.000543	1.83297
CHDH	0.000547	2.06842
SF1	0.000551	1.06919
MKS1	0.000554	1.26055
DNAJC4	0.000558	1.1169
OGFOD2	0.000558	1.38559
PTCSC1	0.000558	1.26514
SFTPA2///SFTPA1	0.00056	1.4067
RAX2	0.000561	1.80472
PTGER3	0.000574	1.41004
ADAM33	0.000578	1.05305
BTG4	0.000579	1.25188
SIN3A	0.00059	1.30031
TRIM27	0.000596	1.24266
DET1	0.000601	1.07388
SYS1-DBNDD2///SYS1///DBNDD2	0.000607	1.51856
HMGXB4	0.000608	1.04613
YTHDF2	0.00061	1.48846
FANCD2	0.000611	1.55479
RHBDD2	0.000612	1.55354
SYAP1	0.000612	1.69966
MORN1	0.000614	1.17449
NNT-AS1	0.000617	1.43293
RAB11FIP1	0.000618	1.1098
LOC105373738	0.000621	1.61983
SUN1	0.000626	2.37265
KANK2	0.000628	1.00483
PTAFR	0.000642	1.84029
MACROD2-AS1	0.000642	1.10694
ENAH	0.000644	1.25249
LOC441081	0.000649	1.43917
DPF3	0.000654	2.10965
RPRD1B	0.000656	1.15318
TNFRSF11B	0.000661	1.47104
HOXB3	0.000661	1.51953
ACPP	0.000664	1.20565
EIF1B-AS1	0.000668	1.62155
SEC61A2	0.00067	1.37479
IFNA13///IFNA1	0.000676	2.07889
SLC25A32	0.000679	1.56699
USP28	0.000684	1.55203
QTRT1	0.000689	1.19928
USP24	0.000692	1.13387
SLC25A51	0.000696	1.21749
CPE	0.000698	1.25256
ACTR1A	0.000705	1.03149
STUB1	0.000714	1.61312
TRAF1	0.000717	1.08112
MED28	0.000724	1.22057
KRT78	0.000729	1.19687
TRIOBP	0.000736	1.38816
PTH2R	0.000742	1.37099
FAIM	0.000748	1.62642
GPT2	0.000748	1.60448
ACTRT3	0.000759	1.69052
LOC102724984///KIAA2013	0.000761	1.16243
GPR137	0.000769	1.37599
PRR26	0.000773	1.34976
MGAT4A	0.000777	1.05701
CELF3	0.000784	1.48377
ITPRIPL2	0.000785	1.22051
NEBL	0.000786	1.12277
SPRED2	0.000786	1.47407
KLK11	0.000787	1.52809
CCDC167	0.000795	1.32116
HELQ	0.000796	1.3595
DTYMK	0.000799	1.32598
HNRNPH3	0.0008	1.02793
SEMA6A	0.00081	1.13737
RUFY3	0.000812	1.16257
HOXD9	0.000815	1.14992
SPINT2	0.000825	1.32063
RSPO1	0.000828	1.14777
CDKN2AIPNL	0.000828	1.01019
RPS11	0.00083	1.64076
LOC105373958	0.00083	1.14179
TMEM267	0.000846	1.5994
DLX5	0.000847	1.24669
MGAT4B	0.000855	1.09578
DYM	0.000868	1.18982
ATM	0.00088	1.27772
GUCY1B2	0.00089	1.23659
POLDIP2	0.000897	1.06374
CLSPN	0.000906	1.30865
PIH1D2	0.000911	1.76338
RAB40C	0.000913	1.7349
ABCC9	0.000921	1.09997
TRPM7	0.000933	1.44363
ZNF471	0.000939	1.10918
CCDC85B	0.000941	1.89901
DHX36	0.000944	1.01207
GPR89B	0.000953	1.4849
ISYNA1	0.000961	1.33207
ATP2A3	0.000964	1.32415
RBM19	0.000972	1.33322
SLC27A4	0.000989	1.78062
ZNF611	0.000996	2.10626
PSD	0.001	1.10776
CCDC136	0.001	1.38493
TSPAN33	0.001	1.333
CIAPIN1	0.00101	1.63837
LOC101928841	0.00101	1.4561
CIB2	0.00101	1.5693
LINC01527	0.00102	1.09845
MIPEP	0.00103	1.10471
CCDC33	0.00104	1.58041
GABRB2	0.00105	1.28387
CDKL3	0.00105	1.93507
ALDOA	0.00106	1.24465
CTSB	0.00107	1.23437
EHD1	0.00107	1.38317
SUSD2	0.00108	1.22388
COPB2	0.0011	1.81864
CYP4F12	0.0011	1.39132
RFC4	0.0011	1.2143
SLC30A4	0.00111	1.10499
PI4K2A	0.00112	1.59098
TMEM64	0.00117	1.41744
LOC115110	0.00117	1.15586
HMGB1	0.00118	1.44902
TMEM129	0.00118	1.02952
CYP27A1	0.00119	1.51278
MYBL1	0.00121	1.1187
RGS12	0.00121	1.23545
SLC39A14	0.00122	1.22681
OGFOD2	0.00122	1.66453
FAM99B	0.00122	1.0564
EXOSC9	0.00123	1.08349
MIR4680///PDCD4	0.00124	1.75825
ZRANB2	0.00124	1.1165
CNPY2	0.00124	1.56415
CXADR	0.00126	1.09907
ATP11B	0.00127	1.34179
TNFSF12-TNFSF13///TNFSF12	0.00128	1.00587
ZNF805	0.00128	1.60993
LOC101928269///LOC100506403///RUNX1	0.00128	1.09012
C9orf3	0.00128	1.13291
PRKCQ	0.00128	1.29186
PPDPF	0.00128	1.8794
PAPOLA	0.00129	1.22502
ATN1	0.00129	1.19185
XRCC6	0.00129	1.90486
HS6ST3	0.0013	1.12396
FADS3	0.00133	1.29338
GFER	0.00133	1.5003
USP21	0.00134	1.30887
MAP3K6	0.0014	1.21003
POLR3K	0.0014	1.28051
CFAP70	0.00142	1.66555
FLAD1	0.00143	1.1493
ZFHX2	0.00144	1.1417
CLPX	0.00145	1.41329
SLC11A2	0.00146	1.19022
ESCO2	0.00147	1.20536
TRIAP1	0.00149	1.34922
SCYL2	0.00149	1.18088
PTGER3	0.0015	1.47627
DLGAP4	0.00151	1.16374
ABCC1	0.00151	1.04239
PSMD1	0.00151	1.01753
SPDYE2	0.00152	1.07562
CNOT2	0.00152	1.66585
MAS1	0.00152	1.40817
HMHB1	0.00152	1.30609
POLR2D	0.00152	1.08222
LOC100130207	0.00152	1.87352
H6PD	0.00153	1.23508
FGF9	0.00153	1.20202
RAD18	0.00153	1.06972
PARP10	0.00153	1.09542
SELT	0.00154	1.05456
NRIP1	0.00155	1.5086
MCM6	0.00156	1.19336
ANKRA2	0.00159	1.1272
SGO2	0.00159	1.00357
CERCAM	0.0016	1.21093
ELMO2	0.00161	1.26776
DHRS12	0.00162	1.51924
DKFZP564C152	0.00162	1.11212
RTEL1-TNFRSF6B///RTEL1	0.00163	1.37826
EGLN3	0.00164	1.43326
SLC39A8	0.00165	1.56108
USP32///USP6	0.00165	1.24331
GK	0.00165	1.13423
NFE2L3	0.00165	1.15262
USH2A	0.00167	1.66285
MAP3K1	0.00167	1.39505
DDC-AS1	0.00169	1.77976
IGFN1	0.00176	1.10174
ARHGAP30	0.00176	1.26704
YBEY	0.00176	1.18511
ACTR3	0.00176	1.49041
LOC100289283	0.00176	1.08234
RAB6A	0.00177	1.18708
CDC25A	0.00179	1.52167
PHC3	0.00179	1.0134
LOC102724714	0.00179	1.6156
EHD4	0.0018	1.09966
MRPL42	0.0018	1.33523
RAN	0.0018	1.03854
VAV2	0.00181	1.21742
NCOR2	0.00182	1.57645
DR1	0.00184	1.72143
SPDEF	0.00185	1.30309
NCAM1	0.00186	1.02451
AGAP2	0.00188	1.17081
C19orf43	0.00192	1.47445
AQR	0.00193	1.05929
ACSM5	0.00195	1.05995
PABPC1	0.00196	1.04812
FAM104B	0.00197	1.10089
GOLT1B	0.00197	1.73433
PSMB7	0.00198	1.53346
NMT2	0.00201	1.24947
LIX1	0.00202	1.33531
CCDC88C	0.00203	1.2271
RGCC	0.00203	1.42542
MUC20	0.00203	1.01926
LRRC2	0.00206	1.6547
KDELR3	0.00208	2.88993
BMS1P6	0.00209	1.92214
IKZF1	0.00209	1.368
GPR107	0.00209	2.06843
LOC654342	0.0021	1.01871
EDA	0.0021	1.10897
THOC5	0.00211	1.55335
ADRA1A	0.00211	1.70488
RGS7	0.00211	1.11722
KPNA4	0.00213	1.60406
RIF1	0.00214	1.05821
HNRNPM	0.00215	1.07984
CEBPZ	0.00215	1.36264
RNFT2	0.00215	1.16614
THRIL///BRI3BP	0.00216	1.3389
CBR4	0.00219	1.30342
UBALD2	0.00219	1.04597
HUNK	0.0022	1.06489
APEH	0.00221	1.10184
COL4A2	0.00221	1.30324
LINC00472	0.00223	1.17614
LOC440117	0.00224	1.18781
CHEK1	0.00224	1.2622
C9orf66	0.00224	1.40901
ABAT	0.00225	1.21766
TOR1AIP2	0.00225	1.16532
AGFG2	0.00226	1.06973
VKORC1	0.00227	1.24682
FSD1	0.00232	1.00841
FUT8-AS1	0.00233	1.67829
GM2A	0.00233	1.25179
SORL1	0.00235	1.33608
PPA2	0.00235	1.43743
NFRKB	0.00236	1.3893
AMN	0.00236	1.39273
SYF2	0.00237	1.19106
BRI3	0.00238	1.27568
TCL6	0.00238	1.32338
NDST2	0.00241	1.00314
L3MBTL4	0.00241	1.05571
YME1L1	0.00245	1.02077
BCL6B	0.00245	1.29542
FLJ45482	0.00248	1.60082
HELB	0.00249	1.12943
MIR4657///PURB	0.00249	1.09406
NFKBIA	0.00249	1.06873
WDR4	0.00252	1.44759
EPB41L4A-AS1	0.00253	1.10076
ETV5	0.00254	1.29155
WFDC8	0.00259	1.11429
LOC101928747///RBMX///SNORD61	0.0026	1.033
TMSB15B///TMSB15A	0.0026	1.16337
AQP4-AS1	0.00261	1.841
LRCH1	0.00262	1.14481
FAM124B	0.00262	1.29558
MEGF6	0.00263	1.45152
EPN3	0.00266	1.02435
FGFR1	0.00267	1.26498
SCN3B	0.00268	1.23589
SET	0.0027	1.04521
NOL4L	0.00272	1.4505
C1QTNF9B-AS1	0.00272	1.05133
RCC1	0.00273	1.22108
MAP3K13	0.00276	1.65826
ZNF117	0.00276	1.02295
KATNB1	0.00278	1.14535
SQLE	0.00278	1.64207
DOCK4	0.00279	1.03119
PPM1L	0.0028	1.67752
LAGE3	0.00281	1.13584
RNF5P1///RNF5	0.00281	1.26927
PADI2	0.00282	1.62334
RBFOX3	0.00284	1.07931
FGFR1OP2	0.00285	1.84669
NARF	0.0029	1.39179
RBM25	0.00295	1.20664
EXOC4	0.00296	1.17822
FAM49A	0.00296	1.44021
COQ9	0.00296	1.05419
ROR1	0.00296	1.31345
COL8A2	0.00297	1.07136
BCS1L	0.00297	1.09115
HAVCR2	0.00299	1.1627
LTBP4	0.003	1.1773
TPRA1	0.00302	2.102
ZNF439	0.00302	1.05433
CACUL1	0.00304	1.29318
EEF1D	0.00304	1.31538
ASB14	0.00306	1.02476
PPP1R12B	0.00306	1.168
SREK1	0.0031	1.42311
CCDC122	0.00311	1.20386
HIST1H2BE	0.00314	1.30534
FGF4	0.00314	1.06546
PLA2G5	0.00314	1.0938
CCDC121	0.00318	1.1848
RNF123	0.00318	1.2994
UBE2J2	0.00319	1.13344
LINC00470	0.00322	1.19638
CTSB	0.00322	1.26019
COL21A1	0.00327	1.19719
SLAMF1	0.00329	1.21284
TMED3	0.00329	1.00371
GPD1	0.00332	1.2169
CYB5RL	0.00333	2.0615
SPTBN4	0.00334	1.24486
PNO1	0.00337	1.06869
JAG1	0.00339	1.06032
TRPS1	0.00346	1.12346
DHX16	0.00346	1.11412
FBXO28	0.00346	1.65541
PITPNM2	0.00347	1.05884
ZCCHC10	0.00347	1.16497
NXPH3	0.00348	1.31239
KLF8	0.00348	1.38713
RAD54B	0.00349	1.36238
DDIAS	0.00355	1.42895
TMEM37	0.00357	1.03067
HNRNPA1P33///HNRNPA1P10///HNRNPA1L2///HNRNPA1	0.00363	1.25833
ANKRD22	0.00368	1.63221
MRPS2	0.00372	1.26404
HSPG2	0.00378	1.44233
EHD3	0.00386	1.46653
MORF4L2	0.00387	1.21501
ITFG2	0.00387	1.24535
CD164	0.0039	1.04047
PLEKHO1	0.0039	1.02915
RAB1A	0.00391	1.12966
TOPBP1	0.00392	1.49491
SLC22A6	0.00393	1.54197
NUP214	0.00394	1.10629
TSSK2///DGCR14	0.00402	1.71197
SLIT1	0.00403	1.12766
LOC100132356	0.00406	1.13977
EHMT1	0.00406	1.43404
CDS1	0.00409	1.09879
TMEM54	0.00412	1.147
PGR	0.00413	1.20871
HSD17B14	0.00413	1.37542
ANK3	0.00415	1.83741
GM2A	0.00424	1.32821
CXorf36	0.00425	1.2076
PID1	0.00425	1.00453
PDE3A	0.0043	1.2137
TRAK1	0.0043	1.05518
GAREM1	0.00432	1.60173
NLK	0.00434	1.1142
RNF146	0.00436	1.65226
LOC101060581///AGAP7P///AGAP12P///AGAP6///AGAP11///AGAP4	0.00438	1.64395
PPP1R37	0.00445	1.07755
COX11	0.00446	1.06729
GTF3C2	0.00447	1.70934
LINC00944	0.00448	1.18048
TSPEAR	0.00448	1.46648
SDCBPP2	0.00452	1.00753
ZDHHC21	0.00452	1.1027
NAA15	0.00458	1.40159
SDC2	0.00461	1.01303
SNHG9///SNORA78	0.00461	1.52271
PUM3	0.00463	1.01188
USP46	0.00464	1.00919
MXI1	0.00465	1.9962
CFAP73	0.0047	1.13669
POLR2C	0.00471	1.00594
SLC7A1	0.00472	1.1946
LINC01505	0.00472	1.55679
ATP5B	0.00474	1.3359
SLC16A2	0.00474	1.13002
SUGP2	0.00479	1.06189
ARHGEF40	0.0048	1.23114
C2	0.00486	1.24845
MTSS1L	0.00486	1.01392
MAN1B1	0.00489	1.06123
SLC6A12	0.0049	1.56268
LOXHD1	0.0049	1.12226
MUC20	0.00491	2.08443
LOC284661	0.00492	1.23738
RRN3P2	0.00493	1.20891
FASTKD5	0.00498	1.08785
RSRC2	0.00499	1.18947
MRPL33	0.00505	1.38492
RNASET2	0.00507	1.07279
GNG12	0.00511	1.55732
ADAM33	0.00513	1.1325
TMEM219	0.00513	1.0943
FUT7	0.00514	1.0848
SETD3	0.00524	1.43647
PCNX4	0.00524	1.71223
TCF4-AS1	0.00528	1.23411
CNP	0.0053	1.04164
COL5A1	0.00536	1.03135
CREB3L2	0.00538	1.00264
LOC200772	0.00539	1.24385
SRSF1	0.0054	1.3486
PRRT2	0.00543	1.53008
CST13P	0.00544	1.19374
SH3GLB2	0.00544	1.07495
DYRK1A	0.0055	1.20113
AP2M1	0.00551	1.10037
MED13	0.00553	1.00708
COL12A1	0.00558	1.30678
USP29	0.0056	1.39043
ADK	0.00562	1.1611
UBE2F	0.00563	1.2253
EFHD2	0.00566	1.06064
UBR4	0.00569	1.14083
OTUD7B	0.00577	1.5021
BZW1	0.00577	1.06613
PLEKHG2	0.00577	1.17858
CDRT15L2	0.00578	1.09828
PAPD5	0.00578	1.45202
DUSP14	0.00587	1.01717
BSPRY	0.00587	1.41429
GLYCTK	0.00591	1.13376
ATP10B	0.00601	1.10896
IFNW1	0.00603	1.15351
MICALL2	0.00607	1.01791
DR1	0.00612	1.12256
PDCD2	0.00612	1.0706
DYNC1LI1	0.00615	1.0354
LINC00982	0.00617	1.67283
GRPR	0.00621	1.07426
KMT2A	0.00624	1.88438
C5orf63	0.00625	1.56194
FGFR2	0.00627	1.28054
TSSK6	0.00628	1.31238
CLTA	0.00629	1.07494
CHD1L	0.00633	1.1221
PAFAH1B3	0.0064	1.74238
CHD3	0.00641	1.22135
CRAMP1	0.00642	1.19307
C9orf69	0.00642	1.06365
CLASRP	0.00643	1.26707
CDK9	0.00646	2.40377
F11R	0.00653	1.03202
LARP4B	0.00654	1.20086
RALGAPA1///RALGAPA1P1	0.00658	1.15081
ADCK2	0.00661	1.09632
LRCH4	0.00676	1.60203
DUSP1	0.00685	1.29105
LRRD1///CYP51A1	0.00686	1.59795
KLK2	0.00701	1.76492
LRRC41	0.00702	1.21698
HMBOX1	0.00709	1.15424
ABHD5	0.00718	1.1447
GPATCH2L	0.00719	1.17275
RIBC2	0.0072	1.42804
KCNN4	0.00728	1.13034
SCARNA2	0.0073	1.00984
DNM3	0.00732	1.03189
NEBL	0.00739	1.14203
ERVK13-1	0.0074	1.21801
ZCCHC10	0.00742	1.02552
KREMEN1	0.00745	1.11447
LOC439938	0.00749	1.21917
MRPS30	0.00752	1.06886
DYNC1LI2	0.00756	1.28576
IFT46	0.00757	1.05232
TDRD1	0.00762	1.25802
NPHP1	0.00763	1.10361
EIF2S1	0.00765	1.1442
SYTL3	0.00766	1.1643
FLJ40288	0.00768	1.20817
DNPH1	0.00772	2.03721
DHCR24	0.00772	1.01745
CUX2	0.00772	1.06526
MIEN1	0.00773	1.18593
MAGIX	0.00774	1.38671
PATL1	0.00778	1.15252
LOC101929229	0.00785	1.28272
SLC16A7	0.00787	1.15823
ZDHHC9	0.00791	1.30526
WDR91	0.00793	1.32413
NONO	0.00804	1.17101
GALNT6	0.00813	1.20961
ENAH	0.00817	1.15774
SDHB	0.00817	1.793
RNF125	0.00821	1.10032
ABCB6	0.00824	1.12862
PPID	0.00833	1.67325
SFT2D2	0.00834	2.76529
HSPB6	0.00847	1.18642
FHIT	0.00862	1.15988
ZNF136	0.0087	1.51016
BNC2	0.00871	1.33564
F5	0.00872	1.39403
ALOXE3	0.00877	1.1108
TCP11L1	0.00893	1.1799
CLUHP3	0.00899	2.04023
CRH	0.00904	1.38499
ANKRD6	0.00904	1.01483
RNF128	0.00907	1.06758
ASB17	0.0091	1.10225
FAIM2	0.00914	1.08356
KRT36	0.00915	1.26784
MAPK13	0.00917	1.03135
HOMER1	0.00919	1.02949
ING4	0.00922	1.09451
SNX3	0.00926	1.91272
BCL11B	0.00928	1.07858
DPP10-AS1	0.00935	1.12933
ENTPD3	0.00938	1.16144
SMAD3	0.00941	1.17116
DHX32	0.00942	1.09595
PATL1	0.00948	1.11862
CAMTA1	0.00948	1.0625
PAX8	0.00949	1.25828
ARAP2	0.00955	1.0968
MBD4	0.00982	1.5885
RSPH14	0.00985	1.09269
AKT2	0.00986	1.00553
CNR1	0.00988	1.11132
KIT	0.00998	1.05187
TRIM54	0.01	1.07857
NUPL2	0.01	1.90637
HOXD4	0.0101	1.16605
FAM71D	0.0101	1.07332
STMN1	0.0102	1.96042
STX2	0.0103	1.0944
ANKRD17	0.0103	1.58878
HR	0.0104	1.01546
USO1	0.0105	1.53002
PGLS	0.0105	1.63013
CA3	0.0106	1.4097
CAPN1	0.0106	1.0835
TMEM203	0.0106	1.13524
LOC100129034	0.0107	1.25434
TNIP2	0.0107	1.26924
TOLLIP	0.0107	1.03821
QKI	0.0107	1.08729
HOMER2	0.0108	1.0859
SDC3	0.0108	1.2972
CABP1	0.0108	1.05105
CHD5	0.0109	1.00473
CLCC1	0.0109	1.44577
SALL3	0.0111	1.2282
YIF1A	0.0111	1.06114
ERVW-1	0.0111	1.46994
CLEC5A	0.0112	1.33936
PLAGL1	0.0112	1.61606
NRGN	0.0112	1.06342
ATP2A1-AS1	0.0112	1.37516
MCM3	0.0112	1.29529
CLPTM1L	0.0113	1.11734
PHTF2	0.0113	1.07124
MIR6758///MARS	0.0114	1.30369
C11orf54	0.0114	1.42718
MED20	0.0115	1.30155
WDR77	0.0116	1.12075
ZNF597	0.0116	1.674
MFSD4A	0.0117	1.01547
RABL3	0.0117	1.2672
LRRC46	0.0117	1.03607
MLX	0.0117	1.64727
PFAS	0.0117	1.09655
C19orf47	0.0118	1.34262
GJA9-MYCBP///GJA9///MYCBP	0.0118	1.36726
PXMP4	0.0119	1.032
ARL6IP6	0.012	1.69115
FAR2	0.0121	1.24481
C9orf116	0.0121	1.04741
FAAP20	0.0123	1.24132
WFDC1	0.0123	1.05259
DDX21	0.0123	1.10369
DCAF16	0.0123	1.0313
EXT2	0.0124	1.14037
ST6GALNAC2	0.0125	1.11555
ORMDL1	0.0125	1.15936
FOXN4	0.0126	1.07114
FRYL	0.0126	1.00118
BCL6	0.0126	1.55451
SLC35B3	0.0128	1.05836
MYOF	0.0128	1.14904
EDNRA	0.0128	1.59439
GNRH1	0.0129	1.27211
YTHDF1	0.0129	1.0431
GRAMD2	0.013	1.14539
C19orf66	0.013	1.32622
IFT140	0.013	1.1149
ARMC8	0.0132	1.47193
JPH2	0.0132	1.45882
ZNF142	0.0132	1.25468
ADAT3///SCAMP4	0.0133	1.06799
PRKAR2A	0.0134	1.04053
ZNF398	0.0134	1.04596
LRRC72	0.0134	1.31651
MPHOSPH8	0.0135	1.08157
SCAF11	0.0135	1.0351
KLF12	0.0136	1.078
CHD9	0.0136	2.37455
WDR37	0.0136	1.49566
JAZF1-AS1	0.0137	1.30652
DNASE1	0.0138	1.43602
SFRP1	0.0138	2.15785
MTURN	0.0142	1.00963
CSNK1G3	0.0142	1.11396
GNG10	0.0143	1.34508
BCL2L11	0.0144	1.28273
KIAA1257	0.0146	1.0481
C14orf2	0.0147	1.94165
KIF2C	0.0147	1.0197
EFCAB13	0.0147	1.0409
LRRC31	0.0147	1.04098
NAV1	0.0147	1.21194
LINC01208	0.0147	1.35913
UBE2V2	0.0148	1.29931
FHL1	0.0148	1.01471
MAP2K7	0.0149	1.19102
PCDHB1	0.0149	1.01114
SNORA68///RPL18A	0.015	1.41045
RTFDC1	0.015	1.06567
SENP3-EIF4A1///SENP3	0.0151	1.06705
MST1R	0.0151	1.19478
GLMP	0.0152	1.0713
ANK2	0.0153	1.37138
LOC101929279	0.0154	1.12794
MYH14	0.0154	1.41338
2023-03-08	0.0155	1.33536
STYXL1	0.0156	1.24121
RPAP3	0.016	1.05483
POMGNT1	0.016	1.06306
KCNE1	0.016	1.2718
SNRNP25	0.0162	1.04076
CMTM4	0.0165	1.01328
MAT2B	0.0165	1.09268
CCDC93	0.0165	1.59353
ZNF391	0.0167	1.10518
MSRB3	0.0168	1.15508
SPIDR	0.0168	1.20331
SPG20	0.0169	1.27026
ELF3	0.0169	1.33825
AP1M1	0.0169	1.1212
GNG7	0.0169	1.41839
IFT43	0.0169	1.04196
ZER1	0.0171	1.01988
ABLIM2	0.0171	1.0363
PGM2L1	0.0173	1.15441
PIGL	0.0173	1.3099
PDE5A	0.0173	1.1424
KCNK7	0.0174	1.18628
DHX8	0.0174	1.15108
HIST1H4G///HIST1H4F	0.0174	1.05718
MRPS12	0.0175	1.24999
CREBZF	0.0177	1.32184
COMMD4	0.0179	1.06772
LOC100505666	0.0179	1.42325
SIX5	0.0183	1.15536
SUGT1P1	0.0183	1.0497
POLR1D	0.0184	1.2768
SCGB1C2///SCGB1C1	0.0185	1.12423
MRPL40	0.0185	1.22491
GNPDA2	0.0186	1.15497
NAIP	0.0187	1.11108
B3GAT2	0.0187	1.04509
RBAKDN	0.0187	1.61139
ITGA8	0.0187	1.41013
NINJ2	0.0188	1.28838
CDC42BPA	0.0189	1.13102
PMCHL1	0.0189	1.35753
DNAJB13	0.019	1.32078
NFE4	0.0191	1.83624
GIGYF2	0.0195	1.26443
MYH7///MYH6	0.0197	1.09757
ATP1A2	0.0198	1.09895
ADCK2	0.0202	1.32181
LUC7L3	0.0202	1.53668
AAGAB	0.0202	1.21466
INSIG1	0.0203	1.33345
SLCO3A1	0.0207	1.42368
SMO	0.0208	1.10213
NAG18	0.0215	1.25189
MIR6080///MIR4315-1///MIR4315-2///PLEKHM1P1///PLEKHM1	0.0216	1.09724
ACSS1	0.0219	1.02973
DENND1B	0.022	1.36536
RAPGEF1	0.022	1.37389
LOC440792	0.0221	1.14827
DNAJC14	0.0222	1.01441
RNPS1	0.0225	1.27076
RBPMS	0.0228	1.22792
SEL1L	0.0228	1.16621
PTGFR	0.0228	1.12868
ERP44	0.0228	1.4452
TRPC6	0.023	1.20876
SSTR3	0.0234	1.16674
FAM126B	0.0235	1.71086
ZNF394	0.0236	1.22657
GPAA1	0.0237	1.19545
LOC81787	0.0239	1.27796
SMIM4	0.024	1.3313
ROPN1	0.024	1.31024
PLD5	0.0242	1.0318
LOC101927157///NIPAL1	0.0243	1.34846
PTPN22	0.0243	1.0443
LRRC8E	0.0245	1.20345
NSUN4	0.0245	1.53825
BPIFA4P	0.0246	1.09644
ZNF704	0.0247	1.00398
NECAB3	0.025	1.05668
APLF	0.0251	1.09135
DNASE1	0.0255	1.5509
FOXD1	0.0255	1.04842
SCN10A	0.0258	1.38163
RNF144B	0.0259	1.11092
CNNM2	0.0259	1.34082
DGKZ	0.0259	1.09197
ERLIN1	0.0262	2.37114
COX5A	0.0264	1.13799
GPR156	0.0265	1.04734
TP53INP1	0.0267	1.08813
TLE1	0.0268	1.04885
MMP12	0.0268	1.29941
GLS2	0.027	1.02619
FBLIM1	0.0276	1.04453
ARTN	0.0279	1.13091
LOC107161159	0.0281	1.25127
MAST2	0.0282	1.2738
DKFZp451B082	0.0286	1.01902
ZNF577	0.0287	1.57897
ATG10	0.0288	1.11833
CORO7	0.0294	1.06883
CD36	0.0298	1.44049
FYN	0.03	1.07031
SLC7A8	0.0301	1.25651
HAAO	0.0302	1.2467
MCM3AP	0.0303	1.1756
CD36	0.0305	1.02373
LCAT	0.0305	1.00891
TPGS2	0.0321	2.02944
IDH3B	0.0321	1.07039
ZNF443	0.0323	1.02554
FAM155A	0.0325	1.75932
NRP2	0.0328	1.10521
TCP11L1	0.0339	1.5422
CSRNP1	0.035	1.0151
TCAF1	0.0352	1.54044
BPHL	0.0356	1.2363
SCAMP3	0.0361	1.02918
MYLIP	0.0364	1.29998
PCM1	0.0365	1.02714
RBSN	0.0367	1.19906
IRF9	0.0368	1.00461
PSMB7	0.037	1.16135
RNF213	0.0372	1.05804
TMEM174	0.0375	1.32629
HCRTR1	0.0381	1.06647
PSMD9	0.0382	1.27779
CCDC157	0.0383	1.00141
PSEN2	0.039	1.44743
MIR6741///PYCR2	0.0393	1.3394
LTC4S	0.0397	1.55927
CLDN23	0.0398	1.69553
GYPA	0.0398	1.02211
ZMYM2	0.0399	1.28375
MCPH1	0.0401	1.05229
SGPL1	0.0402	1.11431
IBSP	0.0402	1.54543
LINC01550	0.0405	1.11785
BLOC1S5-TXNDC5///TXNDC5	0.041	1.0239
FBXL19-AS1	0.0411	1.07652
KIAA2022	0.0411	1.99821
MFSD10	0.0412	1.17178
STIP1	0.0413	1.07702
SUGT1	0.0421	1.58071
LOC285819	0.0434	1.3941
ITPR1	0.0435	1.13214
MTFMT	0.0436	1.08914
CNOT9	0.044	1.05424
SLC26A4-AS1	0.0445	1.0542
LMF1	0.0458	1.09815
EMILIN2	0.046	1.2068
NAPA	0.0463	1.23715
SDS	0.0463	1.02671
ADAMTS13	0.0471	1.4409
LZTFL1	0.0472	1.20017
ANHX	0.0474	1.91803
ACTR8	0.0481	1.01895
HLA-DPB1	0.049	1.04542
FABP5	0.0491	1.02363
LOC105378577	0.0493	1.2747
SSBP2	0.0494	1.03695
GADL1	3.58e-22	-3.4779
LOC100507387///FAM153A///FAM153B	2.07e-21	-2.24872
NBR1	3.37e-19	-1.57081
GTF3A	9.68e-19	-1.84176
HBG2///HBG1	1.85e-18	-1.67307
EIF4B	1.49e-17	-1.21239
MCTP2	1.71e-17	-1.80763
MED13L	3.06e-17	-2.20416
SNCA	5.79e-17	-2.15794
GALNT9	1.26e-16	-1.16258
REEP1	1.38e-16	-1.95315
AKAP11	2.18e-16	-1.45576
FLRT3	3.32e-16	-1.35652
SP3	3.52e-16	-3.16663
COG2	4.26e-16	-1.10572
ABI3BP	1.38e-15	-1.41872
SDCBP2-AS1	1.57e-15	-1.58867
TCP11L2	1.57e-15	-3.50431
INO80D	1.6e-15	-2.58753
SMPD3	1.69e-15	-2.19815
GRAMD3	2.08e-15	-1.76584
TMEM43	6.91e-15	-2.93873
CLDN15	8.11e-15	-2.01262
PLEKHM3	3.34e-14	-3.23673
LINC01105	3.55e-14	-1.62177
PSMA3	3.9e-14	-2.25925
SBF2	4.72e-14	-1.94087
SYTL3	4.8e-14	-1.38642
RAPGEF2	5.08e-14	-1.99015
RAB12	5.65e-14	-1.20519
ZFYVE16	5.74e-14	-2.25055
RUFY2	9.19e-14	-2.39199
ARMC8	9.6e-14	-3.61828
TRAPPC10	1.04e-13	-1.56466
SORBS2	1.16e-13	-3.64073
CNKSR2	1.46e-13	-1.6356
CMYA5	1.56e-13	-2.79201
HBB	1.7e-13	-1.91915
PSMD6-AS2	1.97e-13	-2.29933
LGALS2	2.02e-13	-1.33738
HBB	2.53e-13	-1.7525
SVEP1	2.7e-13	-1.82965
STAG3L2///STAG3L3///TRIM73	3.22e-13	-1.69114
MDN1	3.5e-13	-2.13074
SEMA6D	3.85e-13	-1.14532
CTAGE5	4.22e-13	-2.38979
FRG1BP	4.46e-13	-1.37999
GOLGA2P5	4.62e-13	-1.58328
DLGAP1	4.62e-13	-1.91864
COQ9	4.75e-13	-2.25782
NANOG	4.75e-13	-1.86709
HYMAI	5.21e-13	-1.16374
CD24	6.32e-13	-1.85104
NUMB	6.49e-13	-1.3096
LOC654342///LOC645166	6.62e-13	-1.90999
GSPT1	6.96e-13	-3.21528
PDE8B	7.6e-13	-1.7192
SLC19A1	7.66e-13	-1.59449
CACNB2	7.8e-13	-2.58687
LOC100505915	7.8e-13	-1.61404
LOC105372255	8.43e-13	-1.2703
RTN4	8.99e-13	-2.29731
TAF9B	1.13e-12	-1.6453
ADAMTS9-AS2	1.27e-12	-2.43275
LOC102723773///LOC101060604///LOC101060596///LOC101060386///SMG1P7///NPIPA5///SMG1P3///NPIPB5///SMG1P1///LOC613037///SMG1P5///BOLA2///SMG1P2///NPIPB4///SLC7A5P1///SMG1	1.33e-12	-1.22985
DOCK5	1.52e-12	-2.24257
GART	1.87e-12	-1.50971
C9orf38	1.96e-12	-1.77088
HIVEP3	2.06e-12	-3.28221
CDC14B	2.19e-12	-1.89846
SLC39A4	2.28e-12	-2.2281
SRSF3	2.79e-12	-2.68842
DHX57	2.88e-12	-2.20317
DAAM1	2.96e-12	-1.48055
CHD9	2.99e-12	-1.17502
PCDH9	3.08e-12	-1.20625
DOCK4	3.13e-12	-1.47259
PCDH9	3.35e-12	-1.1485
SYNDIG1	4.12e-12	-1.38698
RALA	4.33e-12	-1.11524
FBXO22	4.72e-12	-2.39518
PRKAR1A	5.36e-12	-1.50008
LOC100129406	5.6e-12	-1.38003
LOC100129917	5.73e-12	-1.06398
MGC24103	6.1e-12	-4.68705
MED6	6.51e-12	-1.49287
ZNF302	7.52e-12	-1.81467
CHD9	7.99e-12	-1.9163
TMEM151A	8.16e-12	-1.66228
XBP1	8.52e-12	-1.67866
ARL17B///ARL17A	9.51e-12	-1.88012
KIF2C	9.64e-12	-2.49584
ZNF274	1.02e-11	-1.40403
GUSBP3///SMA5///SMA4	1.03e-11	-1.37882
SOGA1	1.05e-11	-2.27158
CEP152	1.2e-11	-2.40056
GSTA4	1.46e-11	-1.72516
NGDN	1.46e-11	-2.09523
CBX3	1.54e-11	-1.55982
OGT	1.7e-11	-2.61016
DCAF8	1.82e-11	-2.18587
UPK3B	1.83e-11	-1.06993
LOC102724851///LOC101927268	1.99e-11	-1.58849
ANKRD20A12P///ANKRD20A8P///ANKRD20A4///ANKRD20A2///ANKRD20A3///ANKRD20A5P///ANKRD20A1	1.99e-11	-2.36032
DLGAP1	2.07e-11	-4.22253
SOX6	2.09e-11	-1.39897
MECOM	2.14e-11	-1.50861
FAM13A-AS1	2.19e-11	-1.63979
ZNF652	2.28e-11	-2.28019
MUM1	2.38e-11	-2.51723
ARFGEF3	2.39e-11	-4.6779
ALDH1A2	2.47e-11	-1.04929
NPY1R	2.64e-11	-1.49981
HBA2///HBA1	2.73e-11	-1.00312
SEC22B	2.88e-11	-1.25725
LOC100130987	3.07e-11	-1.40872
SORBS2	3.14e-11	-2.19943
GPLD1	3.21e-11	-1.6116
NHSL1	3.64e-11	-1.89927
PDCD6	3.83e-11	-1.61623
CFAP221	3.95e-11	-1.63737
NSUN6	4.08e-11	-1.3371
S100A10	4.12e-11	-1.24449
RAB11FIP3	4.16e-11	-2.74992
RGPD2///RGPD6///RGPD8///RGPD3///RGPD1///RGPD4///RGPD5///RANBP2	4.19e-11	-1.59458
TEFM	4.39e-11	-1.1928
SYS1	4.64e-11	-1.23721
CCDC68	4.64e-11	-5.43322
OGN	5.14e-11	-1.5854
LOC101927330	5.46e-11	-1.48319
NR0B1	5.67e-11	-2.18112
LRRC37A2	5.68e-11	-1.86593
SLC16A1-AS1	6.49e-11	-1.84675
HPS1	6.53e-11	-1.17157
SNCA	7.05e-11	-1.44473
SERGEF	7.25e-11	-1.27181
PUS10	8.13e-11	-1.12327
ZMYND19	8.43e-11	-2.12696
LOC100134445	8.75e-11	-2.12936
HAND2-AS1	9.09e-11	-1.3089
TMEM74	9.13e-11	-2.3847
PFKP	9.84e-11	-1.88179
SNCAIP	1.02e-10	-2.43427
LMBRD1	1.1e-10	-1.36403
BACE2	1.14e-10	-1.54249
GPM6A	1.17e-10	-1.41015
LOC101929219///LOC100505650///C1orf186	1.19e-10	-1.63322
C9orf16	1.25e-10	-1.7856
NR2F6	1.27e-10	-1.15842
ZBTB43	1.35e-10	-1.14782
SNX33	1.54e-10	-2.29891
LOC101926951///PCDH20	1.63e-10	-1.48521
DOCK5	1.64e-10	-1.06254
KCNA4	1.75e-10	-1.03897
LINS1	1.77e-10	-1.41266
CABYR	1.79e-10	-1.38431
TMEM255A	1.93e-10	-1.78306
TDRD10	1.99e-10	-1.46357
SCRIB	2.14e-10	-1.49874
JMJD1C	2.27e-10	-1.15561
LOC286272	2.34e-10	-1.94849
SLC2A1	2.41e-10	-2.11773
LYVE1	2.5e-10	-3.07852
ZNRD1ASP	2.52e-10	-1.16313
EIF4G1	2.55e-10	-1.87497
PDE8B	3.05e-10	-1.13579
FAM185A	3.05e-10	-1.38182
PRRT3	3.08e-10	-1.53244
SDHAP2///SDHAP1///LOC220729///SDHA	3.1e-10	-1.51707
PTCD3	3.11e-10	-1.46539
S100A11	3.48e-10	-2.03131
CLIP4	3.56e-10	-1.08131
PRTG	4.05e-10	-1.05977
PRKCSH	4.29e-10	-1.67306
PRR14L	4.81e-10	-3.31959
PEX5L	5.03e-10	-2.17726
LOC101928635///ALDH1A2	5.03e-10	-1.13157
CCBE1	5.06e-10	-1.52153
GPATCH2L	5.09e-10	-1.27003
TRIM4	5.13e-10	-1.25883
LOC114224	5.79e-10	-1.27273
LOC107984534	5.87e-10	-1.84808
CREB3L1	6.06e-10	-1.20503
GABPB1-AS1	6.14e-10	-1.08226
SERPINB9	6.38e-10	-1.1921
ZFAND6	7.01e-10	-2.15026
C1S	7.63e-10	-1.59715
CACNB2	7.71e-10	-1.45961
SOX17	7.74e-10	-1.71868
TNRC6C	9.11e-10	-1.33752
MRPL41	9.25e-10	-1.46486
LOC286191	9.43e-10	-4.55028
TEAD4	9.83e-10	-1.50053
EMC3	1.02e-09	-1.92879
SLC25A37	1.04e-09	-1.1956
ZNF333	1.05e-09	-1.08971
LPXN	1.05e-09	-2.06545
NDUFS4	1.06e-09	-1.17219
LOC101930388///LOC101928143///NUMB	1.07e-09	-2.92765
SLC5A6	1.09e-09	-1.29683
NDUFA5	1.15e-09	-1.12874
SNRPA1	1.18e-09	-1.93208
HCG18	1.25e-09	-1.5141
ZNF346	1.29e-09	-1.33937
BTG3	1.42e-09	-1.42431
MBNL2	1.45e-09	-1.23301
TRAPPC10	1.53e-09	-1.20515
PARVA	1.63e-09	-2.47063
AASS	1.64e-09	-2.53987
LINC00663	1.72e-09	-1.79956
ZNF277	1.77e-09	-1.11332
TMEM59	1.79e-09	-1.6674
LGALS3	1.82e-09	-1.51516
RBM14-RBM4///RBM4	1.85e-09	-1.63754
RBM14	1.87e-09	-1.58893
LPCAT4	1.95e-09	-1.76134
ZNF420	1.96e-09	-2.57636
MMP28	2e-09	-1.09061
PLA2G2A	2.02e-09	-1.07808
CCHCR1	2.03e-09	-1.66095
CAT	2.05e-09	-1.73818
PHLDB2	2.06e-09	-1.39461
KIDINS220	2.14e-09	-1.58921
BAK1	2.22e-09	-1.50772
KLRC2///KLRC1	2.27e-09	-1.3307
RBBP4	2.29e-09	-1.48975
LINC01616	2.3e-09	-1.64988
N4BP2L2	2.41e-09	-1.47379
GOLGA4	2.48e-09	-1.48255
CXCR2	2.48e-09	-1.00868
FOXQ1	2.54e-09	-1.3771
LOC101930343///CATSPER2P1///CATSPER2	2.55e-09	-3.71964
ARID2	2.57e-09	-1.80063
SNX29P2	2.68e-09	-1.17331
ODF3B	2.68e-09	-1.18548
SLCO2A1	2.82e-09	-1.05456
HNRNPH1	2.84e-09	-5.10897
B3GAT2	2.94e-09	-5.36919
C9orf16	3.16e-09	-1.97599
HBD	3.17e-09	-2.146
SEC24C	3.18e-09	-1.36755
EME1	3.19e-09	-2.18499
PPM1K	3.4e-09	-1.74864
WBSCR22	3.83e-09	-2.50771
TPM4	4.11e-09	-1.69806
KIF20A	4.2e-09	-1.00125
SDK2	4.27e-09	-1.3353
GSDMC	4.36e-09	-1.07751
SLC16A1	4.49e-09	-1.77603
WIPF2	4.59e-09	-1.06951
PEX3	4.73e-09	-1.54665
AP5M1	4.89e-09	-1.67115
CFAP221	4.96e-09	-1.99275
IPO5P1	5.05e-09	-1.39984
SP4	5.32e-09	-1.78496
GNL2	5.57e-09	-1.54442
GRB10	5.6e-09	-1.23662
SYCE1L	5.61e-09	-1.44279
CD48	5.62e-09	-3.17035
NSF	6.01e-09	-2.92674
PDE7A	6.13e-09	-1.10085
RPS28	6.16e-09	-1.4606
GARNL3	6.16e-09	-1.47013
NOMO3	6.59e-09	-1.24233
MMP24	6.87e-09	-1.13383
PSMG3-AS1	6.96e-09	-2.75945
FGFR1	7.33e-09	-1.10863
BMP2	7.73e-09	-1.18236
LOC100506379	7.92e-09	-1.47179
CNTROB	8.04e-09	-1.59617
BIK	8.21e-09	-1.08767
WWC1	8.56e-09	-1.71711
TMEM169	8.65e-09	-1.23953
HSDL2	9.02e-09	-2.17103
RABGEF1	1.03e-08	-1.39655
TES	1.07e-08	-2.39141
MAP4K4	1.1e-08	-1.20281
MAPT	1.1e-08	-1.92981
EGOT	1.11e-08	-2.25224
MLXIPL	1.11e-08	-2.39608
PTPRO	1.27e-08	-1.30631
SNCAIP	1.27e-08	-1.53405
ABCA5	1.29e-08	-2.12013
ELF2	1.32e-08	-1.34858
GUSBP9///GUSBP3	1.33e-08	-2.65759
LOC146880	1.39e-08	-2.35271
LINC00685	1.42e-08	-5.12783
CP	1.5e-08	-1.23644
FAM171A1	1.56e-08	-1.51447
TMEM37	1.58e-08	-1.61793
DDX54	1.61e-08	-1.81603
CCND1	1.86e-08	-1.69903
MAPKAP1	1.87e-08	-2.37977
C6orf89	1.89e-08	-1.31281
NCAPG	2.1e-08	-1.06802
MAPK8IP2	2.12e-08	-1.44921
PARVA	2.18e-08	-1.64147
ZNF493	2.18e-08	-1.36343
LOC101926921///DAB2	2.19e-08	-1.05555
ETS2	2.24e-08	-1.61499
SLC4A11	2.37e-08	-2.71616
SNAPC2	2.43e-08	-2.16767
LOC100272216	2.46e-08	-2.04142
CCNE1	2.53e-08	-1.29477
CHTF18	2.63e-08	-1.16871
MIF	2.64e-08	-1.80368
PRC1	2.67e-08	-4.30595
HRASLS5	2.85e-08	-1.11056
HPN	2.87e-08	-1.621
SORT1	2.87e-08	-1.02553
SND1-IT1	2.92e-08	-2.29452
PIP4K2A	2.99e-08	-1.34204
MIR6758///MARS	3.15e-08	-1.39081
UBAP2L	3.16e-08	-1.57707
FLJ16734	3.4e-08	-1.02145
KDM4B	3.47e-08	-4.32806
LRRC2	3.9e-08	-1.65893
HSPA4	3.95e-08	-1.60033
CENPF	4.04e-08	-2.93424
BUB1B	4.09e-08	-1.75242
ALOX15	4.11e-08	-2.04792
GNAS	4.56e-08	-1.85715
ZBTB20	4.59e-08	-1.00468
SDPR	4.8e-08	-1.43848
SBSPON	5.03e-08	-3.07145
DPP3	5.26e-08	-1.61917
MIR7113///MIR4691///NDUFS8	5.5e-08	-1.19372
NR3C1	5.51e-08	-1.6942
TOP2A	5.67e-08	-1.26439
RBM15	5.75e-08	-1.27382
ANAPC15	5.95e-08	-2.13608
NTNG1	5.99e-08	-1.92985
VWA1	6.17e-08	-2.13952
TRMT1	6.31e-08	-1.2676
AIF1L	6.43e-08	-1.38609
KLHL8	6.46e-08	-2.18395
SORBS2	6.54e-08	-1.34091
PTPRK	6.87e-08	-1.10907
MON1A	7.08e-08	-1.1299
LOC727820	7.63e-08	-1.49771
FAM226B///FAM226A	7.65e-08	-1.27686
ARMCX1	7.69e-08	-1.32457
MELK	7.84e-08	-1.09652
BBX	8.04e-08	-1.89627
SMAD4	8.06e-08	-1.46147
ELAVL3	8.17e-08	-1.04223
KLHL26	8.2e-08	-1.74585
ELMOD2	8.36e-08	-2.50077
STK4	9.23e-08	-1.01033
MAGI1	9.57e-08	-1.4295
RAD51	9.57e-08	-1.33623
EWSR1	9.88e-08	-1.82526
PPP2R5E	9.93e-08	-1.27303
DNAJC24	1.03e-07	-1.20288
SPOUT1	1.07e-07	-2.26826
MRPS15	1.08e-07	-1.26707
BCL2L11	1.11e-07	-1.7439
PIK3R3	1.12e-07	-1.82738
RABIF	1.15e-07	-3.24287
LOC100505874	1.15e-07	-1.25071
CSPG5	1.22e-07	-1.26738
RASL10B	1.23e-07	-2.0109
FBXL17	1.24e-07	-1.09113
ZNF286A	1.24e-07	-1.17445
NCS1	1.28e-07	-1.10676
ASB13	1.29e-07	-1.37284
BVES	1.3e-07	-1.40319
FIBP	1.34e-07	-1.28713
DDX50	1.35e-07	-1.18494
DNAJC30	1.35e-07	-1.48955
ANG	1.37e-07	-1.35865
MED13	1.4e-07	-1.38257
ZNHIT1	1.42e-07	-1.08171
CSNK2A1	1.45e-07	-1.29258
RAB20	1.52e-07	-2.55237
ZNF302	1.77e-07	-2.21605
VANGL1	1.8e-07	-1.96228
CBS	1.88e-07	-2.53712
POLR2J2	1.9e-07	-2.44981
PPP6R3	1.98e-07	-1.1586
MCM4	2.01e-07	-1.17477
ATP6V0A2	2.06e-07	-1.47688
EFNB3	2.08e-07	-1.30535
PEG3	2.1e-07	-1.7458
ATP6V0E2	2.25e-07	-2.56114
N4BP2L2	2.25e-07	-1.2663
RAD51-AS1	2.3e-07	-1.09731
MAP2K7	2.38e-07	-1.9198
UBE3A	2.4e-07	-1.49374
SPATA2	2.43e-07	-1.16373
ENSA	2.47e-07	-1.41162
IPO4	2.57e-07	-1.02748
PTEN	2.67e-07	-1.20971
RAB2A	2.74e-07	-2.41738
TOMM40L	2.82e-07	-1.12506
CCNB1	2.89e-07	-1.25302
DOCK7	3e-07	-3.61725
MDM2	3.01e-07	-1.27844
SCN3B	3.01e-07	-1.00055
ESRP1	3.02e-07	-1.22395
PSME4	3.07e-07	-1.11111
RPL32P3	3.07e-07	-1.3112
PLXNA4	3.07e-07	-1.18109
FOSL2	3.25e-07	-1.074
SEZ6L	3.47e-07	-1.16676
PLCE1	3.48e-07	-1.4218
CKS2	3.6e-07	-1.41962
RPP40	3.63e-07	-2.04521
ASXL1	3.66e-07	-1.62499
BAD	3.76e-07	-1.1658
NARF	4.11e-07	-1.5742
ELAVL2	4.12e-07	-1.16926
TIMELESS	4.22e-07	-1.19915
SGF29	4.29e-07	-1.21856
LOC100506472	4.3e-07	-1.1845
PHLDA3	4.3e-07	-1.9762
MIR7110///PDIA5	4.37e-07	-1.32205
RBM14-RBM4///RBM4	4.38e-07	-1.14811
ARPC5L	4.53e-07	-1.46318
CLDN4	4.53e-07	-1.64033
RBM10	4.74e-07	-1.15248
ZCCHC7	4.97e-07	-1.49041
FLRT3	5.05e-07	-1.65195
MALL	5.2e-07	-1.03091
DUSP10	5.27e-07	-1.69196
FAM76A	5.27e-07	-1.81383
TMEM30A	5.46e-07	-1.03614
SRL	6.02e-07	-1.64284
GATAD2A	6.08e-07	-1.51083
C10orf54	6.22e-07	-1.32563
PCBP1-AS1	6.47e-07	-1.94753
SLC12A7	6.9e-07	-1.23297
NT5DC2	7.49e-07	-1.20715
ATG16L1	8.18e-07	-1.3366
KLK6	8.29e-07	-1.25908
CGB1///LHB	8.41e-07	-1.35701
CP	8.64e-07	-1.15885
FAM134B	8.66e-07	-1.6421
NEU4	8.68e-07	-1.2471
DCBLD2	8.78e-07	-1.19259
NMNAT3	8.81e-07	-1.121
RCN2	8.97e-07	-1.76637
PPP1R16B	9.39e-07	-1.45666
ENDOG	9.4e-07	-1.08684
GLRX3	1.05e-06	-2.32539
U2AF1	1.05e-06	-1.29012
BRIP1	1.06e-06	-1.12357
VSIG2	1.12e-06	-1.09339
WWC1	1.13e-06	-1.213
ARNT	1.15e-06	-1.14893
ZNF277	1.16e-06	-1.69346
ITCH	1.17e-06	-2.15445
APIP	1.19e-06	-1.1614
SNRPB2	1.24e-06	-1.02988
CRLS1	1.25e-06	-1.41147
PCYT2	1.29e-06	-1.73902
TCAP	1.29e-06	-1.27334
CELF1	1.29e-06	-1.44121
NRP2	1.3e-06	-1.28535
NKAPL	1.32e-06	-1.18696
TMEM178B	1.32e-06	-2.23212
DUT	1.33e-06	-1.72056
LMNB2	1.34e-06	-1.06968
SNORA21	1.39e-06	-2.12846
RALGAPB	1.56e-06	-1.01602
SARS2	1.67e-06	-3.21268
CAPN1	1.7e-06	-1.91657
TBCCD1	1.73e-06	-1.44623
KIAA1217	1.78e-06	-1.07592
MGC57346///CRHR1-IT1	1.79e-06	-2.54129
MRPL12	1.81e-06	-1.41169
MIR6758///MARS	1.82e-06	-1.52145
SSBP1	1.83e-06	-1.05325
PMP22	1.83e-06	-2.30196
ABCA5	1.86e-06	-1.28313
CDCA4	1.9e-06	-1.98321
CFLAR	1.95e-06	-1.23615
TCF15	1.97e-06	-2.8949
ARL17B///ARL17A	2.1e-06	-1.30246
MRPL57	2.19e-06	-2.32516
BCL2L1	2.19e-06	-1.47928
CEP55	2.22e-06	-1.16527
CP	2.36e-06	-1.00771
MT1X	2.37e-06	-1.23652
RHBDD1	2.38e-06	-1.44562
SFXN1	2.45e-06	-1.01564
NGF	2.48e-06	-1.38025
ACAP1	2.54e-06	-1.07675
SPOCK2	2.55e-06	-2.87804
WDR27	2.7e-06	-1.20347
TMF1	2.7e-06	-1.38752
ARHGEF28	2.77e-06	-1.02415
COL13A1	2.91e-06	-2.48342
CLDN3	2.92e-06	-1.56211
PTPRG	2.96e-06	-2.37322
LOC101930655///C7orf73	2.96e-06	-1.13701
MYO5B	3e-06	-1.67553
RBP4	3.05e-06	-1.27337
P2RY1	3.07e-06	-1.54296
FUT7	3.13e-06	-1.04985
CLEC10A	3.22e-06	-3.30953
NFASC	3.24e-06	-2.22898
TXNL1	3.24e-06	-1.27561
RDH5	3.36e-06	-1.01786
HK1	3.38e-06	-1.14226
SCTR	3.47e-06	-1.2351
QSER1	3.47e-06	-1.70077
C7orf49	3.51e-06	-1.00946
MGA	3.73e-06	-1.70395
TPR	3.82e-06	-1.54845
MROH8	3.88e-06	-1.16208
CD83	3.88e-06	-1.1819
HNRNPA2B1	3.97e-06	-1.16233
KIAA1549L	4e-06	-2.1912
SP140L	4.11e-06	-1.62212
PRPF40A	4.17e-06	-1.29509
EPHX4	4.25e-06	-1.33944
LOC283484	4.27e-06	-1.39336
TRPM3	4.35e-06	-1.47744
IST1	4.41e-06	-1.09263
PRR11	4.61e-06	-1.35852
TNIP2	4.75e-06	-1.04334
COX19	4.85e-06	-1.20808
DENND4B	4.96e-06	-1.10982
BRD4	5.09e-06	-2.27798
CTF1	5.22e-06	-2.02234
ZNF221	5.38e-06	-1.03734
MPZL1	5.52e-06	-1.20337
LOC100289058	5.53e-06	-1.85762
TMEM67	5.79e-06	-1.27844
LOC401176	5.89e-06	-1.30106
DSG2-AS1	5.93e-06	-1.34724
FAM57B	6.1e-06	-1.09795
COMMD9	6.24e-06	-3.29107
PCGF3	6.34e-06	-2.01147
PSMG4	6.39e-06	-1.00404
DESI1	6.39e-06	-1.18457
MIR6849///MIR1234///MIR939///CPSF1	6.48e-06	-1.28923
STRADB	6.54e-06	-1.20003
COCH	6.6e-06	-1.15405
EPS8	6.79e-06	-1.18513
NTMT1	7.02e-06	-1.16876
BLOC1S3	7.03e-06	-2.01619
SPC24	7.19e-06	-2.37952
PAK5	7.38e-06	-1.2729
BORCS5	7.41e-06	-3.87727
LIN7A	7.62e-06	-1.14362
LAMA1	7.73e-06	-1.35821
G6PC3	7.82e-06	-1.38291
RAMP2-AS1	7.86e-06	-2.95107
SUCLG2-AS1	7.88e-06	-1.1991
DNASE1	7.97e-06	-1.17495
AURKA	7.98e-06	-1.53381
MTG2	8e-06	-2.51311
PAGR1	8.08e-06	-1.36712
LRP2	8.16e-06	-1.40202
ADAM11	8.2e-06	-1.85941
ADGRB3	8.24e-06	-1.85428
SLC7A6	8.33e-06	-1.08976
ESR2	8.39e-06	-1.48231
DGAT1	8.88e-06	-1.05496
UQCC3	8.93e-06	-2.26278
LIMS4///LIMS3	8.98e-06	-1.12645
FBXL17	9.03e-06	-1.05808
C2orf49	9.06e-06	-1.13992
PRR3	9.11e-06	-1.29526
WDR90	9.19e-06	-1.10374
GOLGA8DP///GOLGA8F///GOLGA8CP///GOLGA8EP///GOLGA8G	9.84e-06	-1.0112
ELF3	1.04e-05	-1.38329
KIAA2013	1.06e-05	-1.15525
STARD10	1.07e-05	-1.41577
LOC101927137///SCLT1	1.09e-05	-1.099
ABI1	1.14e-05	-1.31124
TNRC6B	1.15e-05	-1.58636
UGGT2	1.16e-05	-1.23334
GPI	1.16e-05	-1.46061
CYB561	1.18e-05	-1.4953
TRPT1	1.2e-05	-2.29292
LOC286382	1.2e-05	-1.2951
RAB3GAP2///AURKAPS1	1.22e-05	-1.53141
TMED4	1.24e-05	-1.27101
[truncated: 842 more rows]
