# Supplementary material for: From desert flora to cancer therapy: systematic exploration of multi-pathway mechanisms using network pharmacology and molecular modeling approaches
Source: Front Pharmacol. 2024 Apr 11;15:1345415. doi: 10.3389/fphar.2024.1345415 (PMC11043532; doi:10.3389/fphar.2024.1345415)
Supplement: Supplementary file 1 [file DataSheet1.ZIP › Supplementary File 5.R]

library(ggplot2)
library(ggrepel)
library(tidyverse)
de <- read.csv("C:/Users/PC/Documents/Microarray data.csv")
data <- de
de$diffexpressed <- "NO"
de$diffexpressed[de$logFC > 1.0 & de$pval < 0.05] <- "UP"
de$diffexpressed[de$logFC < -1.0 & de$pval < 0.05] <- "DOWN"
ggplot(data=de, aes(x=logFC, y=-log10(pval), col=diffexpressed)) +
  geom_point() + 
  theme_minimal() +
  scale_color_manual(values=c("orange", "grey", "cyan")) +
  geom_vline(xintercept=c(-1.0, 1.0), col="red") +
  geom_hline(yintercept=-log10(0.05), col="red")


library(ggrepel)pvalue
library(ggplot2)
library(tidyverse)
de <- read.csv("C:/Users/PC/Documents/results.csv")
data <- de
de$diffexpressed[de$log2FoldChange > 1.0 & de$pvalue < 0.05] <- "UP"
de$diffexpressed[de$log2FoldChange < -1.0 & de$pvalue < 0.05] <- "DOWN"
p <- ggplot(data=de, aes(x=log2FoldChange, y=-log10(pvalue))) + geom_point() + theme_minimal()
p2 <- p + geom_vline(xintercept=c(-1.0, 1.0), col="red") +
  geom_hline(yintercept=-log10(0.05), col="red") + 
  scale_color_manual(values=c("blue", "black", "red"))
  de$diffexpressed <- "NO"
