# Supplementary material for: From desert flora to cancer therapy: systematic exploration of multi-pathway mechanisms using network pharmacology and molecular modeling approaches
Source: Front Pharmacol. 2024 Apr 11;15:1345415. doi: 10.3389/fphar.2024.1345415 (PMC11043532; doi:10.3389/fphar.2024.1345415)
Supplement: Supplementary file 1 [file DataSheet1.ZIP › Supplementary File 6.csv]

Table S1: Top 10 in PPI network ranked by Degree method
Name	Score
AKT1	91
VEGFA	73
HSP90AA1	63
JUN	63
HIF1A	60
PTGS2	53
MAPK1	53
PPARA	38
PIK3R1	36
AR	36
